# Supplementary material for: Phylogenetic analysis of the promoter element 2 of paramyxo- and filoviruses
Source: Microbiol Spectr. 2024 Apr 12;12(5):e00417-24. doi: 10.1128/spectrum.00417-24 (PMC11064532; doi:10.1128/spectrum.00417-24)
Supplement: Table S2 — Filovirus sequences. [file spectrum.00417-24-s0003.xlsx]

## Sheet: ZEBOV
Supplementary Table 2: Sequences of ZEBOV PE2
Accession number	Name	Virus	Genome length	3' genomic sequence	PE2 sequence
MG572232.1	Zaire ebolavirus isolate Ebola virus/H.sapiens-wt/GIN/2014/Makona-C05, complete genome	Zaire ebolavirus	18958	GCCUGUGUGUUUUUCUUUCUUCUUAAAAAUCCUAGAAAACACACGCUUAUUGAUACUCCUUCUAAUUAUUAAAAGGAGAGAAACUUUAAAUAUAGCCUUAAAUUUAACUUUAAAAAUGACAUUAGUAUGGACCAAACAAAGUCUCGGUAUAGUGGUUCUAUCUCUUGUUGGAUCCAGAGGCCUCCCCCGUUCCCGUAGUC	AAACUU UAAAUA UAGCCU UAAAUU UAACUU UAAAAA UGACAU UAGUAU
LT630541.1	Zaire ebolavirus isolate Ebola virus/H.sapiens-wt/GIN/2015/Makona-IPDPFHGINSP_GUI_2015_7070, partial genome	Zaire ebolavirus	18251	UUGAUACUCCUUCUAAUUAUCAAGAGGAGAGUAACUUUAAAUAUAGCCUUAAAUUCAACUUUAACAAUGACAUUAGUAUGGACCAAACAAAGUCUCGGUAUAGUGGUUCUAUCUCUUGUUGGAUCCAGAGGCCUCCCCCGUUCCCGUAGUCACACGAGUCAACUUUUAGGGAACAGUUGUAGAUCCGGAAUAGUGUAGUG	UAACUU UAAAUA UAGCCU UAAAUU CAACUU UAACAA UGACAU UAGUAU
LT630586.1	Zaire ebolavirus isolate Ebola virus/H.sapiens-wt/GIN/2015/Makona-IPDPFHGINSP_GUI_2015_6505, partial genome	Zaire ebolavirus	18251	UUGAUACUCCUUCUAAUUAUUAAGAGGAGAGUAACUUUAAAUAUAGCCUUAAAUUCAACUUUAACAAUGACAUUAGUAUGGACCAAACAAAGNCUCGGUAUAGUGGUUCUAUCUCUUGUUNGAUCCAGAGGCCUNCCCCGUUCCCGUAGUCACACGAGUCAACUUUUAGGGAACAGUUGUAGAUCCGGAAUAGUGUAGUG	UAACUU UAAAUA UAGCCU UAAAUU CAACUU UAACAA UGACAU UAGUAU
LT630547.1	Zaire ebolavirus isolate Ebola virus/H.sapiens-wt/GIN/2015/Makona-EM_FORE_2015_816, partial genome	Zaire ebolavirus	18251	UUGAUACUCCUUCUAAUUAUUAAGAGGAGAGUAACUUUAAAUAUAGCCUUAAAUUCAACUUUAACAAUGACAUUAGUAUGGACCAAACAAAGUCUCGGUAUAGUGGUUCUAUCUCUUGUUGGAUCCAGAGGCCUCCCCCGUUCCCGUAGUCACACGAGUCAACUUUUAGGGAACAGUUGUAGAUCCGGAAUAGUGUAGUG	UAACUU UAAAUA UAGCCU UAAAUU CAACUU UAACAA UGACAU UAGUAU
LT630521.1	Zaire ebolavirus isolate Ebola virus/H.sapiens-wt/GIN/2015/Makona-EM_COY_2015_016642, partial genome	Zaire ebolavirus	18251	UUGAUACUCCUUCUAAUUAUCAAGAGGAGAGUAACUUUAAAUAUAGCCUUAAAUUCAACUUUAACAAUGACAUUAGUAUGGACCAAACAAAGUCUCGGUAUAGUGGUUCUAUCUCUUGUUGGAUCCAGAGGCCUCCCCCGUUCCCGUAGUCACACGAGUCAACUUUUAGGGAACAGUUGUAGAUCCGGAAUAGUGUAGUG	UAACUU UAAAUA UAGCCU UAAAUU CAACUU UAACAA UGACAU UAGUAU
LT630513.1	Zaire ebolavirus isolate Ebola virus/H.sapiens-wt/GIN/2015/Makona-EM_COY_2015_016293, partial genome	Zaire ebolavirus	18251	UUGAUACUCCUUCUAAUUAUUAAGAGGAGAGUAACUUUAAAUAUAGCCUUAAAUUCAACUUUAACAAUGACAUUAGUAUGGACCAAACAAAGUCUCGGUAUAGUGGUUCUAUCUCUUGUUGGAUCCAGAGGCCUCCCCCGUUCCCGUAGUCACACGAGUCAACUUUUAGGGAACAGUUGUAGAUCCGGAAUAGUGUAGUG	UAACUU UAAAUA UAGCCU UAAAUU CAACUU UAACAA UGACAU UAGUAU
LT630510.1	Zaire ebolavirus isolate Ebola virus/H.sapiens-wt/GIN/2015/Makona-EM_COY_2015_016263, partial genome	Zaire ebolavirus	18251	UUGAUACUCCUUCUAAUUAUUAAGAGGAGAGUAACUUUAAAUAUAGCCUUAAAUUCAACUUUAACAAUGACAUUAGUAUGGACCAAACAAAGUCUCGGUAUAGUGGUUCUAUCUCUUGUUGGAUCCAGAGGCCUCCCCCGUUCCCGUAGUCACACGAGUCAACUUUUAGGGAACAGUUGUAGAUCCGGAAUAGUGUAGUG	UAACUU UAAAUA UAGCCU UAAAUU CAACUU UAACAA UGACAU UAGUAU
LT630508.1	Zaire ebolavirus isolate Ebola virus/H.sapiens-wt/GIN/2015/Makona-EM_COY_2015_016236, partial genome	Zaire ebolavirus	18251	UUGAUACUCCUUCUAAUUAUUAAGAGGAGAGUAACUUUAAAUAUAGCCUUAAAUUCAACUUUAACAAUGACAUUAGUAUGGACCAAACAAAGUCUCGGUAUAGUGGUUCUAUCUCUUGUUGGAUCCAGAGGCCUCCCCCGUUCCCGUAGUCACACGAGUCAACUUUUAGGGAACAGUUGUAGAUCCGGAAUAGUGUAGUG	UAACUU UAAAUA UAGCCU UAAAUU CAACUU UAACAA UGACAU UAGUAU
LT630506.1	Zaire ebolavirus isolate Ebola virus/H.sapiens-wt/GIN/2015/Makona-EM_COY_2015_015982, partial genome	Zaire ebolavirus	18251	UUGAUACUCCUUCUAAUUAUUAAGAGGAGAGUAACUUUAAAUAUAGCCUUAAAUUCAACUUUAACAAUGACAUUAGUAUGGACCAAACAAAGUCUCGGUAUAGUGGUUCUAUCUCUUGUUGGAUCCAGAGGCCUCCCCCGUUCCCGUAGUCACACGAGUCAACUUUUAGGGAACAGUUGUAGAUCCGGAAUAGUGUAGUG	UAACUU UAAAUA UAGCCU UAAAUU CAACUU UAACAA UGACAU UAGUAU
MH121168.1	Zaire ebolavirus isolate Ebola virus/H.sapiens-tc/Zaire/1976/Mayinga-R3816, complete genome	Zaire ebolavirus	18958	GCCUGUGUGUUUUUCUUUUUUUUUAAAAAUCCUAGAAAACACACGCUUAUUGAUACUCCUUCUAAUUAUUAAAAGGAGAGUAACUUUAAAUAUAGCCUUAAAUUUAAUUUUAACAAUGACAUUAGUGUGGACCAAACAAAGUCUCGGUGUAUUGUUUUUUUUUUUUUUUGGAUCCAGAGGCUUCCCUCGUUCCCGUAGUC	UAACUU UAAAUA UAGCCU UAAAUU UAAUUU UAACAA UGACAU UAGUGU
KM655246.1	Zaire ebolavirus isolate Ebola virus/H.sapiens-tc/COD/1976/Yambuku-Ecran, complete genome	Zaire ebolavirus	18797	CUUAUUGAUACUCCUUCUAAUUAUUAAAAGGAGAGUAACUUUAAAUAUAGCCUUAAAUUUAACUUUAACAGUGACAUUAGUGUGGACCAAACAGAGUCUCGGUGUAGUGUUUCUAUCUCUUGUUGGAUCCAGAGGCUUCCCUCGUUCCCGUAGUCACACGAGUCAACUUUUAGGGAACAGUUGUGGAUCCAGAAUAGUGU	UAACUU UAAAUA UAGCCU UAAAUU UAACUU UAACAG UGACAU UAGUGU
KR817202.1	Zaire ebolavirus isolate Ebola virus/H.sapiens-wt/GIN/2014/Makona-EM_079587, partial genome	Zaire ebolavirus	18959	CCCCGUGUGUUUUUCUUUCUUCUUAAAAAUCCUAGAAAACACACGCUUAUUGAUACUCCUUCUAAUUAUUAAAAGGAGAGUAACUUUAAAUAUAGCCUUAAAUUUAGCUUUAACAAUGACAUUAGUAUGGACCAAACAAAGUCUCGGUAUAGUGGUUCUAUCUCUUGUUGGAUCCAGAGGCCUCCCCCGUUCCCGUAGUC	UAACUU UAAAUA UAGCCU UAAAUU UAGCUU UAACAA UGACAU UAGUAU
KR817201.1	Zaire ebolavirus isolate Ebola virus/H.sapiens-wt/GIN/2014/Makona-EM_079578, partial genome	Zaire ebolavirus	18959	GCCUGUGUGUUUUUCUUUCUUCUUAAAAAUCCUAGAAAACACACGCUUAUUGAUACUCCUUCUAAUUAUUAAAAGGAGAGUAACUUUAAAUAUAGCCUUAAAUUUAGCUUUAACAAUGACAUUAGUAUGGACCAAACAAAGUCUCGGUAUAGUGGUUCUAUCUCUUGUUGGAUCCAGAGGCCUCCCCCGUUCCCGUAGUC	UAACUU UAAAUA UAGCCU UAAAUU UAGCUU UAACAA UGACAU UAGUAU
KR817197.1	Zaire ebolavirus isolate Ebola virus/H.sapiens-wt/GIN/2014/Makona-EM_079514, partial genome	Zaire ebolavirus	18924	UUCCUAGAAAACACACGCUUAUUGAUACUCCUUCUAAUUAUUAAAAGGAGAGUAACUUUAAAUAUAGCCUUAAAUUUAGCUUUAACAAUGACAUUAGUAUGGACCAAACAAAGUCUCGGUAUAGUGGUUCUAUCUCUUGUUGGAUCCAGAGGCCUCCCCCGUUCCCGUAGUCACACGAGUCAACUUUUAGGGAACAGUUG	UAACUU UAAAUA UAGCCU UAAAUU UAGCUU UAACAA UGACAU UAGUAU
MW345251.1	Zaire ebolavirus isolate EBOV/H.sap.-tc/LBR/2014/Makona-201403621, complete genome	Zaire ebolavirus	18959	GCCUGUGUGUUUUUCUUUCUUCUUAAAAAUCCUAGAAAACACACGCUUAUUGAUACUCCUUCUAAUUAUUAAAAGGAGAGUAACUU UAAAUA UAGCCU UAAAUU UAACUU UAACAA UGACAU UAGCAUGGACCAAACAAAGUCUCGGUAUAGUGGUUCUAUCUCUUGUUGGAUCCAGAGGCCUCCCCCGUUCCCGUAGUC	UAACUU UAAAUA UAGCCU UAAAUU UAACUU UAACAA UGACAU UAGCAU
KP240935.1	Zaire ebolavirus isolate Ebola virus/H.sapiens-wt/USA/2014/Makona-201403305, complete genome	Zaire ebolavirus	18958	GCCUGUGUGUUUUUCUUUCUUCUUAAAAAUCCUAGAAAACACACGCUUAUUGAUACUCCUUCUAAUUAUUAAAAGGAGAGUAACUU UAAAUA UAGCCU UAAAUU UAACUU UAACAA UGACAU UAGCAUGGACCAAACAAAGUCUCGGUAUAGUGGUUCUAUCUCUUGUUGGAUCCAGAGGCCUCCCCCGUUCCCGUAGUC	UAACUU UAAAUA UAGCCU UAAAUU UAACUU UAACAA UGACAU UAGCAU
KP240934.1	Zaire ebolavirus isolate Ebola virus/H.sapiens-wt/USA/2014/Makona-201403293, complete genome	Zaire ebolavirus	18958	GCCUGUGUGUUUUUCUUUCUUCUUAAAAAUCCUAGAAAACACACGCUUAUUGAUACUCCUUCUAAUUAUUAAAAGGAGAGUAACUU UAAAUA UAGCCU UAAAUU UAACUU UAACAA UGACAU UAGCAUGGACCAAACAAAGUCUCGGUAUAGUGGUUCUAUCUCUUGUUGGAUCCAGAGGCCUCCCCCGUUCCCGUAGUC	UAACUU UAAAUA UAGCCU UAAAUU UAACUU UAACAA UGACAU UAGCAU
KP240933.1	Zaire ebolavirus isolate Ebola virus/H.sapiens-wt/LBR/2014/Makona-201403275, complete genome	Zaire ebolavirus	18958	GCCUGUGUGUUUUUCUUUCUUCUUAAAAAUCCUAGAAAACACACGCUUAUUGAUACUCCUUCUAAUUAUUAAAAGGAGAGUAACUU UAAAUA UAGCCU UAAAUU UAACUU UAACAA UGACAU UAGCAUGGACCAAACAAAGUCUCGGUAUAGUGGUUCUAUCUCUUGUUGGAUCCAGAGGCCUCCCCCGUUCCCGUAGUC	UAACUU UAAAUA UAGCCU UAAAUU UAACUU UAACAA UGACAU UAGCAU
KP240932.1	Zaire ebolavirus isolate Ebola virus/H.sapiens-wt/LBR/2014/Makona-201403261, complete genome	Zaire ebolavirus	18958	GCCUGUGUGUUUUUCUUUCUUCUUAAAAAUCCUAGAAAACACACGCUUAUUGAUACUCCUUCUAAUUAUUAAAAGGAGAGUAACUU UAAAUA UAGCCU UAAAUU UAACUU UAACAA UGACAU UAGCAUGGACCAAACAAAGUCUCGGUAUAGUGGUUCUAUCUCUUGUUGGAUCCAGAGGCCUCCCCCGUUCCCGUAGUC	UAACUU UAAAUA UAGCCU UAAAUU UAACUU UAACAA UGACAU UAGCAU
KY558984.1	Zaire ebolavirus strain Ebola virus/H.sapiens-wt/LIB/2014/Makona-4156, complete genome	Zaire ebolavirus	18949	CUGUGUGUUUUUCUUUCUUCUUAAAAAUCCUAGAAAACACACGCUUAUUGAUACUCCUUCUAAUUAUUAAAAGGAGAGUAACUU UAAAUA UAGCCU UAAAUU UAACUU UAACAA UGACAU UAGUAUGGACCAAACAAAGUCUCGGUAUAGUGGUUCUAUCUCUUGUUGGAUCCAGAGGCCUCCCCCGUUCCCGUAGUCAC	UAACUU UAAAUA UAGCCU UAAAUU UAACUU UAACAA UGACAU UAGUAU
KY558985.1	Zaire ebolavirus strain Ebola virus/H.sapiens-wt/LIB/2014/Makona-3697, complete genome	Zaire ebolavirus	18950	CCUGUGUGUUUUUCUUUCUUCUUAAAAAUCCUAGAAAACACACGCUUAUUGAUACUCCUUCUAAUUAUUAAAAGGAGAGUAACUU UAAAUA UAGCCU UAAAUU UAACUU UAACAA UGACAU UAGUAUGGACCAAACAAAGUCUCGGUAUAGUGGUUCUAUCUCUUGUUGGAUCCAGAGGCCUCCCCCGUUCCCGUAGUCA	UAACUU UAAAUA UAGCCU UAAAUU UAACUU UAACAA UGACAU UAGUAU
KY558988.1	Zaire ebolavirus strain Ebola virus/H.sapiens-wt/LIB/2014/Makona-304, complete genome	Zaire ebolavirus	18951	ACCUGUGUGUUUUUCUUUCUUCUUAAAAAUCCUAGAAAACACACGCUUAUUGAUACUCCUUCUAAUUAUUAAAAGGAGAGUAACUU UAAAUA UAGCCU UAAAUU UAACUU UAACAA UGACAU UAGUAUGGACCAAACAAAGUCUCGGUAUAGUGGUUCUAUCUCUUGUUGGAUCCAGAGGCCUCCCCCGUUCCCGUAGUC	UAACUU UAAAUA UAGCCU UAAAUU UAACUU UAACAA UGACAU UAGUAU
KY558986.1	Zaire ebolavirus strain Ebola virus/H.sapiens-wt/LIB/2014/Makona-2596, complete genome	Zaire ebolavirus	18943	GUUUUUCUUUCUUCUUAAAAAUCCUAGAAAACACACGCUUAUUGAUACUCCUUCUAAUUAUUAAAAGGAGAGUAACUU UAAAUA UAGCCU UAAAUU UAACUU UAACAA UGACAU UAGUAUGGACCAAACAAAGUCUCGGUAUAGUGGUUCUAUCUCUUGUUGGAUCCAGAGGCCUCCCCCGUUCCCGUAGUCACACGAGU	UAACUU UAAAUA UAGCCU UAAAUU UAACUU UAACAA UGACAU UAGUAU
KY558987.1	Zaire ebolavirus strain Ebola virus/H.sapiens-wt/LIB/2014/Makona-1225, complete genome	Zaire ebolavirus	18951	GCCUGUGUGUUUUUCUUUCUUCUUAAAAAUCCUAGAAAACACACGCUUAUUGAUACUCCUUCUAAUUAUUAAAAGGAGAGUAACUU UAAAUA UAGCCU UAAAUU UAACUU UAACAA UGACAU UAGUAUGGACCAAACAAAGUCUCGGUAUAGUGGUUCUAUCUCUUGUUGGAUCCAGAGGCCUCCCCCGUUCCCGUAGUC	UAACUU UAAAUA UAGCCU UAAAUU UAACUU UAACAA UGACAU UAGUAU
MZ605321.1	Zaire ebolavirus strain EBO-0003, complete genome	Zaire ebolavirus	18886	AAAACACACGCUUAUUGAUACUCCUUCUAAUUAUUAAAAGGAGAGUAACUU UAAAUA UAGCCU UAAAUU UAACUU UAACAA UGACAU UAGUAUGGACCAAACAAAGUCUCGGUAUAGUGGUUCUAUCUCUUGUUGGAUCCAGAGGCCUCCCCCGUUCCCGUAGUCACACGAGUCAACUUUUAGGGAACAGUUGUAGAUCC	UAACUU UAAAUA UAGCCU UAAAUU UAACUU UAACAA UGACAU UAGUAU
MZ605320.1	Zaire ebolavirus strain EBO-0002, complete genome	Zaire ebolavirus	18830	UGAUACUCCUUCUAAUUAUUAAAAGGAGAGUAACUU UAAAUA UAGCCU UAAAUU UAACUU UAACAA UGACAU UAGUAUGGACCAAACAAAGUCUCGGUAUAGUGGUUCUAUCUCUUGUUGGAUCCAGAGGCCUCCCCCGUUCCCGUAGUCACACGAGUCAACUUUUAGGGAACAGUUGUAGAUCCGGAAUAGUGUAGUGU	UAACUU UAAAUA UAGCCU UAAAUU UAACUU UAACAA UGACAU UAGUAU
KR824525.1	Zaire ebolavirus isolate Zaire ebolavirus/H.sapiens-tc/SL/2014/Makona-SL3864.1, partial genome	Zaire ebolavirus	18898	GUUUUUCUUUCUUCUUAAAAAUCCUAGAAAACACACGCUUAUUGAUACUCCUUCUAAUUAUUAAAAGGAGAGUAACUU UAAAUA UAGCCU UAAAUU UAACUU UAACAA UGACAU UAGUAUGGACCAAACAAAGUCUCGGUAUAGUGGUUCUAUCUCUUGUUGGAUCCAGAGGCCUCCCCCGUUCCCGUAGUCACACGAGU	UAACUU UAAAUA UAGCCU UAAAUU UAACUU UAACAA UGACAU UAGUAU
KY425648.1	Zaire ebolavirus isolate IRF0192, partial genome	Zaire ebolavirus	18911	CUUAUUGAUACUCCUUCUAAUUAUUAAAAGGAGAGUAACUU UAAAUA UAGCCU UAAAUU UAACUU UAACAA UGACAU UAGUAUGGACCAAACAAAGUCUCGGUAUAGUGGUUCUAUCUCUUGUUGGAUCCAGAGGCCUCCCCCGUUCCCGUAGUCACACGAGUCAACUUUUAGGGAACAGUUGUAGAUCCGGAAUAGUGU	UAACUU UAAAUA UAGCCU UAAAUU UAACUU UAACAA UGACAU UAGUAU
KY425633.1	Zaire ebolavirus isolate IRF0189, partial genome	Zaire ebolavirus	18910	CUAGAAAACACACGCUUAUUGAUACUCCUUCUAAUUAUUAAAAGGAGAGUAACUU UAAAUA UAGCCU UAAAUU UAACUU UAACAA UGACAU UAGUAUGGACCAAACAAAGUCUCGGUAUAGUGGUUCUAUCUCUUGUUGGAUCCAGAGGCCUCCCCCGUUCCCGUAGUCACACGAGUCAACUUUUAGGGAACAGUUGUAG	UAACUU UAAAUA UAGCCU UAAAUU UAACUU UAACAA UGACAU UAGUAU
KY425654.1	Zaire ebolavirus isolate IRF0168, partial genome	Zaire ebolavirus	18915	UUUUUCUUUCUUCUUAAAAAUCCUAGAAAACACACGCUUAUUGAUACUCCUUCUAAUUAUUAAAAGGAGAGUAACUU UAAAUA UAGCCU UAAAUU UAACUU UAACAA UGACAU UAGUAUGGACCAAACAAAGUCUCGGUAUAGUGGUUCUAUCUCUUGUUGGAUCCAGAGGCCUCCCCCGUUCCCGUAGUCACACGAGUC	UAACUU UAAAUA UAGCCU UAAAUU UAACUU UAACAA UGACAU UAGUAU
KY425645.1	Zaire ebolavirus isolate IRF0165, partial genome	Zaire ebolavirus	18878	CNCUUAUUGAUACUCCUUCUAAUUAUUAAAAGGAGAGUAACUU UAAAUA UAGCCU UAAAUU UAACUU UAACAA UGACAU UAGUAUGGACCAAACAAAGUCUCGGUAUAGUGGUUCUAUCUCUUGUUGGAUCCAGAGGCCUCCCCCGUUCCCGUAGUCACACGAGUCAACUUUUAGGGAACAGUUGUAGAUCCGGAAUAGU	UAACUU UAAAUA UAGCCU UAAAUU UAACUU UAACAA UGACAU UAGUAU
KY425657.1	Zaire ebolavirus isolate IRF0159, partial genome	Zaire ebolavirus	18877	GAUACUCCUUCUAAUUAUUAAAAGGAGAGUAACUU UAAAUA UAGCCU UAAAUU UAACUU UAACAA UGACAU UAGUAUGGACCAAACAAAGUCUCGGUAUAGUGGUUCUAUCUCUUGUUGGAUCCAGAGGCCUCCCCCGUUCCCGUAGUCACACGAGUCAACUUUUAGGGAACAGUUGUAGAUCCGGAAUAGUGUAGUGUU	UAACUU UAAAUA UAGCCU UAAAUU UAACUU UAACAA UGACAU UAGUAU
KJ660346.2	Zaire ebolavirus isolate H.sapiens-wt/GIN/2014/Makona-Kissidougou-C15, complete genome	Zaire ebolavirus	18959	GCCUGUGUGUUUUUCUUUCUUCUUAAAAAUCCUAGAAAACACACGCUUAUUGAUACUCCUUCUAAUUAUUAAAAGGAGAGUAACUU UAAAUA UAGCCU UAAAUU UAACUU UAACAA UGACAU UAGUAUGGACCAAACAAAGUCUCGGUAUAGUGGUUCUAUCUCUUGUUGGAUCCAGAGGCCUCCCCCGUUCCCGUAGUC	UAACUU UAAAUA UAGCCU UAAAUU UAACUU UAACAA UGACAU UAGUAU
KJ660347.2	Zaire ebolavirus isolate H.sapiens-wt/GIN/2014/Makona-Gueckedou-C07, complete genome	Zaire ebolavirus	18959	GCCUGUGUGUUUUUCUUUCUUCUUAAAAAUCCUAGAAAACACACGCUUAUUGAUACUCCUUCUAAUUAUUAAAAGGAGAGUAACUU UAAAUA UAGCCU UAAAUU UAACUU UAACAA UGACAU UAGUAUGGACCAAACAAAGUCUCGGUAUAGUGGUUCUAUCUCUUGUUGGAUCCAGAGGCCUCCCCCGUUCCCGUAGUC	UAACUU UAAAUA UAGCCU UAAAUU UAACUU UAACAA UGACAU UAGUAU
KJ660348.2	Zaire ebolavirus isolate H.sapiens-wt/GIN/2014/Makona-Gueckedou-C05, complete genome	Zaire ebolavirus	18959	GCCUGUGUGUUUUUCUUUCUUCUUAAAAAUCCUAGAAAACACACGCUUAUUGAUACUCCUUCUAAUUAUUAAAAGGAGAGUAACUU UAAAUA UAGCCU UAAAUU UAACUU UAACAA UGACAU UAGUAUGGACCAAACAAAGUCUCGGUAUAGUGGUUCUAUCUCUUGUUGGAUCCAGAGGCCUCCCCCGUUCCCGUAGUC	UAACUU UAAAUA UAGCCU UAAAUU UAACUU UAACAA UGACAU UAGUAU
KT765131.1	Zaire ebolavirus isolate H.sapiens-wt/GIN/2014/Makona-Conakry-CREMS-2214, complete genome	Zaire ebolavirus	18867	GCCUGUGUGUUUUUCUUUCUUCUUAAAAAUCCUAGAAAACACACGCUUAUUGAUACUCCUUCUAAUUAUUAAAAGGAGAGUAACUU UAAAUA UAGCCU UAAAUU UAACUU UAACAA UGACAU UAGUAUGGACCAAACAAAGUCUCGGUAUAGUGGUUCUAUCUCUUGUUGGAUCCAGAGGCCUCCCCCGUUCCCGUAGUC	UAACUU UAAAUA UAGCCU UAAAUU UAACUU UAACAA UGACAU UAGUAU
KP342330.1	Zaire ebolavirus isolate H.sapiens-wt/GIN/2014/Conacry-192, complete genome	Zaire ebolavirus	18958	GCCUGUGUGUUUUUCUUUCUUCUUAAAAAUCCUAGAAAACACACGCUUAUUGAUACUCCUUCUAAUUAUUAAAAGGAGAGUAACUU UAAAUA UAGCCU UAAAUU UAACUU UAACAA UGACAU UAGUAUGGACCAAACAAAGUCUCGGUAUAGUGGUUCUAUCUCUUGUUGGAUCCAGAGGCCUCCCCCGUUCCCGUAGUC	UAACUU UAAAUA UAGCCU UAAAUU UAACUU UAACAA UGACAU UAGUAU
KP096422.1	Zaire ebolavirus isolate H.sapiens-tc/GIN/14/WPG-C15, complete genome	Zaire ebolavirus	18958	GCCUGUGUGUUUUUCUUUCUUCUUAAAAAUCCUAGAAAACACACGCUUAUUGAUACUCCUUCUAAUUAUUAAAAGGAGAGUAACUU UAAAUA UAGCCU UAAAUU UAACUU UAACAA UGACAU UAGUAUGGACCAAACAAAGUCUCGGUAUAGUGGUUCUAUCUCUUGUUGGAUCCAGAGGCCUCCCCCGUUCCCGUAGUC	UAACUU UAAAUA UAGCCU UAAAUU UAACUU UAACAA UGACAU UAGUAU
KP096421.1	Zaire ebolavirus isolate H.sapiens-tc/GIN/14/WPG-C07, complete genome	Zaire ebolavirus	18958	GCCUGUGUGUUUUUCUUUCUUCUUAAAAAUCCUAGAAAACACACGCUUAUUGAUACUCCUUCUAAUUAUUAAAAGGAGAGUAACUU UAAAUA UAGCCU UAAAUU UAACUU UAACAA UGACAU UAGUAUGGACCAAACAAAGUCUCGGUAUAGUGGUUCUAUCUCUUGUUGGAUCCAGAGGCCUCCCCCGUUCCCGUAGUC	UAACUU UAAAUA UAGCCU UAAAUU UAACUU UAACAA UGACAU UAGUAU
KP096420.1	Zaire ebolavirus isolate H.sapiens-tc/GIN/14/WPG-C05, complete genome	Zaire ebolavirus	18958	GCCUGUGUGUUUUUCUUUCUUCUUAAAAAUCCUAGAAAACACACGCUUAUUGAUACUCCUUCUAAUUAUUAAAAGGAGAGUAACUU UAAAUA UAGCCU UAAAUU UAACUU UAACAA UGACAU UAGUAUGGACCAAACAAAGUCUCGGUAUAGUGGUUCUAUCUCUUGUUGGAUCCAGAGGCCUCCCCCGUUCCCGUAGUC	UAACUU UAAAUA UAGCCU UAAAUU UAACUU UAACAA UGACAU UAGUAU
KT357855.1	Zaire ebolavirus isolate EBOV/DML25180/SLe/Kono/20150223, complete genome	Zaire ebolavirus	18875	AACACACGCUUAUUGAUACUCCUUCUAAUUAUUAAAAGGAGAGUAACUU UAAAUA UAGCCU UAAAUU UAACUU UAACAA UGACAU UAGUAUGGACCAAACAAAGUCUCGGUAUAGUGGUUCUAUCUCUUGUUGGAUCCAGAGGCCUCCCCCGUUCCCGUAGUCACACGAGUCAACUUUUAGGGAACAGUUGUAGAUCCGG	UAACUU UAAAUA UAGCCU UAAAUU UAACUU UAACAA UGACAU UAGUAU
KT357853.1	Zaire ebolavirus isolate EBOV/DML25103/SLe/Kono/20150219, complete genome	Zaire ebolavirus	18887	AAAAUCCUAGAAAACACACGCUUAUUGAUACUCCUUCUAAUUAUUAAAAGGAGAGUAACUU UAAAUA UAGCCU UAAAUU UAACUU UAACAA UGACAU UAGUAUGGACCAAACAAAGUCUCGGUAUAGUGGUUCUAUCUCUUGUUGGAUCCAGAGGCCUCCCCCGUUCCCGUAGUCACACGAGUCAACUUUUAGGGAACAG	UAACUU UAAAUA UAGCCU UAAAUU UAACUU UAACAA UGACAU UAGUAU
KT357852.1	Zaire ebolavirus isolate EBOV/DML25083/SLe/Kono/20150218, complete genome	Zaire ebolavirus	18875	AACACACGCUUAUUGAUACUCCUUCUAAUUAUUAAAAGGAGAGUAACUU UAAAUA UAGCCU UAAAUU UAACUU UAACAA UGACAU UAGUAUGGACCAAACAAAGUCUCGGUAUAGUGGUUCUAUCUCUUGUUGGAUCCAGAGGCCUCCCCCGUUCCCGUAGUCACACGAGUCAACUUUUAGGGAACAGUUGUAGAUCCGG	UAACUU UAAAUA UAGCCU UAAAUU UAACUU UAACAA UGACAU UAGUAU
KT357851.1	Zaire ebolavirus isolate EBOV/DML24854/SLe/Kono/20150206, complete genome	Zaire ebolavirus	18875	AACACACGCUUAUUGAUACUCCUUCUAAUUAUUAAAAGGAGAGUAACUU UAAAUA UAGCCU UAAAUU UAACUU UAACAA UGACAU UAGUAUGGACCAAACAAAGUCUCGGUAUAGUGGUUCUAUCUCUUGUUGGAUCCAGAGGCCUCCCCCGUUCCCGUAGUCACACGAGUCAACUUUUAGGGAACAGUUGUAGAUCCGG	UAACUU UAAAUA UAGCCU UAAAUU UAACUU UAACAA UGACAU UAGUAU
KT357850.1	Zaire ebolavirus isolate EBOV/DML24853/SLe/Kono/20150206, complete genome	Zaire ebolavirus	18875	AACACACGCUUAUUGAUACUCCUUCUAAUUAUUAAAAGGAGAGUAACUU UAAAUA UAGCCU UAAAUU UAACUU UAACAA UGACAU UAGUAUGGACCAAACAAAGUCUCGGUAUAGUGGUUCUAUCUCUUGUUGGAUCCAGAGGCCUCCCCCGUUCCCGUAGUCACACGAGUCAACUUUUAGGGAACAGUUGUAGAUCCGG	UAACUU UAAAUA UAGCCU UAAAUU UAACUU UAACAA UGACAU UAGUAU
KT357849.1	Zaire ebolavirus isolate EBOV/DML24825/SLe/Tonkolili/20150204, complete genome	Zaire ebolavirus	18875	AACACACGCUUAUUGAUACUCCUUCUAAUUAUUAAAAGGAGAGUAACUU UAAAUA UAGCCU UAAAUU UAACUU UAACAA UGACAU UAGUAUGGACCAAACAAAGUCUCGGUAUAGUGGUNCUAUCUCUUGUUGGAUCCAGAGGCCUCCCCCGUUCCCGUAGUCACACGAGUCAACUUUUAGGGAACAGUUGUAGAUCCGG	UAACUU UAAAUA UAGCCU UAAAUU UAACUU UAACAA UGACAU UAGUAU
KT357848.1	Zaire ebolavirus isolate EBOV/DML24818/SLe/Kono/20150203, complete genome	Zaire ebolavirus	18876	AACACACGCUUAUUGAUACUCCUUCUAAUUAUUAAAAGGAGAGUAACUU UAAAUA UAGCCU UAAAUU UAACUU UAACAA UGACAU UAGUAUGGACCAAACAAAGUCUCGGUAUAGUGGUUCUAUCUCUUGUUGGAUCCAGAGGCCUCCCCCGUUCCCGUAGUCACACGAGUCAACUUUUAGGGAACAGUUGUAGAUCCGG	UAACUU UAAAUA UAGCCU UAAAUU UAACUU UAACAA UGACAU UAGUAU
KT357844.1	Zaire ebolavirus isolate EBOV/DML24706/SLe/Kono/20150128, complete genome	Zaire ebolavirus	18875	AACACACGCUUAUUGAUACUCCUUCUAAUUAUUAAAAGGAGAGUAACUU UAAAUA UAGCCU UAAAUU UAACUU UAACAA UGACAU UAGUAUGGACCAAACAAAGUCUCGGUAUAGUGGUUCUAUCUCUUGUUGGAUCCAGAGGCCUCCCCCGUUCCCGUAGUCACACGAGUCAACUUUUAGGGAACAGUUGUAGAUCCGG	UAACUU UAAAUA UAGCCU UAAAUU UAACUU UAACAA UGACAU UAGUAU
KT357843.1	Zaire ebolavirus isolate EBOV/DML24683/SLe/Kono/20150126, complete genome	Zaire ebolavirus	18875	AACACACGCUUAUUGAUACUCCUUCUAAUUAUUAAAAGGAGAGUAACUU UAAAUA UAGCCU UAAAUU UAACUU UAACAA UGACAU UAGUAUGGACCAAACAAAGUCUCGGUAUAGUGGUUCUAUCUCUUGUUGGAUCCAGAGGCCUCCCCCGUUCCCGUAGUCACACGAGUCAACUUUUAGGGAACAGUUGUAGAUCCGG	UAACUU UAAAUA UAGCCU UAAAUU UAACUU UAACAA UGACAU UAGUAU
KT357842.1	Zaire ebolavirus isolate EBOV/DML24677/SLe/Kono/20150125, complete genome	Zaire ebolavirus	18876	AACACACGCUUAUUGAUACUCCUUCUAAUUAUUAAAAGGAGAGUAACUU UAAAUA UAGCCU UAAAUU UAACUU UAACAA UGACAU UAGUAUGGACCAAACAAAGUCUCGGUAUAGUGGUUCUAUCUCUUGUUGGAUCCAGAGGCCUCCCCCGUUCCCGUAGUCACACGAGUCAACUUUUAGGGAACAGUUGUAGAUCCGG	UAACUU UAAAUA UAGCCU UAAAUU UAACUU UAACAA UGACAU UAGUAU
KT357841.1	Zaire ebolavirus isolate EBOV/DML24669/SLe/Kono/20150125, complete genome	Zaire ebolavirus	18875	AACACACGCUUAUUGAUACUCCUUCUAAUUAUUAAAAGGAGAGUAACUU UAAAUA UAGCCU UAAAUU UAACUU UAACAA UGACAU UAGUAUGGACCAAACAAAGUCUCGGUAUAGUGGUUCUAUCUCUUGUUGGAUCCAGAGGCCUCCCCCGUUCCCGUAGUCACACGAGUCAACUUUUAGGGAACAGUUGUAGAUCCGG	UAACUU UAAAUA UAGCCU UAAAUU UAACUU UAACAA UGACAU UAGUAU
KT357839.1	Zaire ebolavirus isolate EBOV/DML24611/SLe/Kono/20150121, complete genome	Zaire ebolavirus	18887	AAAAUCCUAGAAAACACACGCUUAUUGAUACUCCUUCUAAUUAUUAAAAGGAGAGUAACUU UAAAUA UAGCCU UAAAUU UAACUU UAACAA UGACAU UAGUAUGGACCAAACAAAGUCUCGGUAUAGUGGUUCUAUCUCUUGUUGGAUCCAGAGGCCUCCCCCGUUCCCGUAGUCACACGAGUCAACUUUUAGGGAACAG	UAACUU UAAAUA UAGCCU UAAAUU UAACUU UAACAA UGACAU UAGUAU
KT357838.1	Zaire ebolavirus isolate EBOV/DML24608/SLe/Kono/20150120, complete genome	Zaire ebolavirus	18875	AACACACGCUUAUUGAUACUCCUUCUAAUUAUUAAAAGGAGAGUAACUU UAAAUA UAGCCU UAAAUU UAACUU UAACAA UGACAU UAGUAUGGACCAAACAAAGUCUCGGUAUAGUGGUUCUAUCUCUUGUUGGAUCCAGAGGCCUCCCCCGUUCCCGUAGUCACACGAGUCAACUUUUAGGGAACAGUUGUAGAUCCGG	UAACUU UAAAUA UAGCCU UAAAUU UAACUU UAACAA UGACAU UAGUAU
KT357837.1	Zaire ebolavirus isolate EBOV/DML24606/SLe/Kono/20150120, complete genome	Zaire ebolavirus	18876	AACACACGCUUAUUGAUACUCCUUCUAAUUAUUAAAAGGAGAGUAACUU UAAAUA UAGCCU UAAAUU UAACUU UAACAA UGACAU UAGUAUGGACCAAACAAAGUCUCGGUAUAGUGGUUCUAUCUCUUGUUGGAUCCAGAGGCCUCCCCCGUUCCCGUAGUCACACGAGUCAACUUUUAGGGAACAGUUGUAGAUCCGG	UAACUU UAAAUA UAGCCU UAAAUU UAACUU UAACAA UGACAU UAGUAU
KT357836.1	Zaire ebolavirus isolate EBOV/DML24605/SLe/Kono/20150120, complete genome	Zaire ebolavirus	18875	AACACACGCUUAUUGAUACUCCUUCUAAUUAUUAAAAGGAGAGUAACUU UAAAUA UAGCCU UAAAUU UAACUU UAACAA UGACAU UAGUAUGGACCAAACAAAGUCUCGGUAUAGUGGUUCUAUCUCUUGUUGGAUCCAGAGGCCUCCCCCGUUCCCGUAGUCACACGAGUCAACUUUUAGGGAACAGUUGUAGAUCCGG	UAACUU UAAAUA UAGCCU UAAAUU UAACUU UAACAA UGACAU UAGUAU
KT357835.1	Zaire ebolavirus isolate EBOV/DML24604/SLe/Kono/20150120, complete genome	Zaire ebolavirus	18888	AAAAUCCUAGAAAACACACGCUUAUUGAUACUCCUUCUAAUUAUUAAAAGGAGAGUAACUU UAAAUA UAGCCU UAAAUU UAACUU UAACAA UGACAU UAGUAUGGACCAAACAAAGUCUCGGUAUAGUGGUUCUAUCUCUUGUUGGAUCCAGAGGCCUCCCCCGUUCCCGUAGUCACACGAGUCAACUUUUAGGGAACAG	UAACUU UAAAUA UAGCCU UAAAUU UAACUU UAACAA UGACAU UAGUAU
KT357833.1	Zaire ebolavirus isolate EBOV/DML24592/SLe/Kono/20150120, complete genome	Zaire ebolavirus	18887	AAAAUCCUAGAAAACACACGCUUAUUGAUACUCCUUCUAAUUAUUAAAAGGAGAGUAACUU UAAAUA UAGCCU UAAAUU UAACUU UAACAA UGACAU UAGUAUGGACCAAACAAAGUCUCGGUAUAGUGGUUCUAUCUCUUGUUGGAUCCAGAGGCCUCCCCCGUUCCCGUAGUCACACGAGUCAACUUUUAGGGAACAG	UAACUU UAAAUA UAGCCU UAAAUU UAACUU UAACAA UGACAU UAGUAU
KT357832.1	Zaire ebolavirus isolate EBOV/DML24581/SLe/Kono/20150119, complete genome	Zaire ebolavirus	18887	AAAAUCCUAGAAAACACACGCUUAUUGAUACUCCUUCUAAUUAUUAAAAGGAGAGUAACUU UAAAUA UAGCCU UAAAUU UAACUU UAACAA UGACAU UAGUAUGGACCAAACAAAGUCUCGGUAUAGUGGUUCUAUCUCUUGUUGGAUCCAGAGGCCUCCCCCGUUCCCGUAGUCACACGAGUCAACUUUUAGGGAACAG	UAACUU UAAAUA UAGCCU UAAAUU UAACUU UAACAA UGACAU UAGUAU
KT357831.1	Zaire ebolavirus isolate EBOV/DML24573/SLe/Kono/20150118, complete genome	Zaire ebolavirus	18908	UGUGUUUUUCUUUCUUCUUAAAAAUCCUAGAAAACACACGCUUAUUGAUACUCCUUCUAAUUAUUAAAAGGAGAGUAACUU UAAAUA UAGCCU UAAAUU UAACUU UAACAA UGACAU UAGUAUGGACCAAACAAAGUCUCGGUAUAGUGGUUCUAUCUCUUGUUGGAUCCAGAGGCCUCCCCCGUUCCCGUAGUCACACG	UAACUU UAAAUA UAGCCU UAAAUU UAACUU UAACAA UGACAU UAGUAU
KT357830.1	Zaire ebolavirus isolate EBOV/DML24553/SLe/Kono/20150117, complete genome	Zaire ebolavirus	18889	AAAAUCCUAGAAAACACACGCUUAUUGAUACUCCUUCUAAUUAUUAAAAGGAGAGUAACUU UAAAUA UAGCCU UAAAUU UAACUU UAACAA UGACAU UAGUAUGGACCAAACAAAGUCUCGGUAUAGUGGUUCUAUCUCUUGUUGGAUCCAGAGGCCUCCCCCGUUCCCGUAGUCACACGAGUCAACUUUUAGGGAACAG	UAACUU UAAAUA UAGCCU UAAAUU UAACUU UAACAA UGACAU UAGUAU
KT357828.1	Zaire ebolavirus isolate EBOV/DML24511/SLe/Kono/20150114, complete genome	Zaire ebolavirus	18887	AAAAUCCUAGAAAACACACGCUUAUUGAUACUCCUUCUAAUUAUUAAAAGGAGAGUAACUU UAAAUA UAGCCU UAAAUU UAACUU UAACAA UGACAU UAGUAUGGACCAAACAAAGUCUCGGUAUAGUGGUUCUAUCUCUUGUUGGAUCCAGAGGCCUCCCCCGUUCCCGUAGUCACACGAGUCAACUUUUAGGGAACAG	UAACUU UAAAUA UAGCCU UAAAUU UAACUU UAACAA UGACAU UAGUAU
KT357859.1	Zaire ebolavirus isolate EBOV/DML14366/SLe/WesternUrban/20150711, complete genome	Zaire ebolavirus	18874	AACACACGCUUAUUGAUACUCCUUCUAAUUAUUAAAAGGAGAGUAACUU UAAAUA UAGCCU UAAAUU UAACUU UAACAA UGACAU UAGUAUGGACCAAACAAAGUCUCGGUAUAGUGGUUCUAUCUCUUGUUGGAUCCAGAGGCCUCCCCCGUUCCCGUAGUCACACGAGUCAACUUUUAGGGAACAGUUGUAGAUCCGG	UAACUU UAAAUA UAGCCU UAAAUU UAACUU UAACAA UGACAU UAGUAU
KT357824.1	Zaire ebolavirus isolate EBOV/DML12485/SLe/WesternUrban/20150331, partial genome	Zaire ebolavirus	18887	AAAAUCCUAGAAAACACACGCUUAUUGAUACUCCUUCUAAUUAUUAAAAGGAGAGUAACUU UAAAUA UAGCCU UAAAUU UAACUU UAACAA UGACAU UAGUAUGGACCAAACAAAGUCUCGGUAUAGUGGUUCUAUCUCUUGUUGGAUCCAGAGGCCUCCCCCGUUCCCGUAGUCACACGAGUCAACUUUUAGGGAACAG	UAACUU UAAAUA UAGCCU UAAAUU UAACUU UAACAA UGACAU UAGUAU
KT357823.1	Zaire ebolavirus isolate EBOV/DML12458/SLe/WesternUrban/20150328, complete genome	Zaire ebolavirus	18860	ACACGCUUAUUGAUACUCCUUCUAAUUAUUAAAAGGAGAGUAACUU UAAAUA UAGCCU UAAAUU UAACUU UAACAA UGACAU UAGUAUGGACCAAACAAAGUCUCGGUAUAGUGGUUCUAUCUCUUGUUGGAUCCAGAGGCCUCCCCCGUUCCCGUAGUCACACGAGUCAACUUUUAGGGAACAGUUGUAGAUCCGGAAU	UAACUU UAAAUA UAGCCU UAAAUU UAACUU UAACAA UGACAU UAGUAU
KT357822.1	Zaire ebolavirus isolate EBOV/DML12268/SLe/WesternUrban/20150310, complete genome	Zaire ebolavirus	18887	AAAAUCCUAGAAAACACACGCUUAUUGAUACUCCUUCUAAUUAUUAAAAGGAGAGUAACUU UAAAUA UAGCCU UAAAUU UAACUU UAACAA UGACAU UAGUAUGGACCAAACAAAGUCUCGGUAUAGUGGUUCUAUCUCUUGUUGGAUCCAGAGGCCUCCCCCGUUCCCGUAGUCACACGAGUCAACUUUUAGGGAACAG	UAACUU UAAAUA UAGCCU UAAAUU UAACUU UAACAA UGACAU UAGUAU
KT357821.1	Zaire ebolavirus isolate EBOV/DML12260/SLe/WesternUrban/20150309, complete genome	Zaire ebolavirus	18876	AAACACACGCUUAUUGAUACUCCUUCUAAUUAUUAAAAGGAGAGUAACUU UAAAUA UAGCCU UAAAUU UAACUU UAACAA UGACAU UAGUAUGGACCAAACAAAGUCUCGGUAUAGUGGUUCUAUCUCUUGUUGGAUCCAGAGGCCUCCCCCGUUCCCGUAGUCACACGAGUCAACUUUUAGGGAACAGUUGUAGAUCCG	UAACUU UAAAUA UAGCCU UAAAUU UAACUU UAACAA UGACAU UAGUAU
KT357820.1	Zaire ebolavirus isolate EBOV/DML12239/SLe/WesternUrban/20150309, complete genome	Zaire ebolavirus	18876	AACACACGCUUAUUGAUACUCCUUCUAAUUAUUAAAAGGAGAGUAACUU UAAAUA UAGCCU UAAAUU UAACUU UAACAA UGACAU UAGUAUGGACCAAACAAAGUCUCGGUAUAGUGGUUCUAUCUCUUGUUGGAUCCAGAGGCCUCCCCCGUUCCCGUAGUCACACGAGUCAACUUUUAGGGAACAGUUGUAGAUCCGG	UAACUU UAAAUA UAGCCU UAAAUU UAACUU UAACAA UGACAU UAGUAU
KT357818.1	Zaire ebolavirus isolate EBOV/DML12194/SLe/WesternUrban/20150304, complete genome	Zaire ebolavirus	18875	AACACACGCUUAUUGAUACUCCUUCUAAUUAUUAAAAGGAGAGUAACUU UAAAUA UAGCCU UAAAUU UAACUU UAACAA UGACAU UAGUAUGGACCAAACAAAGUCUCGGUAUAGUGGUUCUAUCUCUUGUUGGAUCCAGAGGCCUCCCCCGUUCCCGUAGUCACACGAGUCAACUUUUAGGGAACAGUUGUAGAUCCGG	UAACUU UAAAUA UAGCCU UAAAUU UAACUU UAACAA UGACAU UAGUAU
KT357817.1	Zaire ebolavirus isolate EBOV/DML12120/SLe/WesternUrban/20150227, complete genome	Zaire ebolavirus	18875	AACACACGCUUAUUGAUACUCCUUCUAAUUAUUAAAAGGAGAGUAACUU UAAAUA UAGCCU UAAAUU UAACUU UAACAA UGACAU UAGUAUGGACCAAACAAAGUCUCGGUAUAGUGGUUCUAUCUCUUGUUGGAUCCAGAGGCCUCCCCCGUUCCCGUAGUCACACGAGUCAACUUUUAGGGAACAGUUGUAGAUCCGG	UAACUU UAAAUA UAGCCU UAAAUU UAACUU UAACAA UGACAU UAGUAU
KT357816.1	Zaire ebolavirus isolate EBOV/DML12117/SLe/WesternUrban/20150226, complete genome	Zaire ebolavirus	18887	AAAAUCCUAGAAAACACACGCUUAUUGAUACUCCUUCUAAUUAUUAAAAGGAGAGUAACUU UAAAUA UAGCCU UAAAUU UAACUU UAACAA UGACAU UAGUAUGGACCAAACAAAGUCUCGGUAUAGUGGUUCUAUCUCUUGUUGGAUCCAGAGGCCUCCCCCGUUCCCGUAGUCACACGAGUCAACUUUUAGGGAACAG	UAACUU UAAAUA UAGCCU UAAAUU UAACUU UAACAA UGACAU UAGUAU
KT357815.1	Zaire ebolavirus isolate EBOV/DML12116/SLe/WesternUrban/20150226, complete genome	Zaire ebolavirus	18876	AAAAUCCUAGAAAACACACGCUUAUUGAUACUCCUUCUAAUUAUUAAAAGGAGAGUAACUU UAAAUA UAGCCU UAAAUU UAACUU UAACAA UGACAU UAGUAUGGACCAAACAAAGUCUCGGUAUAGUGGUUCUAUCUCUUGUUGGAUCCAGAGGCCUCCCCCGUUCCCGUAGUCACACGAGUCAACUUUUAGGGAACAG	UAACUU UAAAUA UAGCCU UAAAUU UAACUU UAACAA UGACAU UAGUAU
KT357814.1	Zaire ebolavirus isolate EBOV/DML12051/SLe/WesternUrban/20150221, complete genome	Zaire ebolavirus	18887	AAAAUCCUAGAAAACACACGCUUAUUGAUACUCCUUCUAAUUAUUAAAAGGAGAGUAACUU UAAAUA UAGCCU UAAAUU UAACUU UAACAA UGACAU UAGUAUGGACCAAACAAAGUCUCGGUAUAGUGGUUCUAUCUCUUGUUGGAUCCAGAGGCCUCCCCCGUUCCCGUAGUCACACGAGUCAACUUUUAGGGAACAG	UAACUU UAAAUA UAGCCU UAAAUU UAACUU UAACAA UGACAU UAGUAU
KT357813.1	Zaire ebolavirus isolate EBOV/DML12033/SLe/WesternUrban/20150219, complete genome	Zaire ebolavirus	18875	AACACACGCUUAUUGAUACUCCUUCUAAUUAUUAAAAGGAGAGUAACUU UAAAUA UAGCCU UAAAUU UAACUU UAACAA UGACAU UAGUAUGGACCAAACAAAGUCUCGGUAUAGUGGUUCUAUCUCUUGUUGGAUCCAGAGGCCUCCCCCGUUCCCGUAGUCACACGAGUCAACUUUUAGGGAACAGUUGUAGAUCCGG	UAACUU UAAAUA UAGCCU UAAAUU UAACUU UAACAA UGACAU UAGUAU
KY401645.1	Zaire ebolavirus isolate Ebolavirus/H.sapiens-wt/SLE/2015/Makona-VP1201500423, partial genome	Zaire ebolavirus	18934	CUUUCUUCUUAAAAAUCCUAGAAAACACACGCUUAUUGAUACUCCUUCUAAUUAUUAAAAGGAGAGUAACUU UAAAUA UAGCCU UAAAUU UAACUU UAACAA UGACAU UAGUAUGGACCAAACAAAGUCUCGGUAUAGUGGUUCUAUCUCUUGUUGGAUCCAGAGGCCUCCCCCGUUCCCGUAGUCACACGAGUCAACUU	UAACUU UAAAUA UAGCCU UAAAUU UAACUU UAACAA UGACAU UAGUAU
KY401644.1	Zaire ebolavirus isolate Ebolavirus/H.sapiens-wt/SLE/2015/Makona-VP1201500374, partial genome	Zaire ebolavirus	18911	GAAAACACACGCUUAUUGAUACUCCUUCUAAUUAUUAAAAGGAGAGUAACUU UAAAUA UAGCCU UAAAUU UAACUU UAACAA UGACAU UAGUAUGGACCAAACAAAGUCUCGGUAUAGUGGUUCUAUCUCUUGUUGGAUCCAGAGGCCUCCCCCGUUCCCGUAGUCACACGAGUCAACUUUUAGGGAACAGUUGUAGAUC	UAACUU UAAAUA UAGCCU UAAAUU UAACUU UAACAA UGACAU UAGUAU
KY401643.1	Zaire ebolavirus isolate Ebolavirus/H.sapiens-wt/SLE/2015/Makona-VP1201500320, partial genome	Zaire ebolavirus	18941	UUUUCUUUCUUCUUAAAAAUCCUAGAAAACACACGCUUAUUGAUACUCCUUCUAAUUAUUAAAAGGAGAGUAACUU UAAAUA UAGCCU UAAAUU UAACUU UAACAA UGACAU UAGUAUGGACCAAACAAAGUCUCGGUAUAGUGGUUCUAUCUCUUGUUGGAUCCAGAGGCCUCCCCCGUUCCCGUAGUCACACGAGUCA	UAACUU UAAAUA UAGCCU UAAAUU UAACUU UAACAA UGACAU UAGUAU
KY401656.1	Zaire ebolavirus isolate Ebolavirus/H.sapiens-wt/SLE/2015/Makona-VP1201500297, partial genome	Zaire ebolavirus	18898	UAUUGAUACUCCUUCUAAUUAUUAAAAGGAGAGUAACUU UAAAUA UAGCCU UAAAUU UAACUU UAACAA UGACAU UAGUAUGGACCAAACAAAGUCUCGGUAUAGUGGUUCUAUCUCUUGUUGGAUCCAGAGGCCUCCCCCGUUCCCGUAGUCACACGAGUCAACUUUUAGGGAACAGUUGUAGAUCCGGAAUAGUGUAG	UAACUU UAAAUA UAGCCU UAAAUU UAACUU UAACAA UGACAU UAGUAU
KY805811.1	Zaire ebolavirus isolate Ebolavirus/H.sapiens-wt/SLE/2015/Makona-VP1201500293, partial genome	Zaire ebolavirus	18870	ACACGCUUAUUGAUACUCCUUCUAAUUAUUAAAAGGAGAGUAACUU UAAAUA UAGCCU UAAAUU UAACUU UAACAA UGACAU UAGUAUGGACCAAACAAAGUCUCGGUAUAGUGGUUCUAUCUCUUGUUGGAUCCAGAGGCCUCCCCCGUUCCCGUAGUCACACGAGUCAACUUUUAGGGAACAGUUGUAGAUCCGGAAU	UAACUU UAAAUA UAGCCU UAAAUU UAACUU UAACAA UGACAU UAGUAU
KY401653.1	Zaire ebolavirus isolate Ebolavirus/H.sapiens-wt/SLE/2015/Makona-VP1201500235, partial genome	Zaire ebolavirus	18937	CUUUCUUCUUAAAAAUCCUAGAAAACACACGCUUAUUGAUACUCCUUCUAAUUAUUAAAAGGAGAGUAACUU UAAAUA UAGCCU UAAAUU UAACUU UAACAA UGACAU UAGUAUGGACCAAACAAAGUCUCGGUAUAGUGGUUCUAUCUCUUGUUGGAUCCAGAGGCCUCCCCCGUUCCCGUAGUCACACGAGUCAACUU	UAACUU UAAAUA UAGCCU UAAAUU UAACUU UAACAA UGACAU UAGUAU
KY805810.1	Zaire ebolavirus isolate Ebolavirus/H.sapiens-wt/SLE/2015/Makona-VP1201500217, partial genome	Zaire ebolavirus	18890	UAUUGAUACUCCUUCUAAUUAUUAAAAGGAGAGUAACUU UAAAUA UAGCCU UAAAUU UAACUU UAACAA UGACAU UAGUAUGGACCAAACAAAGUCUCGGUAUAGUGGUUCUAUCUCUUGUUGGAUCCAGAGGCCUCCCCCGUUCCCGUAGUCACACGAGUCAACUUUUAGGGAACAGUUGUAGAUCCGGAAUAGUGUAG	UAACUU UAAAUA UAGCCU UAAAUU UAACUU UAACAA UGACAU UAGUAU
KY401652.1	Zaire ebolavirus isolate Ebolavirus/H.sapiens-wt/SLE/2015/Makona-VP1201500193, partial genome	Zaire ebolavirus	18935	UUCUUCUUAAAAAUCCUAGAAAACACACGCUUAUUGAUACUCCUUCUAAUUAUUAAAAGGAGAGUAACUU UAAAUA UAGCCU UAAAUU UAACUU UAACAA UGACAU UAGUAUGGACCAAACAAAGUCUCGGUAUAGUGGUUCUAUCUCUUGUUGGAUCCAGAGGCCUCCCCCGUUCCCGUAGUCACACGAGUCAACUUUU	UAACUU UAAAUA UAGCCU UAAAUU UAACUU UAACAA UGACAU UAGUAU
KY401655.1	Zaire ebolavirus isolate Ebolavirus/H.sapiens-wt/SLE/2015/Makona-VP1201500132, partial genome	Zaire ebolavirus	18933	CUUCUUAAAAAUCCUAGAAAACACACGCUUAUUGAUACUCCUUCUAAUUAUUAAAAGGAGAGUAACUU UAAAUA UAGCCU UAAAUU UAACUU UAACAA UGACAU UAGUAUGGACCAAACAAAGUCUCGGUAUAGUGGUUCUAUCUCUUGUUGGAUCCAGAGGCCUCCCCCGUUCCCGUAGUCACACGAGUCAACUUUUAG	UAACUU UAAAUA UAGCCU UAAAUU UAACUU UAACAA UGACAU UAGUAU
KY401651.1	Zaire ebolavirus isolate Ebolavirus/H.sapiens-wt/SLE/2015/Makona-VP1201500118, partial genome	Zaire ebolavirus	18924	CUUAAAAAUCCUAGAAAACACACGCUUAUUGAUACUCCUUCUAAUUAUUAAAAGGAGAGUAACUU UAAAUA UAGCCU UAAAUU UAACUU UAACAA UGACAU UAGUAUGGACCAAACAAAGUCUCGGUAUAGUGGUUCUAUCUCUUGUUGGAUCCAGAGGCCUCCCCCGUUCCCGUAGUCACACGAGUCAACUUUUAGGGA	UAACUU UAAAUA UAGCCU UAAAUU UAACUU UAACAA UGACAU UAGUAU
KY401654.1	Zaire ebolavirus isolate Ebolavirus/H.sapiens-wt/SLE/2015/Makona-VP1201500091, partial genome	Zaire ebolavirus	18897	ACACACGCUUAUUGAUACUCCUUCUAAUUAUUAAAAGGAGAGUAACUU UAAAUA UAGCCU UAAAUU UAACUU UAACAA UGACAU UAGUAUGGACCAAACAAAGUCUCGGUAUAGUGGUUCUAUCUCUUGUUGGAUCCAGAGGCCUCCCCCGUUCCCGUAGUCACACGAGUCAACUUUUAGGGAACAGUUGUAGAUCCGGA	UAACUU UAAAUA UAGCCU UAAAUU UAACUU UAACAA UGACAU UAGUAU
KY401650.1	Zaire ebolavirus isolate Ebolavirus/H.sapiens-wt/SLE/2015/Makona-VP1201500033, partial genome	Zaire ebolavirus	18930	CUUCUUAAAAAUCCUAGAAAACACACGCUUAUUGAUACUCCUUCUAAUUAUUAAAAGGAGAGUAACUU UAAAUA UAGCCU UAAAUU UAACUU UAACAA UGACAU UAGUAUGGACCAAACAAAGUCUCGGUAUAGUGGUUCUAUCUCUUGUUGGAUCCAGAGGCCUCCCCCGUUCCCGUAGUCACACGAGUCAACUUUUAG	UAACUU UAAAUA UAGCCU UAAAUU UAACUU UAACAA UGACAU UAGUAU
KP759709.1	Zaire ebolavirus isolate Ebolavirus/H.sapiens-wt/SLE/2014/Makona-J0175, partial genome	Zaire ebolavirus	18881	GCCUGUGUGUUUUUCUUUCUUCUUAAAAAUCCUAGAAAACACACGCUUAUUGAUACUCCUUCUAAUUAUUAAAAGGAGAGUAACUU UAAAUA UAGCCU UAAAUU UAACUU UAACAA UGACAU UAGUAUGGACCAAACAAAGUCUCGGUAUAGUGGUUCUAUCUCUUGUUGGAUCCAGAGGCCUCCCCCGUUCCCGUAGUC	UAACUU UAAAUA UAGCCU UAAAUU UAACUU UAACAA UGACAU UAGUAU
KP759708.1	Zaire ebolavirus isolate Ebolavirus/H.sapiens-wt/SLE/2014/Makona-J0174, partial genome	Zaire ebolavirus	18881	GCCUGUGUGUUUUUCUUUCUUCUUAAAAAUCCUAGAAAACACACGCUUAUUGAUACUCCUUCUAAUUAUUAAAAGGAGAGUAACUU UAAAUA UAGCCU UAAAUU UAACUU UAACAA UGACAU UAGUAUGGACCAAACAAAGUCUCGGUAUAGUGGUUCUAUCUCUUGUUGGAUCCAGAGGCCUCCCCCGUUCCCGUAGUC	UAACUU UAAAUA UAGCCU UAAAUU UAACUU UAACAA UGACAU UAGUAU
KP759707.1	Zaire ebolavirus isolate Ebolavirus/H.sapiens-wt/SLE/2014/Makona-J0171, partial genome	Zaire ebolavirus	18881	GCCUGUGUGUUUUUCUUUCUUCUUAAAAAUCCUAGAAAACACACGCUUAUUGAUACUCCUUCUAAUUAUUAAAAGGAGAGUAACUU UAAAUA UAGCCU UAAAUU UAACUU UAACAA UGACAU UAGUAUGGACCAAACAAAGUCUCGGUAUAGUGGUUCUAUCUCUUGUUGGAUCCAGAGGCCUCCCCCGUUCCCGUAGUC	UAACUU UAAAUA UAGCCU UAAAUU UAACUU UAACAA UGACAU UAGUAU
KP759706.1	Zaire ebolavirus isolate Ebolavirus/H.sapiens-wt/SLE/2014/Makona-J0169, partial genome	Zaire ebolavirus	18881	GCCUGUGUGUUUUUCUUUCUUCUUAAAAAUCCUAGAAAACACACGCUUAUUGAUACUCCUUCUAAUUAUUAAAAGGAGAGUAACUU UAAAUA UAGCCU UAAAUU UAACUU UAACAA UGACAU UAGUAUGGACCAAACAAAGUCUCGGUAUAGUGGUUCUAUCUCUUGUUGGAUCCAGAGGCCUCCCCCGUUCCCGUAGUC	UAACUU UAAAUA UAGCCU UAAAUU UAACUU UAACAA UGACAU UAGUAU
KP759705.1	Zaire ebolavirus isolate Ebolavirus/H.sapiens-wt/SLE/2014/Makona-J0168, partial genome	Zaire ebolavirus	18881	GCCUGUGUGUUUUUCUUUCUUCUUAAAAAUCCUAGAAAACACACGCUUAUUGAUACUCCUUCUAAUUAUUAAAAGGAGAGUAACUU UAAAUA UAGCCU UAAAUU UAACUU UAACAA UGACAU UAGUAUGGACCAAACAAAGUCUCGGUAUAGUGGUUCUAUCUCUUGUUGGAUCCAGAGGCCUCCCCCGUUCCCGUAGUC	UAACUU UAAAUA UAGCCU UAAAUU UAACUU UAACAA UGACAU UAGUAU
KP759704.1	Zaire ebolavirus isolate Ebolavirus/H.sapiens-wt/SLE/2014/Makona-J0166, partial genome	Zaire ebolavirus	18881	GCCUGUGUGUUUUUCUUUCUUCUUAAAAAUCCUAGAAAACACACGCUUAUUGAUACUCCUUCUAAUUAUUAAAAGGAGAGUAACUU UAAAUA UAGCCU UAAAUU UAACUU UAACAA UGACAU UAGUAUGGACCAAACAAAGUCUCGGUAUAGUGGUUCUAUCUCUUGUUGGAUCCAGAGGCCUCCCCCGUUCCCGUAGUC	UAACUU UAAAUA UAGCCU UAAAUU UAACUU UAACAA UGACAU UAGUAU
KP759703.1	Zaire ebolavirus isolate Ebolavirus/H.sapiens-wt/SLE/2014/Makona-J0165, partial genome	Zaire ebolavirus	18881	GCCUGUGUGUUUUUCUUUCUUCUUAAAAAUCCUAGAAAACACACGCUUAUUGAUACUCCUUCUAAUUAUUAAAAGGAGAGUAACUU UAAAUA UAGCCU UAAAUU UAACUU UAACAA UGACAU UAGUAUGGACCAAACAAAGUCUCGGUAUAGUGGUUCUAUCUCUUGUUGGAUCCAGAGGCCUCCCCCGUUCCCGUAGUC	UAACUU UAAAUA UAGCCU UAAAUU UAACUU UAACAA UGACAU UAGUAU
KP759702.1	Zaire ebolavirus isolate Ebolavirus/H.sapiens-wt/SLE/2014/Makona-J0163, partial genome	Zaire ebolavirus	18881	GCCUGUGUGUUUUUCUUUCUUCUUAAAAAUCCUAGAAAACACACGCUUAUUGAUACUCCUUCUAAUUAUUAAAAGGAGAGUAACUU UAAAUA UAGCCU UAAAUU UAACUU UAACAA UGACAU UAGUAUGGACCAAACAAAGUCUCGGUAUAGUGGUUCUAUCUCUUGUUGGAUCCAGAGGCCUCCCCCGUUCCCGUAGUC	UAACUU UAAAUA UAGCCU UAAAUU UAACUU UAACAA UGACAU UAGUAU
KP759701.1	Zaire ebolavirus isolate Ebolavirus/H.sapiens-wt/SLE/2014/Makona-J0161, partial genome	Zaire ebolavirus	18881	GCCUGUGUGUUUUUCUUUCUUCUUAAAAAUCCUAGAAAACACACGCUUAUUGAUACUCCUUCUAAUUAUUAAAAGGAGAGUAACUU UAAAUA UAGCCU UAAAUU UAACUU UAACAA UGACAU UAGUAUGGACCAAACAAAGUCUCGGUAUAGUGGUUCUAUCUCUUGUUGGAUCCAGAGGCCUCCCCCGUUCCCGUAGUC	UAACUU UAAAUA UAGCCU UAAAUU UAACUU UAACAA UGACAU UAGUAU
KP759700.1	Zaire ebolavirus isolate Ebolavirus/H.sapiens-wt/SLE/2014/Makona-J0158, partial genome	Zaire ebolavirus	18881	GCCUGUGUGUUUUUCUUUCUUCUUAAAAAUCCUAGAAAACACACGCUUAUUGAUACUCCUUCUAAUUAUUAAAAGGAGAGUAACUU UAAAUA UAGCCU UAAAUU UAACUU UAACAA UGACAU UAGUAUGGACCAAACAAAGUCUCGGUAUAGUGGUUCUAUCUCUUGUUGGAUCCAGAGGCCUCCCCCGUUCCCGUAGUC	UAACUU UAAAUA UAGCCU UAAAUU UAACUU UAACAA UGACAU UAGUAU
KP759699.1	Zaire ebolavirus isolate Ebolavirus/H.sapiens-wt/SLE/2014/Makona-J0157, partial genome	Zaire ebolavirus	18881	GCCUGUGUGUUUUUCUUUCUUCUUAAAAAUCCUAGAAAACACACGCUUAUUGAUACUCCUUCUAAUUAUUAAAAGGAGAGUAACUU UAAAUA UAGCCU UAAAUU UAACUU UAACAA UGACAU UAGUAUGGACCAAACAAAGUCUCGGUAUAGUGGUUCUAUCUCUUGUUGGAUCCAGAGGCCUCCCCCGUUCCCGUAGUC	UAACUU UAAAUA UAGCCU UAAAUU UAACUU UAACAA UGACAU UAGUAU
KP759698.1	Zaire ebolavirus isolate Ebolavirus/H.sapiens-wt/SLE/2014/Makona-J0156, partial genome	Zaire ebolavirus	18881	GCCUGUGUGUUUUUCUUUCUUCUUAAAAAUCCUAGAAAACACACGCUUAUUGAUACUCCUUCUAAUUAUUAAAAGGAGAGUAACUU UAAAUA UAGCCU UAAAUU UAACUU UAACAA UGACAU UAGUAUGGACCAAACAAAGUCUCGGUAUAGUGGUUCUAUCUCUUGUUGGAUCCAGAGGCCUCCCCCGUUCCCGUAGUC	UAACUU UAAAUA UAGCCU UAAAUU UAACUU UAACAA UGACAU UAGUAU
KP759697.1	Zaire ebolavirus isolate Ebolavirus/H.sapiens-wt/SLE/2014/Makona-J0155, partial genome	Zaire ebolavirus	18881	GCCUGUGUGUUUUUCUUUCUUCUUAAAAAUCCUAGAAAACACACGCUUAUUGAUACUCCUUCUAAUUAUUAAAAGGAGAGUAACUU UAAAUA UAGCCU UAAAUU UAACUU UAACAA UGACAU UAGUAUGGACCAAACAAAGUCUCGGUAUAGUGGUUCUAUCUCUUGUUGGAUCCAGAGGCCUCCCCCGUUCCCGUAGUC	UAACUU UAAAUA UAGCCU UAAAUU UAACUU UAACAA UGACAU UAGUAU
KP759614.1	Zaire ebolavirus isolate Ebolavirus/H.sapiens-wt/SLE/2014/Makona-J0152, partial genome	Zaire ebolavirus	18809	CUCCUUCUAAUUAUUAAAAGGAGAGUAACUU UAAAUA UAGCCU UAAAUU UAACUU UAACAA UGACAU UAGUAUGGACCAAACAAAGUCUCGGUAUAGUGGUUCUAUCUCUUGUUGGAUCCAGAGGCCUCCCCCGUUCCCGUAGUCACACGAGUCAACUUUUAGGGAACAGUUGUAGAUCCGGAAUAGUGUAGUGUUCAAG	UAACUU UAAAUA UAGCCU UAAAUU UAACUU UAACAA UGACAU UAGUAU
KP759696.1	Zaire ebolavirus isolate Ebolavirus/H.sapiens-wt/SLE/2014/Makona-J0150, partial genome	Zaire ebolavirus	18881	GCCUGUGUGUUUUUCUUUCUUCUUAAAAAUCCUAGAAAACACACGCUUAUUGAUACUCCUUCUAAUUAUUAAAAGGAGAGUAACUU UAAAUA UAGCCU UAAAUU UAACUU UAACAA UGACAU UAGUAUGGACCAAACAAAGUCUCGGUAUAGUGGUUCUAUCUCUUGUUGGAUCCAGAGGCCUCCCCCGUUCCCGUAGUC	UAACUU UAAAUA UAGCCU UAAAUU UAACUU UAACAA UGACAU UAGUAU
KP759695.1	Zaire ebolavirus isolate Ebolavirus/H.sapiens-wt/SLE/2014/Makona-J0149, partial genome	Zaire ebolavirus	18881	GCCUGUGUGUUUUUCUUUCUUCUUAAAAAUCCUAGAAAACACACGCUUAUUGAUACUCCUUCUAAUUAUUAAAAGGAGAGUAACUU UAAAUA UAGCCU UAAAUU UAACUU UAACAA UGACAU UAGUAUGGACCAAACAAAGUCUCGGUAUAGUGGUUCUAUCUCUUGUUGGAUCCAGAGGCCUCCCCCGUUCCCGUAGUC	UAACUU UAAAUA UAGCCU UAAAUU UAACUU UAACAA UGACAU UAGUAU
KP759610.1	Zaire ebolavirus isolate Ebolavirus/H.sapiens-wt/SLE/2014/Makona-J0146, partial genome	Zaire ebolavirus	18826	UAUUGAUACUCCUUCUAAUUAUUAAAAGGAGAGUAACUU UAAAUA UAGCCU UAAAUU UAACUU UAACAA UGACAU UAGUAUGGACCAAACAAAGUCUCGGUAUAGUGGUUCUAUCUCUUGUUGGAUCCAGAGGCCUCCCCCGUUCCCGUAGUCACACGAGUCAACUUUUAGGGAACAGUUGUAGAUCCGGAAUAGUGUAG	UAACUU UAAAUA UAGCCU UAAAUU UAACUU UAACAA UGACAU UAGUAU
KP759693.1	Zaire ebolavirus isolate Ebolavirus/H.sapiens-wt/SLE/2014/Makona-J0145, partial genome	Zaire ebolavirus	18881	GCCUGUGUGUUUUUCUUUCUUCUUAAAAAUCCUAGAAAACACACGCUUAUUGAUACUCCUUCUAAUUAUUAAAAGGAGAGUAACUU UAAAUA UAGCCU UAAAUU UAACUU UAACAA UGACAU UAGUAUGGACCAAACAAAGUCUCGGUAUAGUGGUUCUAUCUCUUGUUGGAUCCAGAGGCCUCCCCCGUUCCCGUAGUC	UAACUU UAAAUA UAGCCU UAAAUU UAACUU UAACAA UGACAU UAGUAU
KP759605.1	Zaire ebolavirus isolate Ebolavirus/H.sapiens-wt/SLE/2014/Makona-J0144, partial genome	Zaire ebolavirus	18823	CACGCUUAUUGAUACUCCUUCUAAUUAUUAAAAGGAGAGUAACUU UAAAUA UAGCCU UAAAUU UAACUU UAACAA UGACAU UAGUAUGGACCAAACAAAGUCUCGGUAUAGUGGUUCUAUCUCUUGUUGGAUCCAGAGGCCUCCCCCGUUCCCGUAGUCACACGAGUCAACUUUUAGGGAACAGUUGUAGAUCCGGAAUA	UAACUU UAAAUA UAGCCU UAAAUU UAACUU UAACAA UGACAU UAGUAU
KP759690.1	Zaire ebolavirus isolate Ebolavirus/H.sapiens-wt/SLE/2014/Makona-J0142, partial genome	Zaire ebolavirus	18881	GCCUGUGUGUUUUUCUUUCUUCUUAAAAAUCCUAGAAAACACACGCUUAUUGAUACUCCUUCUAAUUAUUAAAAGGAGAGUAACUU UAAAUA UAGCCU UAAAUU UAACUU UAACAA UGACAU UAGUAUGGACCAAACAAAGUCUCGGUAUAGUGGUUCUAUCUCUUGUUGGAUCCAGAGGCCUCCCCCGUUCCCGUAGUC	UAACUU UAAAUA UAGCCU UAAAUU UAACUU UAACAA UGACAU UAGUAU
KP759689.1	Zaire ebolavirus isolate Ebolavirus/H.sapiens-wt/SLE/2014/Makona-J0141, partial genome	Zaire ebolavirus	18881	GCCUGUGUGUUUUUCUUUCUUCUUAAAAAUCCUAGAAAACACACGCUUAUUGAUACUCCUUCUAAUUAUUAAAAGGAGAGUAACUU UAAAUA UAGCCU UAAAUU UAACUU UAACAA UGACAU UAGUAUGGACCAAACAAAGUCUCGGUAUAGUGGUUCUAUCUCUUGUUGGAUCCAGAGGCCUCCCCCGUUCCCGUAGUC	UAACUU UAAAUA UAGCCU UAAAUU UAACUU UAACAA UGACAU UAGUAU
KP759603.1	Zaire ebolavirus isolate Ebolavirus/H.sapiens-wt/SLE/2014/Makona-J0140, partial genome	Zaire ebolavirus	18828	CUUAUUGAUACUCCUUCUAAUUAUUAAAAGGAGAGUAACUU UAAAUA UAGCCU UAAAUU UAACUU UAACAA UGACAU UAGUAUGGACCAAACAAAGUCUCGGUAUAGUGGUUCUAUCUCUUGUUGGAUCCAGAGGCCUCCCCCGUUCCCGUAGUCACACGAGUCAACUUUUAGGGAACAGUUGUAGAUCCGGAAUAGUGU	UAACUU UAAAUA UAGCCU UAAAUU UAACUU UAACAA UGACAU UAGUAU
KP759687.1	Zaire ebolavirus isolate Ebolavirus/H.sapiens-wt/SLE/2014/Makona-J0139, partial genome	Zaire ebolavirus	18881	GCCUGUGUGUUUUUCUUUCUUCUUAAAAAUCCUAGAAAACACACGCUUAUUGAUACUCCUUCUAAUUAUUAAAAGGAGAGUAACUU UAAAUA UAGCCU UAAAUU UAACUU UAACAA UGACAU UAGUAUGGACCAAACAAAGUCUCGGUAUAGUGGUUCUAUCUCUUGUUGGAUCCAGAGGCCUCCCCCGUUCCCGUAGUC	UAACUU UAAAUA UAGCCU UAAAUU UAACUU UAACAA UGACAU UAGUAU
KP759686.1	Zaire ebolavirus isolate Ebolavirus/H.sapiens-wt/SLE/2014/Makona-J0138, partial genome	Zaire ebolavirus	18881	GCCUGUGUGUUUUUCUUUCUUCUUAAAAAUCCUAGAAAACACACGCUUAUUGAUACUCCUUCUAAUUAUUAAAAGGAGAGUAACUU UAAAUA UAGCCU UAAAUU UAACUU UAACAA UGACAU UAGUAUGGACCAAACAAAGUCUCGGUAUAGUGGUUCUAUCUCUUGUUGGAUCCAGAGGCCUCCCCCGUUCCCGUAGUC	UAACUU UAAAUA UAGCCU UAAAUU UAACUU UAACAA UGACAU UAGUAU
KP759685.1	Zaire ebolavirus isolate Ebolavirus/H.sapiens-wt/SLE/2014/Makona-J0137, partial genome	Zaire ebolavirus	18881	GCCUGUGUGUUUUUCUUUCUUCUUAAAAAUCCUAGAAAACACACGCUUAUUGAUACUCCUUCUAAUUAUUAAAAGGAGAGUAACUU UAAAUA UAGCCU UAAAUU UAACUU UAACAA UGACAU UAGUAUGGACCAAACAAAGUCUCGGUAUAGUGGUUCUAUCUCUUGUUGGAUCCAGAGGCCUCCCCCGUUCCCGUAGUC	UAACUU UAAAUA UAGCCU UAAAUU UAACUU UAACAA UGACAU UAGUAU
KP759684.1	Zaire ebolavirus isolate Ebolavirus/H.sapiens-wt/SLE/2014/Makona-J0136, partial genome	Zaire ebolavirus	18881	GCCUGUGUGUUUUUCUUUCUUCUUAAAAAUCCUAGAAAACACACGCUUAUUGAUACUCCUUCUAAUUAUUAAAAGGAGAGUAACUU UAAAUA UAGCCU UAAAUU UAACUU UAACAA UGACAU UAGUAUGGACCAAACAAAGUCUCGGUAUAGUGGUUCUAUCUCUUGUUGGAUCCAGAGGCCUCCCCCGUUCCCGUAGUC	UAACUU UAAAUA UAGCCU UAAAUU UAACUU UAACAA UGACAU UAGUAU
KP759682.1	Zaire ebolavirus isolate Ebolavirus/H.sapiens-wt/SLE/2014/Makona-J0134, partial genome	Zaire ebolavirus	18881	GCCUGUGUGUUUUUCUUUCUUCUUAAAAAUCCUAGAAAACACACGCUUAUUGAUACUCCUUCUAAUUAUUAAAAGGAGAGUAACUU UAAAUA UAGCCU UAAAUU UAACUU UAACAA UGACAU UAGUAUGGACCAAACAAAGUCUCGGUAUAGUGGUUCUAUCUCUUGUUGGAUCCAGAGGCCUCCCCCGUUCCCGUAGUC	UAACUU UAAAUA UAGCCU UAAAUU UAACUU UAACAA UGACAU UAGUAU
KP759681.1	Zaire ebolavirus isolate Ebolavirus/H.sapiens-wt/SLE/2014/Makona-J0133, partial genome	Zaire ebolavirus	18881	GCCUGUGUGUUUUUCUUUCUUCUUAAAAAUCCUAGAAAACACACGCUUAUUGAUACUCCUUCUAAUUAUUAAAAGGAGAGUAACUU UAAAUA UAGCCU UAAAUU UAACUU UAACAA UGACAU UAGUAUGGACCAAACAAAGUCUCGGUAUAGUGGUUCUAUCUCUUGUUGGAUCCAGAGGCCUCCCCCGUUCCCGUAGUC	UAACUU UAAAUA UAGCCU UAAAUU UAACUU UAACAA UGACAU UAGUAU
KP759680.1	Zaire ebolavirus isolate Ebolavirus/H.sapiens-wt/SLE/2014/Makona-J0131, partial genome	Zaire ebolavirus	18881	GCCUGUGUGUUUUUCUUUCUUCUUAAAAAUCCUAGAAAACACACGCUUAUUGAUACUCCUUCUAAUUAUUAAAAGGAGAGUAACUU UAAAUA UAGCCU UAAAUU UAACUU UAACAA UGACAU UAGUAUGGACCAAACAAAGUCUCGGUAUAGUGGUUCUAUCUCUUGUUGGAUCCAGAGGCCUCCCCCGUUCCCGUAGUC	UAACUU UAAAUA UAGCCU UAAAUU UAACUU UAACAA UGACAU UAGUAU
KP759679.1	Zaire ebolavirus isolate Ebolavirus/H.sapiens-wt/SLE/2014/Makona-J0130, partial genome	Zaire ebolavirus	18881	GCCUGUGUGUUUUUCUUUCUUCUUAAAAAUCCUAGAAAACACACGCUUAUUGAUACUCCUUCUAAUUAUUAAAAGGAGAGUAACUU UAAAUA UAGCCU UAAAUU UAACUU UAACAA UGACAU UAGUAUGGACCAAACAAAGUCUCGGUAUAGUGGUUCUAUCUCUUGUUGGAUCCAGAGGCCUCCCCCGUUCCCGUAGUC	UAACUU UAAAUA UAGCCU UAAAUU UAACUU UAACAA UGACAU UAGUAU
KP759600.1	Zaire ebolavirus isolate Ebolavirus/H.sapiens-wt/SLE/2014/Makona-J0129, partial genome	Zaire ebolavirus	18828	CUUAUUGAUACUCCUUCUAAUUAUUAAAAGGAGAGUAACUU UAAAUA UAGCCU UAAAUU UAACUU UAACAA UGACAU UAGUAUGGACCAAACAAAGUCUCGGUAUAGUGGUUCUAUCUCUUGUUGGAUCCAGAGGCCUCCCCCGUUCCCGUAGUCACACGAGUCAACUUUUAGGGAACAGUUGUAGAUCCGGAAUAGUGU	UAACUU UAAAUA UAGCCU UAAAUU UAACUU UAACAA UGACAU UAGUAU
KP759677.1	Zaire ebolavirus isolate Ebolavirus/H.sapiens-wt/SLE/2014/Makona-J0128, partial genome	Zaire ebolavirus	18881	GCCUGUGUGUUUUUCUUUCUUCUUAAAAAUCCUAGAAAACACACGCUUAUUGAUACUCCUUCUAAUUAUUAAAAGGAGAGUAACUU UAAAUA UAGCCU UAAAUU UAACUU UAACAA UGACAU UAGUAUGGACCAAACAAAGUCUCGGUAUAGUGGUUCUAUCUCUUGUUGGAUCCAGAGGCCUCCCCCGUUCCCGUAGUC	UAACUU UAAAUA UAGCCU UAAAUU UAACUU UAACAA UGACAU UAGUAU
KP759676.1	Zaire ebolavirus isolate Ebolavirus/H.sapiens-wt/SLE/2014/Makona-J0127, partial genome	Zaire ebolavirus	18881	GCCUGUGUGUUUUUCUUUCUUCUUAAAAAUCCUAGAAAACACACGCUUAUUGAUACUCCUUCUAAUUAUUAAAAGGAGAGUAACUU UAAAUA UAGCCU UAAAUU UAACUU UAACAA UGACAU UAGUAUGGACCAAACAAAGUCUCGGUAUAGUGGUUCUAUCUCUUGUUGGAUCCAGAGGCCUCCCCCGUUCCCGUAGUC	UAACUU UAAAUA UAGCCU UAAAUU UAACUU UAACAA UGACAU UAGUAU
KP759675.1	Zaire ebolavirus isolate Ebolavirus/H.sapiens-wt/SLE/2014/Makona-J0126, partial genome	Zaire ebolavirus	18881	GCCUGUGUGUUUUUCUUUCUUCUUAAAAAUCCUAGAAAACACACGCUUAUUGAUACUCCUUCUAAUUAUUAAAAGGAGAGUAACUU UAAAUA UAGCCU UAAAUU UAACUU UAACAA UGACAU UAGUAUGGACCAAACAAAGUCUCGGUAUAGUGGUUCUAUCUCUUGUUGGAUCCAGAGGCCUCCCCCGUUCCCGUAGUC	UAACUU UAAAUA UAGCCU UAAAUU UAACUU UAACAA UGACAU UAGUAU
KP759674.1	Zaire ebolavirus isolate Ebolavirus/H.sapiens-wt/SLE/2014/Makona-J0125, partial genome	Zaire ebolavirus	18881	GCCUGUGUGUUUUUCUUUCUUCUUAAAAAUCCUAGAAAACACACGCUUAUUGAUACUCCUUCUAAUUAUUAAAAGGAGAGUAACUU UAAAUA UAGCCU UAAAUU UAACUU UAACAA UGACAU UAGUAUGGACCAAACAAAGUCUCGGUAUAGUGGUUCUAUCUCUUGUUGGAUCCAGAGGCCUCCCCCGUUCCCGUAGUC	UAACUU UAAAUA UAGCCU UAAAUU UAACUU UAACAA UGACAU UAGUAU
KP759673.1	Zaire ebolavirus isolate Ebolavirus/H.sapiens-wt/SLE/2014/Makona-J0124, partial genome	Zaire ebolavirus	18881	GCCUGUGUGUUUUUCUUUCUUCUUAAAAAUCCUAGAAAACACACGCUUAUUGAUACUCCUUCUAAUUAUUAAAAGGAGAGUAACUU UAAAUA UAGCCU UAAAUU UAACUU UAACAA UGACAU UAGUAUGGACCAAACAAAGUCUCGGUAUAGUGGUUCUAUCUCUUGUUGGAUCCAGAGGCCUCCCCCGUUCCCGUAGUC	UAACUU UAAAUA UAGCCU UAAAUU UAACUU UAACAA UGACAU UAGUAU
KP759672.1	Zaire ebolavirus isolate Ebolavirus/H.sapiens-wt/SLE/2014/Makona-J0123, partial genome	Zaire ebolavirus	18881	GCCUGUGUGUUUUUCUUUCUUCUUAAAAAUCCUAGAAAACACACGCUUAUUGAUACUCCUUCUAAUUAUUAAAAGGAGAGUAACUU UAAAUA UAGCCU UAAAUU UAACUU UAACAA UGACAU UAGUAUGGACCAAACAAAGUCUCGGUAUAGUGGUUCUAUCUCUUGUUGGAUCCAGAGGCCUCCCCCGUUCCCGUAGUC	UAACUU UAAAUA UAGCCU UAAAUU UAACUU UAACAA UGACAU UAGUAU
KP759671.1	Zaire ebolavirus isolate Ebolavirus/H.sapiens-wt/SLE/2014/Makona-J0122, partial genome	Zaire ebolavirus	18881	GCCUGUGUGUUUUUCUUUCUUCUUAAAAAUCCUAGAAAACACACGCUUAUUGAUACUCCUUCUAAUUAUUAAAAGGAGAGUAACUU UAAAUA UAGCCU UAAAUU UAACUU UAACAA UGACAU UAGUAUGGACCAAACAAAGUCUCGGUAUAGUGGUUCUAUCUCUUGUUGGAUCCAGAGGCCUCCCCCGUUCCCGUAGUC	UAACUU UAAAUA UAGCCU UAAAUU UAACUU UAACAA UGACAU UAGUAU
KP759669.1	Zaire ebolavirus isolate Ebolavirus/H.sapiens-wt/SLE/2014/Makona-J0121, partial genome	Zaire ebolavirus	18881	GCCUGUGUGUUUUUCUUUCUUCUUAAAAAUCCUAGAAAACACACGCUUAUUGAUACUCCUUCUAAUUAUUAAAAGGAGAGUAACUU UAAAUA UAGCCU UAAAUU UAACUU UAACAA UGACAU UAGUAUGGACCAAACAAAGUCUCGGUAUAGUGGUUCUAUCUCUUGUUGGAUCCAGAGGCCUCCCCCGUUCCCGUAGUC	UAACUU UAAAUA UAGCCU UAAAUU UAACUU UAACAA UGACAU UAGUAU
KP759599.1	Zaire ebolavirus isolate Ebolavirus/H.sapiens-wt/SLE/2014/Makona-J0120, partial genome	Zaire ebolavirus	18828	CUUAUUGAUACUCCUUCUAAUUAUUAAAAGGAGAGUAACUU UAAAUA UAGCCU UAAAUU UAACUU UAACAA UGACAU UAGUAUGGACCAAACAAAGUCUCGGUAUAGUGGUUCUAUCUCUUGUUGGAUCCAGAGGCCUCCCCCGUUCCCGUAGUCACACGAGUCAACUUUUAGGGAACAGUUGUAGAUCCGGAAUAGUGU	UAACUU UAAAUA UAGCCU UAAAUU UAACUU UAACAA UGACAU UAGUAU
KP759667.1	Zaire ebolavirus isolate Ebolavirus/H.sapiens-wt/SLE/2014/Makona-J0119, partial genome	Zaire ebolavirus	18881	GCCUGUGUGUUUUUCUUUCUUCUUAAAAAUCCUAGAAAACACACGCUUAUUGAUACUCCUUCUAAUUAUUAAAAGGAGAGUAACUU UAAAUA UAGCCU UAAAUU UAACUU UAACAA UGACAU UAGUAUGGACCAAACAAAGUCUCGGUAUAGUGGUUCUAUCUCUUGUUGGAUCCAGAGGCCUCCCCCGUUCCCGUAGUC	UAACUU UAAAUA UAGCCU UAAAUU UAACUU UAACAA UGACAU UAGUAU
KP759598.1	Zaire ebolavirus isolate Ebolavirus/H.sapiens-wt/SLE/2014/Makona-J0118, partial genome	Zaire ebolavirus	18821	CACGCUUAAUGAUACUCCUUCUAAUUAUUAAAAGGAGAGUAACUU UAAAUA UAGCCU UAAAUU UAACUU UAACAA UGACAU UAGUAUGGACCAAACAAAGUCUCGGUAUAGUGGUUCUAUCUCUUGUUGGAUCCAGAGGCCUCCCCCGUUCCCGUAGUCACACGAGUCAACUUUUAGGGAACAGUUGUAGAUCCGGAAUA	UAACUU UAAAUA UAGCCU UAAAUU UAACUU UAACAA UGACAU UAGUAU
KP759665.1	Zaire ebolavirus isolate Ebolavirus/H.sapiens-wt/SLE/2014/Makona-J0117, partial genome	Zaire ebolavirus	18881	GCCUGUGUGUUUUUCUUUCUUCUUAAAAAUCCUAGAAAACACACGCUUAUUGAUACUCCUUCUAAUUAUUAAAAGGAGAGUAACUU UAAAUA UAGCCU UAAAUU UAACUU UAACAA UGACAU UAGUAUGGACCAAACAAAGUCUCGGUAUAGUGGUUCUAUCUCUUGUUGGAUCCAGAGGCCUCCCCCGUUCCCGUAGUC	UAACUU UAAAUA UAGCCU UAAAUU UAACUU UAACAA UGACAU UAGUAU
KP759664.1	Zaire ebolavirus isolate Ebolavirus/H.sapiens-wt/SLE/2014/Makona-J0116, partial genome	Zaire ebolavirus	18881	GCCUGUGUGUUUUUCUUUCUUCUUAAAAAUCCUAGAAAACACACGCUUAUUGAUACUCCUUCUAAUUAUUAAAAGGAGAGUAACUU UAAAUA UAGCCU UAAAUU UAACUU UAACAA UGACAU UAGUAUGGACCAAACAAAGUCUCGGUAUAGUGGUUCUAUCUCUUGUUGGAUCCAGAGGCCUCCCCCGUUCCCGUAGUC	UAACUU UAAAUA UAGCCU UAAAUU UAACUU UAACAA UGACAU UAGUAU
KP759662.1	Zaire ebolavirus isolate Ebolavirus/H.sapiens-wt/SLE/2014/Makona-J0113, partial genome	Zaire ebolavirus	18881	GCCUGUGUGUUUUUCUUUCUUCUUAAAAAUCCUAGAAAACACACGCUUAUUGAUACUCCUUCUAAUUAUUAAAAGGAGAGUAACUU UAAAUA UAGCCU UAAAUU UAACUU UAACAA UGACAU UAGUAUGGACCAAACAAAGUCUCGGUAUAGUGGUUCUAUCUCUUGUUGGAUCCAGAGGCCUCCCCCGUUCCCGUAGUC	UAACUU UAAAUA UAGCCU UAAAUU UAACUU UAACAA UGACAU UAGUAU
KP759661.1	Zaire ebolavirus isolate Ebolavirus/H.sapiens-wt/SLE/2014/Makona-J0112, partial genome	Zaire ebolavirus	18881	GCCUGUGUGUUUUUCUUUCUUCUUAAAAAUCCUAGAAAACACACGCUUAUUGAUACUCCUUCUAAUUAUUAAAAGGAGAGUAACUU UAAAUA UAGCCU UAAAUU UAACUU UAACAA UGACAU UAGUAUGGACCAAACAAAGUCUCGGUAUAGUGGUUCUAUCUCUUGUUGGAUCCAGAGGCCUCCCCCGUUCCCGUAGUC	UAACUU UAAAUA UAGCCU UAAAUU UAACUU UAACAA UGACAU UAGUAU
KP759595.1	Zaire ebolavirus isolate Ebolavirus/H.sapiens-wt/SLE/2014/Makona-J0111, partial genome	Zaire ebolavirus	18828	CUUAUUGAUACUCCUUCUAAUUAUUAAAAGGAGAGUAACUU UAAAUA UAGCCU UAAAUU UAACUU UAACAA UGACAU UAGUAUGGACCAAACAAAGUCUCGGUAUAGUGGUUCUAUCUCUUGUUGGAUCCAGAGGCCUCCCCCGUUCCCGUAGUCACACGAGUCAACUUUUAGGGAACAGUUGUAGAUCCGGAAUAGUGU	UAACUU UAAAUA UAGCCU UAAAUU UAACUU UAACAA UGACAU UAGUAU
KP759660.1	Zaire ebolavirus isolate Ebolavirus/H.sapiens-wt/SLE/2014/Makona-J0110, partial genome	Zaire ebolavirus	18881	GCCUGUGUGUUUUUCUUUCUUCUUAAAAAUCCUAGAAAACACACGCUUAUUGAUACUCCUUCUAAUUAUUAAAAGGAGAGUAACUU UAAAUA UAGCCU UAAAUU UAACUU UAACAA UGACAU UAGUAUGGACCAAACAAAGUCUCGGUAUAGUGGUUCUAUCUCUUGUUGGAUCCAGAGGCCUCCCCCGUUCCCGUAGUC	UAACUU UAAAUA UAGCCU UAAAUU UAACUU UAACAA UGACAU UAGUAU
KP759659.1	Zaire ebolavirus isolate Ebolavirus/H.sapiens-wt/SLE/2014/Makona-J0108, partial genome	Zaire ebolavirus	18881	GCCUGUGUGUUUUUCUUUCUUCUUAAAAAUCCUAGAAAACACACGCUUAUUGAUACUCCUUCUAAUUAUUAAAAGGAGAGUAACUU UAAAUA UAGCCU UAAAUU UAACUU UAACAA UGACAU UAGUAUGGACCAAACAAAGUCUCGGUAUAGUGGUUCUAUCUCUUGUUGGAUCCAGAGGCCUCCCCCGUUCCCGUAGUC	UAACUU UAAAUA UAGCCU UAAAUU UAACUU UAACAA UGACAU UAGUAU
KP759768.1	Zaire ebolavirus isolate Ebolavirus/H.sapiens-wt/SLE/2014/Makona-J0107, partial genome	Zaire ebolavirus	18881	GCCUGUGUGUUUUUCUUUCUUCUUAAAAAUCCUAGAAAACACACGCUUAUUGAUACUCCUUCUAAUUAUUAAAAGGAGAGUAACUU UAAAUA UAGCCU UAAAUU UAACUU UAACAA UGACAU UAGUAUGGACCAAACAAAGUCUCGGUAUAGUGGUUCUAUCUCUUGUUGGAUCCAGAGGCCUCCCCCGUUCCCGUAGUC	UAACUU UAAAUA UAGCCU UAAAUU UAACUU UAACAA UGACAU UAGUAU
KP759767.1	Zaire ebolavirus isolate Ebolavirus/H.sapiens-wt/SLE/2014/Makona-J0106, partial genome	Zaire ebolavirus	18881	GCCUGUGUGUUUUUCUUUCUUCUUAAAAAUCCUAGAAAACACACGCUUAUUGAUACUCCUUCUAAUUAUUAAAAGGAGAGUAACUU UAAAUA UAGCCU UAAAUU UAACUU UAACAA UGACAU UAGUAUGGACCAAACAAAGUCUCGGUAUAGUGGUUCUAUCUCUUGUUGGAUCCAGAGGCCUCCCCCGUUCCCGUAGUC	UAACUU UAAAUA UAGCCU UAAAUU UAACUU UAACAA UGACAU UAGUAU
KP759766.1	Zaire ebolavirus isolate Ebolavirus/H.sapiens-wt/SLE/2014/Makona-J0105, partial genome	Zaire ebolavirus	18881	GCCUGUGUGUUUUUCUUUCUUCUUAAAAAUCCUAGAAAACACACGCUUAUUGAUACUCCUUCUAAUUAUUAAAAGGAGAGUAACUU UAAAUA UAGCCU UAAAUU UAACUU UAACAA UGACAU UAGUAUGGACCAAACAAAGUCUCGGUAUAGUGGUUCUAUCUCUUGUUGGAUCCAGAGGCCUCCCCCGUUCCCGUAGUC	UAACUU UAAAUA UAGCCU UAAAUU UAACUU UAACAA UGACAU UAGUAU
KP759765.1	Zaire ebolavirus isolate Ebolavirus/H.sapiens-wt/SLE/2014/Makona-J0104, partial genome	Zaire ebolavirus	18881	GCCUGUGUGUUUUUCUUUCUUCUUAAAAAUCCUAGAAAACACACGCUUAUUGAUACUCCUUCUAAUUAUUAAAAGGAGAGUAACUU UAAAUA UAGCCU UAAAUU UAACUU UAACAA UGACAU UAGUAUGGACCAAACAAAGUCUCGGUAUAGUGGUUCUAUCUCUUGUUGGAUCCAGAGGCCUCCCCCGUUCCCGUAGUC	UAACUU UAAAUA UAGCCU UAAAUU UAACUU UAACAA UGACAU UAGUAU
KP759655.1	Zaire ebolavirus isolate Ebolavirus/H.sapiens-wt/SLE/2014/Makona-J0100, partial genome	Zaire ebolavirus	18828	CUUAUUGAUACUCCUUCUAAUUAUUAAAAGGAGAGUAACUU UAAAUA UAGCCU UAAAUU UAACUU UAACAA UGACAU UAGUAUGGACCAAACAAAGUCUCGGUAUAGUGGUUCUAUCUCUUGUUGGAUCCAGAGGCCUCCCCCGUUCCCGUAGUCACACGAGUCAACUUUUAGGGAACAGUUGUAGAUCCGGAAUAGUGU	UAACUU UAAAUA UAGCCU UAAAUU UAACUU UAACAA UGACAU UAGUAU
KP759764.1	Zaire ebolavirus isolate Ebolavirus/H.sapiens-wt/SLE/2014/Makona-J0099, partial genome	Zaire ebolavirus	18881	GCCUGUGUGUUUUUCUUUCUUCUUAAAAAUCCUAGAAAACACACGCUUAUUGAUACUCCUUCUAAUUAUUAAAAGGAGAGUAACUU UAAAUA UAGCCU UAAAUU UAACUU UAACAA UGACAU UAGUAUGGACCAAACAAAGUCUCGGUAUAGUGGUUCUAUCUCUUGUUGGAUCCAGAGGCCUCCCCCGUUCCCGUAGUC	UAACUU UAAAUA UAGCCU UAAAUU UAACUU UAACAA UGACAU UAGUAU
KP759763.1	Zaire ebolavirus isolate Ebolavirus/H.sapiens-wt/SLE/2014/Makona-J0098, partial genome	Zaire ebolavirus	18881	GCCUGUGUGUUUUUCUUUCUUCUUAAAAAUCCUAGAAAACACACGCUUAUUGAUACUCCUUCUAAUUAUUAAAAGGAGAGUAACUU UAAAUA UAGCCU UAAAUU UAACUU UAACAA UGACAU UAGUAUGGACCAAACAAAGUCUCGGUAUAGUGGUUCUAUCUCUUGUUGGAUCCAGAGGCCUCCCCCGUUCCCGUAGUC	UAACUU UAAAUA UAGCCU UAAAUU UAACUU UAACAA UGACAU UAGUAU
KP759761.1	Zaire ebolavirus isolate Ebolavirus/H.sapiens-wt/SLE/2014/Makona-J0094, partial genome	Zaire ebolavirus	18881	GCCUGUGUGUUUUUCUUUCUUCUUAAAAAUCCUAGAAAACACACGCUUAUUGAUACUCCUUCUAAUUAUUAAAAGGAGAGUAACUU UAAAUA UAGCCU UAAAUU UAACUU UAACAA UGACAU UAGUAUGGACCAAACAAAGUCUCGGUAUAGUGGUUCUAUCUCUUGUUGGAUCCAGAGGCCUCCCCCGUUCCCGUAGUC	UAACUU UAAAUA UAGCCU UAAAUU UAACUU UAACAA UGACAU UAGUAU
KP759760.1	Zaire ebolavirus isolate Ebolavirus/H.sapiens-wt/SLE/2014/Makona-J0093, partial genome	Zaire ebolavirus	18881	GCCUGUGUGUUUUUCUUUCUUCUUAAAAAUCCUAGAAAACACACGCUUAUUGAUACUCCUUCUAAUUAUUAAAAGGAGAGUAACUU UAAAUA UAGCCU UAAAUU UAACUU UAACAA UGACAU UAGUAUGGACCAAACAAAGUCUCGGUAUAGUGGUUCUAUCUCUUGUUGGAUCCAGAGGCCUCCCCCGUUCCCGUAGUC	UAACUU UAAAUA UAGCCU UAAAUU UAACUU UAACAA UGACAU UAGUAU
KP759759.1	Zaire ebolavirus isolate Ebolavirus/H.sapiens-wt/SLE/2014/Makona-J0091, partial genome	Zaire ebolavirus	18881	GCCUGUGUGUUUUUCUUUCUUCUUAAAAAUCCUAGAAAACACACGCUUAUUGAUACUCCUUCUAAUUAUUAAAAGGAGAGUAACUU UAAAUA UAGCCU UAAAUU UAACUU UAACAA UGACAU UAGUAUGGACCAAACAAAGUCUCGGUAUAGUGGUUCUAUCUCUUGUUGGAUCCAGAGGCCUCCCCCGUUCCCGUAGUC	UAACUU UAAAUA UAGCCU UAAAUU UAACUU UAACAA UGACAU UAGUAU
KP759758.1	Zaire ebolavirus isolate Ebolavirus/H.sapiens-wt/SLE/2014/Makona-J0089, partial genome	Zaire ebolavirus	18881	GCCUGUGUGUUUUUCUUUCUUCUUAAAAAUCCUAGAAAACACACGCUUAUUGAUACUCCUUCUAAUUAUUAAAAGGAGAGUAACUU UAAAUA UAGCCU UAAAUU UAACUU UAACAA UGACAU UAGUAUGGACCAAACAAAGUCUCGGUAUAGUGGUUCUAUCUCUUGUUGGAUCCAGAGGCCUCCCCCGUUCCCGUAGUC	UAACUU UAAAUA UAGCCU UAAAUU UAACUU UAACAA UGACAU UAGUAU
KP759753.1	Zaire ebolavirus isolate Ebolavirus/H.sapiens-wt/SLE/2014/Makona-J0084, partial genome	Zaire ebolavirus	18881	GCCUGUGUGUUUUUCUUUCUUCUUAAAAAUCCUAGAAAACACACGCUUAUUGAUACUCCUUCUAAUUAUUAAAAGGAGAGUAACUU UAAAUA UAGCCU UAAAUU UAACUU UAACAA UGACAU UAGUAUGGACCAAACAAAGUCUCGGUAUAGUGGUUCUAUCUCUUGUUGGAUCCAGAGGCCUCCCCCGUUCCCGUAGUC	UAACUU UAAAUA UAGCCU UAAAUU UAACUU UAACAA UGACAU UAGUAU
KP759752.1	Zaire ebolavirus isolate Ebolavirus/H.sapiens-wt/SLE/2014/Makona-J0083, partial genome	Zaire ebolavirus	18881	GCCUGUGUGUUUUUCUUUCUUCUUAAAAAUCCUAGAAAACACACGCUUAUUGAUACUCCUUCUAAUUAUUAAAAGGAGAGUAACUU UAAAUA UAGCCU UAAAUU UAACUU UAACAA UGACAU UAGUAUGGACCAAACAAAGUCUCGGUAUAGUGGUUCUAUCUCUUGUUGGAUCCAGAGGCCUCCCCCGUUCCCGUAGUC	UAACUU UAAAUA UAGCCU UAAAUU UAACUU UAACAA UGACAU UAGUAU
KP759751.1	Zaire ebolavirus isolate Ebolavirus/H.sapiens-wt/SLE/2014/Makona-J0082, partial genome	Zaire ebolavirus	18881	GCCUGUGUGUUUUUCUUUCUUCUUAAAAAUCCUAGAAAACACACGCUUAUUGAUACUCCUUCUAAUUAUUAAAAGGAGAGUAACUU UAAAUA UAGCCU UAAAUU UAACUU UAACAA UGACAU UAGUAUGGACCAAACAAAGUCUCGGUAUAGUGGUUCUAUCUCUUGUUGGAUCCAGAGGCCUCCCCCGUUCCCGUAGUC	UAACUU UAAAUA UAGCCU UAAAUU UAACUU UAACAA UGACAU UAGUAU
KP759750.1	Zaire ebolavirus isolate Ebolavirus/H.sapiens-wt/SLE/2014/Makona-J0081, partial genome	Zaire ebolavirus	18881	GCCUGUGUGUUUUUCUUUCUUCUUAAAAAUCCUAGAAAACACACGCUUAUUGAUACUCCUUCUAAUUAUUAAAAGGAGAGUAACUU UAAAUA UAGCCU UAAAUU UAACUU UAACAA UGACAU UAGUAUGGACCAAACAAAGUCUCGGUAUAGUGGUUCUAUCUCUUGUUGGAUCCAGAGGCCUCCCCCGUUCCCGUAGUC	UAACUU UAAAUA UAGCCU UAAAUU UAACUU UAACAA UGACAU UAGUAU
KP759749.1	Zaire ebolavirus isolate Ebolavirus/H.sapiens-wt/SLE/2014/Makona-J0080, partial genome	Zaire ebolavirus	18881	GCCUGUGUGUUUUUCUUUCUUCUUAAAAAUCCUAGAAAACACACGCUUAUUGAUACUCCUUCUAAUUAUUAAAAGGAGAGUAACUU UAAAUA UAGCCU UAAAUU UAACUU UAACAA UGACAU UAGUAUGGACCAAACAAAGUCUCGGUAUAGUGGUUCUAUCUCUUGUUGGAUCCAGAGGCCUCCCCCGUUCCCGUAGUC	UAACUU UAAAUA UAGCCU UAAAUU UAACUU UAACAA UGACAU UAGUAU
KP759748.1	Zaire ebolavirus isolate Ebolavirus/H.sapiens-wt/SLE/2014/Makona-J0079, partial genome	Zaire ebolavirus	18881	GCCUGUGUGUUUUUCUUUCUUCUUAAAAAUCCUAGAAAACACACGCUUAUUGAUACUCCUUCUAAUUAUUAAAAGGAGAGUAACUU UAAAUA UAGCCU UAAAUU UAACUU UAACAA UGACAU UAGUAUGGACCAAACAAAGUCUCGGUAUAGUGGUUCUAUCUCUUGUUGGAUCCAGAGGCCUCCCCCGUUCCCGUAGUC	UAACUU UAAAUA UAGCCU UAAAUU UAACUU UAACAA UGACAU UAGUAU
KP759746.1	Zaire ebolavirus isolate Ebolavirus/H.sapiens-wt/SLE/2014/Makona-J0078, partial genome	Zaire ebolavirus	18881	GCCUGUGUGUUUUUCUUUCUUCUUAAAAAUCCUAGAAAACACACGCUUAUUGAUACUCCUUCUAAUUAUUAAAAGGAGAGUAACUU UAAAUA UAGCCU UAAAUU UAACUU UAACAA UGACAU UAGUAUGGACCAAACAAAGUCUCGGUAUAGUGGUUCUAUCUCUUGUUGGAUCCAGAGGCCUCCCCCGUUCCCGUAGUC	UAACUU UAAAUA UAGCCU UAAAUU UAACUU UAACAA UGACAU UAGUAU
KP759745.1	Zaire ebolavirus isolate Ebolavirus/H.sapiens-wt/SLE/2014/Makona-J0077, partial genome	Zaire ebolavirus	18881	GCCUGUGUGUUUUUCUUUCUUCUUAAAAAUCCUAGAAAACACACGCUUAUUGAUACUCCUUCUAAUUAUUAAAAGGAGAGUAACUU UAAAUA UAGCCU UAAAUU UAACUU UAACAA UGACAU UAGUAUGGACCAAACAAAGUCUCGGUAUAGUGGUUCUAUCUCUUGUUGGAUCCAGAGGCCUCCCCCGUUCCCGUAGUC	UAACUU UAAAUA UAGCCU UAAAUU UAACUU UAACAA UGACAU UAGUAU
KP759744.1	Zaire ebolavirus isolate Ebolavirus/H.sapiens-wt/SLE/2014/Makona-J0076, partial genome	Zaire ebolavirus	18881	GCCUGUGUGUUUUUCUUUCUUCUUAAAAAUCCUAGAAAACACACGCUUAUUGAUACUCCUUCUAAUUAUUAAAAGGAGAGUAACUU UAAAUA UAGCCU UAAAUU UAACUU UAACAA UGACAU UAGUAUGGACCAAACAAAGUCUCGGUAUAGUGGUUCUAUCUCUUGUUGGAUCCAGAGGCCUCCCCCGUUCCCGUAGUC	UAACUU UAAAUA UAGCCU UAAAUU UAACUU UAACAA UGACAU UAGUAU
KP759743.1	Zaire ebolavirus isolate Ebolavirus/H.sapiens-wt/SLE/2014/Makona-J0075, partial genome	Zaire ebolavirus	18881	GCCUGUGUGUUUUUCUUUCUUCUUAAAAAUCCUAGAAAACACACGCUUAUUGAUACUCCUUCUAAUUAUUAAAAGGAGAGUAACUU UAAAUA UAGCCU UAAAUU UAACUU UAACAA UGACAU UAGUAUGGACCAAACAAAGUCUCGGUAUAGUGGUUCUAUCUCUUGUUGGAUCCAGAGGCCUCCCCCGUUCCCGUAGUC	UAACUU UAAAUA UAGCCU UAAAUU UAACUU UAACAA UGACAU UAGUAU
KP759739.1	Zaire ebolavirus isolate Ebolavirus/H.sapiens-wt/SLE/2014/Makona-J0074, partial genome	Zaire ebolavirus	18881	GCCUGUGUGUUUUUCUUUCUUCUUAAAAAUCCUAGAAAACACACGCUUAUUGAUACUCCUUCUAAUUAUUAAAAGGAGAGUAACUU UAAAUA UAGCCU UAAAUU UAACUU UAACAA UGACAU UAGUAUGGACCAAACAAAGUCUCGGUAUAGUGGUUCUAUCUCUUGUUGGAUCCAGAGGCCUCCCCCGUUCCCGUAGUC	UAACUU UAAAUA UAGCCU UAAAUU UAACUU UAACAA UGACAU UAGUAU
KP759738.1	Zaire ebolavirus isolate Ebolavirus/H.sapiens-wt/SLE/2014/Makona-J0073, partial genome	Zaire ebolavirus	18881	GCCUGUGUGUUUUUCUUUCUUCUUAAAAAUCCUAGAAAACACACGCUUAUUGAUACUCCUUCUAAUUAUUAAAAGGAGAGUAACUU UAAAUA UAGCCU UAAAUU UAACUU UAACAA UGACAU UAGUAUGGACCAAACAAAGUCUCGGUAUAGUGGUUCUAUCUCUUGUUGGAUCCAGAGGCCUCCCCCGUUCCCGUAGUC	UAACUU UAAAUA UAGCCU UAAAUU UAACUU UAACAA UGACAU UAGUAU
KP759737.1	Zaire ebolavirus isolate Ebolavirus/H.sapiens-wt/SLE/2014/Makona-J0072, partial genome	Zaire ebolavirus	18881	GCCUGUGUGUUUUUCUUUCUUCUUAAAAAUCCUAGAAAACACACGCUUAUUGAUACUCCUUCUAAUUAUUAAAAGGAGAGUAACUU UAAAUA UAGCCU UAAAUU UAACUU UAACAA UGACAU UAGUAUGGACCAAACAAAGUCUCGGUAUAGUGGUUCUAUCUCUUGUUGGAUCCAGAGGCCUCCCCCGUUCCCGUAGUC	UAACUU UAAAUA UAGCCU UAAAUU UAACUU UAACAA UGACAU UAGUAU
KP759736.1	Zaire ebolavirus isolate Ebolavirus/H.sapiens-wt/SLE/2014/Makona-J0071, partial genome	Zaire ebolavirus	18881	GCCUGUGUGUUUUUCUUUCUUCUUAAAAAUCCUAGAAAACACACGCUUAUUGAUACUCCUUCUAAUUAUUAAAAGGAGAGUAACUU UAAAUA UAGCCU UAAAUU UAACUU UAACAA UGACAU UAGUAUGGACCAAACAAAGUCUCGGUAUAGUGGUUCUAUCUCUUGUUGGAUCCAGAGGCCUCCCCCGUUCCCGUAGUC	UAACUU UAAAUA UAGCCU UAAAUU UAACUU UAACAA UGACAU UAGUAU
KP759735.1	Zaire ebolavirus isolate Ebolavirus/H.sapiens-wt/SLE/2014/Makona-J0070, partial genome	Zaire ebolavirus	18881	GCCUGUGUGUUUUUCUUUCUUCUUAAAAAUCCUAGAAAACACACGCUUAUUGAUACUCCUUCUAAUUAUUAAAAGGAGAGUAACUU UAAAUA UAGCCU UAAAUU UAACUU UAACAA UGACAU UAGUAUGGACCAAACAAAGUCUCGGUAUAGUGGUUCUAUCUCUUGUUGGAUCCAGAGGCCUCCCCCGUUCCCGUAGUC	UAACUU UAAAUA UAGCCU UAAAUU UAACUU UAACAA UGACAU UAGUAU
KP759733.1	Zaire ebolavirus isolate Ebolavirus/H.sapiens-wt/SLE/2014/Makona-J0069, partial genome	Zaire ebolavirus	18881	GCCUGUGUGUUUUUCUUUCUUCUUAAAAAUCCUAGAAAACACACGCUUAUUGAUACUCCUUCUAAUUAUUAAAAGGAGAGUAACUU UAAAUA UAGCCU UAAAUU UAACUU UAACAA UGACAU UAGUAUGGACCAAACAAAGUCUCGGUAUAGUGGUUCUAUCUCUUGUUGGAUCCAGAGGCCUCCCCCGUUCCCGUAGUC	UAACUU UAAAUA UAGCCU UAAAUU UAACUU UAACAA UGACAU UAGUAU
KP759732.1	Zaire ebolavirus isolate Ebolavirus/H.sapiens-wt/SLE/2014/Makona-J0068, partial genome	Zaire ebolavirus	18881	GCCUGUGUGUUUUUCUUUCUUCUUAAAAAUCCUAGAAAACACACGCUUAUUGAUACUCCUUCUAAUUAUUAAAAGGAGAGUAACUU UAAAUA UAGCCU UAAAUU UAACUU UAACAA UGACAU UAGUAUGGACCAAACAAAGUCUCGGUAUAGUGGUUCUAUCUCUUGUUGGAUCCAGAGGCCUCCCCCGUUCCCGUAGUC	UAACUU UAAAUA UAGCCU UAAAUU UAACUU UAACAA UGACAU UAGUAU
KP759731.1	Zaire ebolavirus isolate Ebolavirus/H.sapiens-wt/SLE/2014/Makona-J0067, partial genome	Zaire ebolavirus	18881	GCCUGUGUGUUUUUCUUUCUUCUUAAAAAUCCUAGAAAACACACGCUUAUUGAUACUCCUUCUAAUUAUUAAAAGGAGAGUAACUU UAAAUA UAGCCU UAAAUU UAACUU UAACAA UGACAU UAGUAUGGACCAAACAAAGUCUCGGUAUAGUGGUUCUAUCUCUUGUUGGAUCCAGAGGCCUCCCCCGUUCCCGUAGUC	UAACUU UAAAUA UAGCCU UAAAUU UAACUU UAACAA UGACAU UAGUAU
KP759730.1	Zaire ebolavirus isolate Ebolavirus/H.sapiens-wt/SLE/2014/Makona-J0066, partial genome	Zaire ebolavirus	18881	GCCUGUGUGUUUUUCUUUCUUCUUAAAAAUCCUAGAAAACACACGCUUAUUGAUACUCCUUCUAAUUAUUAAAAGGAGAGUAACUU UAAAUA UAGCCU UAAAUU UAACUU UAACAA UGACAU UAGUAUGGACCAAACAAAGUCUCGGUAUAGUGGUUCUAUCUCUUGUUGGAUCCAGAGGCCUCCCCCGUUCCCGUAGUC	UAACUU UAAAUA UAGCCU UAAAUU UAACUU UAACAA UGACAU UAGUAU
KP759729.1	Zaire ebolavirus isolate Ebolavirus/H.sapiens-wt/SLE/2014/Makona-J0065, partial genome	Zaire ebolavirus	18881	GCCUGUGUGUUUUUCUUUCUUCUUAAAAAUCCUAGAAAACACACGCUUAUUGAUACUCCUUCUAAUUAUUAAAAGGAGAGUAACUU UAAAUA UAGCCU UAAAUU UAACUU UAACAA UGACAU UAGUAUGGACCAAACAAAGUCUCGGUAUAGUGGUUCUAUCUCUUGUUGGAUCCAGAGGCCUCCCCCGUUCCCGUAGUC	UAACUU UAAAUA UAGCCU UAAAUU UAACUU UAACAA UGACAU UAGUAU
KP759728.1	Zaire ebolavirus isolate Ebolavirus/H.sapiens-wt/SLE/2014/Makona-J0064, partial genome	Zaire ebolavirus	18881	GCCUGUGUGUUUUUCUUUCUUCUUAAAAAUCCUAGAAAACACACGCUUAUUGAUACUCCUUCUAAUUAUUAAAAGGAGAGUAACUU UAAAUA UAGCCU UAAAUU UAACUU UAACAA UGACAU UAGUAUGGACCAAACAAAGUCUCGGUAUAGUGGUUCUAUCUCUUGUUGGAUCCAGAGGCCUCCCCCGUUCCCGUAGUC	UAACUU UAAAUA UAGCCU UAAAUU UAACUU UAACAA UGACAU UAGUAU
KP759727.1	Zaire ebolavirus isolate Ebolavirus/H.sapiens-wt/SLE/2014/Makona-J0062, partial genome	Zaire ebolavirus	18881	GCCUGUGUGUUUUUCUUUCUUCUUAAAAAUCCUAGAAAACACACGCUUAUUGAUACUCCUUCUAAUUAUUAAAAGGAGAGUAACUU UAAAUA UAGCCU UAAAUU UAACUU UAACAA UGACAU UAGUAUGGACCAAACAAAGUCUCGGUAUAGUGGUUCUAUCUCUUGUUGGAUCCAGAGGCCUCCCCCGUUCCCGUAGUC	UAACUU UAAAUA UAGCCU UAAAUU UAACUU UAACAA UGACAU UAGUAU
KP759726.1	Zaire ebolavirus isolate Ebolavirus/H.sapiens-wt/SLE/2014/Makona-J0060, partial genome	Zaire ebolavirus	18881	GCCUGUGUGUUUUUCUUUCUUCUUAAAAAUCCUAGAAAACACACGCUUAUUGAUACUCCUUCUAAUUAUUAAAAGGAGAGUAACUU UAAAUA UAGCCU UAAAUU UAACUU UAACAA UGACAU UAGUAUGGACCAAACAAAGUCUCGGUAUAGUGGUUCUAUCUCUUGUUGGAUCCAGAGGCCUCCCCCGUUCCCGUAGUC	UAACUU UAAAUA UAGCCU UAAAUU UAACUU UAACAA UGACAU UAGUAU
KP759725.1	Zaire ebolavirus isolate Ebolavirus/H.sapiens-wt/SLE/2014/Makona-J0059, partial genome	Zaire ebolavirus	18881	GCCUGUGUGUUUUUCUUUCUUCUUAAAAAUCCUAGAAAACACACGCUUAUUGAUACUCCUUCUAAUUAUUAAAAGGAGAGUAACUU UAAAUA UAGCCU UAAAUU UAACUU UAACAA UGACAU UAGUAUGGACCAAACAAAGUCUCGGUAUAGUGGUUCUAUCUCUUGUUGGAUCCAGAGGCCUCCCCCGUUCCCGUAGUC	UAACUU UAAAUA UAGCCU UAAAUU UAACUU UAACAA UGACAU UAGUAU
KP759724.1	Zaire ebolavirus isolate Ebolavirus/H.sapiens-wt/SLE/2014/Makona-J0058, partial genome	Zaire ebolavirus	18881	GCCUGUGUGUUUUUCUUUCUUCUUAAAAAUCCUAGAAAACACACGCUUAUUGAUACUCCUUCUAAUUAUUAAAAGGAGAGUAACUU UAAAUA UAGCCU UAAAUU UAACUU UAACAA UGACAU UAGUAUGGACCAAACAAAGUCUCGGUAUAGUGGUUCUAUCUCUUGUUGGAUCCAGAGGCCUCCCCCGUUCCCGUAGUC	UAACUU UAAAUA UAGCCU UAAAUU UAACUU UAACAA UGACAU UAGUAU
KP759723.1	Zaire ebolavirus isolate Ebolavirus/H.sapiens-wt/SLE/2014/Makona-J0055, partial genome	Zaire ebolavirus	18881	GCCUGUGUGUUUUUCUUUCUUCUUAAAAAUCCUAGAAAACACACGCUUAUUGAUACUCCUUCUAAUUAUUAAAAGGAGAGUAACUU UAAAUA UAGCCU UAAAUU UAACUU UAACAA UGACAU UAGUAUGGACCAAACAAAGUCUCGGUAUAGUGGUUCUAUCUCUUGUUGGAUCCAGAGGCCUCCCCCGUUCCCGUAGUC	UAACUU UAAAUA UAGCCU UAAAUU UAACUU UAACAA UGACAU UAGUAU
KP759722.1	Zaire ebolavirus isolate Ebolavirus/H.sapiens-wt/SLE/2014/Makona-J0054, partial genome	Zaire ebolavirus	18881	GCCUGUGUGUUUUUCUUUCUUCUUAAAAAUCCUAGAAAACACACGCUUAUUGAUACUCCUUCUAAUUAUUAAAAGGAGAGUAACUU UAAAUA UAGCCU UAAAUU UAACUU UAACAA UGACAU UAGUAUGGACCAAACAAAGUCUCGGUAUAGUGGUUCUAUCUCUUGUUGGAUCCAGAGGCCUCCCCCGUUCCCGUAGUC	UAACUU UAAAUA UAGCCU UAAAUU UAACUU UAACAA UGACAU UAGUAU
KP759721.1	Zaire ebolavirus isolate Ebolavirus/H.sapiens-wt/SLE/2014/Makona-J0053, partial genome	Zaire ebolavirus	18881	GCCUGUGUGUUUUUCUUUCUUCUUAAAAAUCCUAGAAAACACACGCUUAUUGAUACUCCUUCUAAUUAUUAAAAGGAGAGUAACUU UAAAUA UAGCCU UAAAUU UAACUU UAACAA UGACAU UAGUAUGGACCAAACAAAGUCUCGGUAUAGUGGUUCUAUCUCUUGUUGGAUCCAGAGGCCUCCCCCGUUCCCGUAGUC	UAACUU UAAAUA UAGCCU UAAAUU UAACUU UAACAA UGACAU UAGUAU
KP759720.1	Zaire ebolavirus isolate Ebolavirus/H.sapiens-wt/SLE/2014/Makona-J0052, partial genome	Zaire ebolavirus	18881	GCCUGUGUGUUUUUCUUUCUUCUUAAAAAUCCUAGAAAACACACGCUUAUUGAUACUCCUUCUAAUUAUUAAAAGGAGAGUAACUU UAAAUA UAGCCU UAAAUU UAACUU UAACAA UGACAU UAGUAUGGACCAAACAAAGUCUCGGUAUAGUGGUUCUAUCUCUUGUUGGAUCCAGAGGCCUCCCCCGUUCCCGUAGUC	UAACUU UAAAUA UAGCCU UAAAUU UAACUU UAACAA UGACAU UAGUAU
KP759719.1	Zaire ebolavirus isolate Ebolavirus/H.sapiens-wt/SLE/2014/Makona-J0050, partial genome	Zaire ebolavirus	18881	GCCUGUGUGUUUUUCUUUCUUCUUAAAAAUCCUAGAAAACACACGCUUAUUGAUACUCCUUCUAAUUAUUAAAAGGAGAGUAACUU UAAAUA UAGCCU UAAAUU UAACUU UAACAA UGACAU UAGUAUGGACCAAACAAAGUCUCGGUAUAGUGGUUCUAUCUCUUGUUGGAUCCAGAGGCCUCCCCCGUUCCCGUAGUC	UAACUU UAAAUA UAGCCU UAAAUU UAACUU UAACAA UGACAU UAGUAU
KP759717.1	Zaire ebolavirus isolate Ebolavirus/H.sapiens-wt/SLE/2014/Makona-J0049, partial genome	Zaire ebolavirus	18881	GCCUGUGUGUUUUUCUUUCUUCUUAAAAAUCCUAGAAAACACACGCUUAUUGAUACUCCUUCUAAUUAUUAAAAGGAGAGUAACUU UAAAUA UAGCCU UAAAUU UAACUU UAACAA UGACAU UAGUAUGGACCAAACAAAGUCUCGGUAUAGUGGUUCUAUCUCUUGUUGGAUCCAGAGGCCUCCCCCGUUCCCGUAGUC	UAACUU UAAAUA UAGCCU UAAAUU UAACUU UAACAA UGACAU UAGUAU
KP759716.1	Zaire ebolavirus isolate Ebolavirus/H.sapiens-wt/SLE/2014/Makona-J0048, partial genome	Zaire ebolavirus	18881	GCCUGUGUGUUUUUCUUUCUUCUUAAAAAUCCUAGAAAACACACGCUUAUUGAUACUCCUUCUAAUUAUUAAAAGGAGAGUAACUU UAAAUA UAGCCU UAAAUU UAACUU UAACAA UGACAU UAGUAUGGACCAAACAAAGUCUCGGUAUAGUGGUUCUAUCUCUUGUUGGAUCCAGAGGCCUCCCCCGUUCCCGUAGUC	UAACUU UAAAUA UAGCCU UAAAUU UAACUU UAACAA UGACAU UAGUAU
KP759715.1	Zaire ebolavirus isolate Ebolavirus/H.sapiens-wt/SLE/2014/Makona-J0046, partial genome	Zaire ebolavirus	18881	GCCUGUGUGUUUUUCUUUCUUCUUAAAAAUCCUAGAAAACACACGCUUAUUGAUACUCCUUCUAAUUAUUAAAAGGAGAGUAACUU UAAAUA UAGCCU UAAAUU UAACUU UAACAA UGACAU UAGUAUGGACCAAACAAAGUCUCGGUAUAGUGGUUCUAUCUCUUGUUGGAUCCAGAGGCCUCCCCCGUUCCCGUAGUC	UAACUU UAAAUA UAGCCU UAAAUU UAACUU UAACAA UGACAU UAGUAU
KP759714.1	Zaire ebolavirus isolate Ebolavirus/H.sapiens-wt/SLE/2014/Makona-J0045, partial genome	Zaire ebolavirus	18881	GCCUGUGUGUUUUUCUUUCUUCUUAAAAAUCCUAGAAAACACACGCUUAUUGAUACUCCUUCUAAUUAUUAAAAGGAGAGUAACUU UAAAUA UAGCCU UAAAUU UAACUU UAACAA UGACAU UAGUAUGGACCAAACAAAGUCUCGGUAUAGUGGUUCUAUCUCUUGUUGGAUCCAGAGGCCUCCCCCGUUCCCGUAGUC	UAACUU UAAAUA UAGCCU UAAAUU UAACUU UAACAA UGACAU UAGUAU
KP759713.1	Zaire ebolavirus isolate Ebolavirus/H.sapiens-wt/SLE/2014/Makona-J0044, partial genome	Zaire ebolavirus	18881	GCCUGUGUGUUUUUCUUUCUUCUUAAAAAUCCUAGAAAACACACGCUUAUUGAUACUCCUUCUAAUUAUUAAAAGGAGAGUAACUU UAAAUA UAGCCU UAAAUU UAACUU UAACAA UGACAU UAGUAUGGACCAAACAAAGUCUCGGUAUAGUGGUUCUAUCUCUUGUUGGAUCCAGAGGCCUCCCCCGUUCCCGUAGUC	UAACUU UAAAUA UAGCCU UAAAUU UAACUU UAACAA UGACAU UAGUAU
KP759712.1	Zaire ebolavirus isolate Ebolavirus/H.sapiens-wt/SLE/2014/Makona-J0043, partial genome	Zaire ebolavirus	18881	GCCUGUGUGUUUUUCUUUCUUCUUAAAAAUCCUAGAAAACACACGCUUAUUGAUACUCCUUCUAAUUAUUAAAAGGAGAGUAACUU UAAAUA UAGCCU UAAAUU UAACUU UAACAA UGACAU UAGUAUGGACCAAACAAAGUCUCGGUAUAGUGGUUCUAUCUCUUGUUGGAUCCAGAGGCCUCCCCCGUUCCCGUAGUC	UAACUU UAAAUA UAGCCU UAAAUU UAACUU UAACAA UGACAU UAGUAU
KP759711.1	Zaire ebolavirus isolate Ebolavirus/H.sapiens-wt/SLE/2014/Makona-J0042, partial genome	Zaire ebolavirus	18881	GCCUGUGUGUUUUUCUUUCUUCUUAAAAAUCCUAGAAAACACACGCUUAUUGAUACUCCUUCUAAUUAUUAAAAGGAGAGUAACUU UAAAUA UAGCCU UAAAUU UAACUU UAACAA UGACAU UAGUAUGGACCAAACAAAGUCUCGGUAUAGUGGUUCUAUCUCUUGUUGGAUCCAGAGGCCUCCCCCGUUCCCGUAGUC	UAACUU UAAAUA UAGCCU UAAAUU UAACUU UAACAA UGACAU UAGUAU
KP759710.1	Zaire ebolavirus isolate Ebolavirus/H.sapiens-wt/SLE/2014/Makona-J0041, partial genome	Zaire ebolavirus	18881	GCCUGUGUGUUUUUCUUUCUUCUUAAAAAUCCUAGAAAACACACGCUUAUUGAUACUCCUUCUAAUUAUUAAAAGGAGAGUAACUU UAAAUA UAGCCU UAAAUU UAACUU UAACAA UGACAU UAGUAUGGACCAAACAAAGUCUCGGUAUAGUGGUUCUAUCUCUUGUUGGAUCCAGAGGCCUCCCCCGUUCCCGUAGUC	UAACUU UAAAUA UAGCCU UAAAUU UAACUU UAACAA UGACAU UAGUAU
KP759618.1	Zaire ebolavirus isolate Ebolavirus/H.sapiens-wt/SLE/2014/Makona-J0038, partial genome	Zaire ebolavirus	18829	CUUAUUGAUACUCCUUCUAAUUAUUAAAAGGAGAGUAACUU UAAAUA UAGCCU UAAAUU UAACUU UAACAA UGACAU UAGUAUGGACCAAACAAAGUCUCGGUAUAGUGGUUCUAUCUCUUGUUGGAUCCAGAGGCCUCCCCCGUUCCCGUAGUCACACGAGUCAACUUUUAGGGAACAGUUGUAGAUCCGGAAUAGUGU	UAACUU UAAAUA UAGCCU UAAAUU UAACUU UAACAA UGACAU UAGUAU
KP759615.1	Zaire ebolavirus isolate Ebolavirus/H.sapiens-wt/SLE/2014/Makona-J0037, partial genome	Zaire ebolavirus	18826	ACACACGCUUAUUGAUACUCCUUCUAAUUAUUAAAAGGAGAGUAACUU UAAAUA UAGCCU UAAAUU UAACUU UAACAA UGACAU UAGUAUGGACCAAACAAAGUCUCGGUAUAGUGGUUCUAUCUCUUGUUGGAUCCAGAGGCCUCCCCCGUUCCCGUAGUCACACGAGUCAACUUUUAGGGAACAGUUGUAGAUCCGGA	UAACUU UAAAUA UAGCCU UAAAUU UAACUU UAACAA UGACAU UAGUAU
KP759694.1	Zaire ebolavirus isolate Ebolavirus/H.sapiens-wt/SLE/2014/Makona-J0036, partial genome	Zaire ebolavirus	18881	GCCUGUGUGUUUUUCUUUCUUCUUAAAAAUCCUAGAAAACACACGCUUAUUGAUACUCCUUCUAAUUAUUAAAAGGAGAGUAACUU UAAAUA UAGCCU UAAAUU UAACUU UAACAA UGACAU UAGUAUGGACCAAACAAAGUCUCGGUAUAGUGGUUCUAUCUCUUGUUGGAUCCAGAGGCCUCCCCCGUUCCCGUAGUC	UAACUU UAAAUA UAGCCU UAAAUU UAACUU UAACAA UGACAU UAGUAU
KP759608.1	Zaire ebolavirus isolate Ebolavirus/H.sapiens-wt/SLE/2014/Makona-J0034, partial genome	Zaire ebolavirus	18828	CUUAUUGAUACUCCUUCUAAUUAUUAAAAGGAGAGUAACUU UAAAUA UAGCCU UAAAUU UAACUU UAACAA UGACAU UAGUAUGGACCAAACAAAGUCUCGGUAUAGUGGUUCUAUCUCUUGUUGGAUCCAGAGGCCUCCCCCGUUCCCGUAGUCACACGAGUCAACUUUUAGGGAACAGUUGUAGAUCCGGAAUAGUGU	UAACUU UAAAUA UAGCCU UAAAUU UAACUU UAACAA UGACAU UAGUAU
KP759692.1	Zaire ebolavirus isolate Ebolavirus/H.sapiens-wt/SLE/2014/Makona-J0033, partial genome	Zaire ebolavirus	18881	GCCUGUGUGUUUUUCUUUCUUCUUAAAAAUCCUAGAAAACACACGCUUAUUGAUACUCCUUCUAAUUAUUAAAAGGAGAGUAACUU UAAAUA UAGCCU UAAAUU UAACUU UAACAA UGACAU UAGUAUGGACCAAACAAAGUCUCGGUAUAGUGGUUCUAUCUCUUGUUGGAUCCAGAGGCCUCCCCCGUUCCCGUAGUC	UAACUU UAAAUA UAGCCU UAAAUU UAACUU UAACAA UGACAU UAGUAU
KP759691.1	Zaire ebolavirus isolate Ebolavirus/H.sapiens-wt/SLE/2014/Makona-J0032, partial genome	Zaire ebolavirus	18881	GCCUGUGUGUUUUUCUUUCUUCUUAAAAAUCCUAGAAAACACACGCUUAUUGAUACUCCUUCUAAUUAUUAAAAGGAGAGUAACUU UAAAUA UAGCCU UAAAUU UAACUU UAACAA UGACAU UAGUAUGGACCAAACAAAGUCUCGGUAUAGUGGUUCUAUCUCUUGUUGGAUCCAGAGGCCUCCCCCGUUCCCGUAGUC	UAACUU UAAAUA UAGCCU UAAAUU UAACUU UAACAA UGACAU UAGUAU
KP759688.1	Zaire ebolavirus isolate Ebolavirus/H.sapiens-wt/SLE/2014/Makona-J0029, partial genome	Zaire ebolavirus	18881	GCCUGUGUGUUUUUCUUUCUUCUUAAAAAUCCUAGAAAACACACGCUUAUUGAUACUCCUUCUAAUUAUUAAAAGGAGAGUAACUU UAAAUA UAGCCU UAAAUU UAACUU UAACAA UGACAU UAGUAUGGACCAAACAAAGUCUCGGUAUAGUGGUUCUAUCUCUUGUUGGAUCCAGAGGCCUCCCCCGUUCCCGUAGUC	UAACUU UAAAUA UAGCCU UAAAUU UAACUU UAACAA UGACAU UAGUAU
KP759683.1	Zaire ebolavirus isolate Ebolavirus/H.sapiens-wt/SLE/2014/Makona-J0028, partial genome	Zaire ebolavirus	18881	GCCUGUGUGUUUUUCUUUCUUCUUAAAAAUCCUAGAAAACACACGCUUAUUGAUACUCCUUCUAAUUAUUAAAAGGAGAGUAACUU UAAAUA UAGCCU UAAAUU UAACUU UAACAA UGACAU UAGUAUGGACCAAACAAAGUCUCGGUAUAGUGGUUCUAUCUCUUGUUGGAUCCAGAGGCCUCCCCCGUUCCCGUAGUC	UAACUU UAAAUA UAGCCU UAAAUU UAACUU UAACAA UGACAU UAGUAU
KP759678.1	Zaire ebolavirus isolate Ebolavirus/H.sapiens-wt/SLE/2014/Makona-J0027, partial genome	Zaire ebolavirus	18881	GCCUGUGUGUUUUUCUUUCUUCUUAAAAAUCCUAGAAAACACACGCUUAUUGAUACUCCUUCUAAUUAUUAAAAGGAGAGUAACUU UAAAUA UAGCCU UAAAUU UAACUU UAACAA UGACAU UAGUAUGGACCAAACAAAGUCUCGGUAUAGUGGUUCUAUCUCUUGUUGGAUCCAGAGGCCUCCCCCGUUCCCGUAGUC	UAACUU UAAAUA UAGCCU UAAAUU UAACUU UAACAA UGACAU UAGUAU
KP759670.1	Zaire ebolavirus isolate Ebolavirus/H.sapiens-wt/SLE/2014/Makona-J0026, partial genome	Zaire ebolavirus	18881	GCCUGUGUGUUUUUCUUUCUUCUUAAAAAUCCUAGAAAACACACGCUUAUUGAUACUCCUUCUAAUUAUUAAAAGGAGAGUAACUU UAAAUA UAGCCU UAAAUU UAACUU UAACAA UGACAU UAGUAUGGACCAAACAAAGUCUCGGUAUAGUGGUUCUAUCUCUUGUUGGAUCCAGAGGCCUCCCCCGUUCCCGUAGUC	UAACUU UAAAUA UAGCCU UAAAUU UAACUU UAACAA UGACAU UAGUAU
KP759666.1	Zaire ebolavirus isolate Ebolavirus/H.sapiens-wt/SLE/2014/Makona-J0025, partial genome	Zaire ebolavirus	18881	GCCUGUGUGUUUUUCUUUCUUCUUAAAAAUCCUAGAAAACACACGCUUAUUGAUACUCCUUCUAAUUAUUAAAAGGAGAGUAACUU UAAAUA UAGCCU UAAAUU UAACUU UAACAA UGACAU UAGUAUGGACCAAACAAAGUCUCGGUAUAGUGGUUCUAUCUCUUGUUGGAUCCAGAGGCCUCCCCCGUUCCCGUAGUC	UAACUU UAAAUA UAGCCU UAAAUU UAACUU UAACAA UGACAU UAGUAU
KP759663.1	Zaire ebolavirus isolate Ebolavirus/H.sapiens-wt/SLE/2014/Makona-J0024, partial genome	Zaire ebolavirus	18881	GCCUGUGUGUUUUUCUUUCUUCUUAAAAAUCCUAGAAAACACACGCUUAUUGAUACUCCUUCUAAUUAUUAAAAGGAGAGUAACUU UAAAUA UAGCCU UAAAUU UAACUU UAACAA UGACAU UAGUAUGGACCAAACAAAGUCUCGGUAUAGUGGUUCUAUCUCUUGUUGGAUCCAGAGGCCUCCCCCGUUCCCGUAGUC	UAACUU UAAAUA UAGCCU UAAAUU UAACUU UAACAA UGACAU UAGUAU
KP759757.1	Zaire ebolavirus isolate Ebolavirus/H.sapiens-wt/SLE/2014/Makona-J0022, partial genome	Zaire ebolavirus	18881	GCCUGUGUGUUUUUCUUUCUUCUUAAAAAUCCUAGAAAACACACGCUUAUUGAUACUCCUUCUAAUUAUUAAAAGGAGAGUAACUU UAAAUA UAGCCU UAAAUU UAACUU UAACAA UGACAU UAGUAUGGACCAAACAAAGUCUCGGUAUAGUGGUUCUAUCUCUUGUUGGAUCCAGAGGCCUCCCCCGUUCCCGUAGUC	UAACUU UAAAUA UAGCCU UAAAUU UAACUU UAACAA UGACAU UAGUAU
KP759756.1	Zaire ebolavirus isolate Ebolavirus/H.sapiens-wt/SLE/2014/Makona-J0021, partial genome	Zaire ebolavirus	18881	GCCUGUGUGUUUUUCUUUCUUCUUAAAAAUCCUAGAAAACACACGCUUAUUGAUACUCCUUCUAAUUAUUAAAAGGAGAGUAACUU UAAAUA UAGCCU UAAAUU UAACUU UAACAA UGACAU UAGUAUGGACCAAACAAAGUCUCGGUAUAGUGGUUCUAUCUCUUGUUGGAUCCAGAGGCCUCCCCCGUUCCCGUAGUC	UAACUU UAAAUA UAGCCU UAAAUU UAACUU UAACAA UGACAU UAGUAU
KP759755.1	Zaire ebolavirus isolate Ebolavirus/H.sapiens-wt/SLE/2014/Makona-J0020, partial genome	Zaire ebolavirus	18881	GCCUGUGUGUUUUUCUUUCUUCUUAAAAAUCCUAGAAAACACACGCUUAUUGAUACUCCUUCUAAUUAUUAAAAGGAGAGUAACUU UAAAUA UAGCCU UAAAUU UAACUU UAACAA UGACAU UAGUAUGGACCAAACAAAGUCUCGGUAUAGUGGUUCUAUCUCUUGUUGGAUCCAGAGGCCUCCCCCGUUCCCGUAGUC	UAACUU UAAAUA UAGCCU UAAAUU UAACUU UAACAA UGACAU UAGUAU
KP759754.1	Zaire ebolavirus isolate Ebolavirus/H.sapiens-wt/SLE/2014/Makona-J0019, partial genome	Zaire ebolavirus	18881	GCCUGUGUGUUUUUCUUUCUUCUUAAAAAUCCUAGAAAACACACGCUUAUUGAUACUCCUUCUAAUUAUUAAAAGGAGAGUAACUU UAAAUA UAGCCU UAAAUU UAACUU UAACAA UGACAU UAGUAUGGACCAAACAAAGUCUCGGUAUAGUGGUUCUAUCUCUUGUUGGAUCCAGAGGCCUCCCCCGUUCCCGUAGUC	UAACUU UAAAUA UAGCCU UAAAUU UAACUU UAACAA UGACAU UAGUAU
KP759747.1	Zaire ebolavirus isolate Ebolavirus/H.sapiens-wt/SLE/2014/Makona-J0017, partial genome	Zaire ebolavirus	18881	GCCUGUGUGUUUUUCUUUCUUCUUAAAAAUCCUAGAAAACACACGCUUAUUGAUACUCCUUCUAAUUAUUAAAAGGAGAGUAACUU UAAAUA UAGCCU UAAAUU UAACUU UAACAA UGACAU UAGUAUGGACCAAACAAAGUCUCGGUAUAGUGGUUCUAUCUCUUGUUGGAUCCAGAGGCCUCCCCCGUUCCCGUAGUC	UAACUU UAAAUA UAGCCU UAAAUU UAACUU UAACAA UGACAU UAGUAU
KP759742.1	Zaire ebolavirus isolate Ebolavirus/H.sapiens-wt/SLE/2014/Makona-J0016, partial genome	Zaire ebolavirus	18881	GCCUGUGUGUUUUUCUUUCUUCUUAAAAAUCCUAGAAAACACACGCUUAUUGAUACUCCUUCUAAUUAUUAAAAGGAGAGUAACUU UAAAUA UAGCCU UAAAUU UAACUU UAACAA UGACAU UAGUAUGGACCAAACAAAGUCUCGGUAUAGUGGUUCUAUCUCUUGUUGGAUCCAGAGGCCUCCCCCGUUCCCGUAGUC	UAACUU UAAAUA UAGCCU UAAAUU UAACUU UAACAA UGACAU UAGUAU
KP759741.1	Zaire ebolavirus isolate Ebolavirus/H.sapiens-wt/SLE/2014/Makona-J0015, partial genome	Zaire ebolavirus	18881	GCCUGUGUGUUUUUCUUUCUUCUUAAAAAUCCUAGAAAACACACGCUUAUUGAUACUCCUUCUAAUUAUUAAAAGGAGAGUAACUU UAAAUA UAGCCU UAAAUU UAACUU UAACAA UGACAU UAGUAUGGACCAAACAAAGUCUCGGUAUAGUGGUUCUAUCUCUUGUUGGAUCCAGAGGCCUCCCCCGUUCCCGUAGUC	UAACUU UAAAUA UAGCCU UAAAUU UAACUU UAACAA UGACAU UAGUAU
KP759740.1	Zaire ebolavirus isolate Ebolavirus/H.sapiens-wt/SLE/2014/Makona-J0014, partial genome	Zaire ebolavirus	18881	GCCUGUGUGUUUUUCUUUCUUCUUAAAAAUCCUAGAAAACACACGCUUAUUGAUACUCCUUCUAAUUAUUAAAAGGAGAGUAACUU UAAAUA UAGCCU UAAAUU UAACUU UAACAA UGACAU UAGUAUGGACCAAACAAAGUCUCGGUAUAGUGGUUCUAUCUCUUGUUGGAUCCAGAGGCCUCCCCCGUUCCCGUAGUC	UAACUU UAAAUA UAGCCU UAAAUU UAACUU UAACAA UGACAU UAGUAU
KP759734.1	Zaire ebolavirus isolate Ebolavirus/H.sapiens-wt/SLE/2014/Makona-J0009, partial genome	Zaire ebolavirus	18881	GCCUGUGUGUUUUUCUUUCUUCUUAAAAAUCCUAGAAAACACACGCUUAUUGAUACUCCUUCUAAUUAUUAAAAGGAGAGUAACUU UAAAUA UAGCCU UAAAUU UAACUU UAACAA UGACAU UAGUAUGGACCAAACAAAGUCUCGGUAUAGUGGUUCUAUCUCUUGUUGGAUCCAGAGGCCUCCCCCGUUCCCGUAGUC	UAACUU UAAAUA UAGCCU UAAAUU UAACUU UAACAA UGACAU UAGUAU
KP759718.1	Zaire ebolavirus isolate Ebolavirus/H.sapiens-wt/SLE/2014/Makona-J0008, partial genome	Zaire ebolavirus	18881	GCCUGUGUGUUUUUCUUUCUUCUUAAAAAUCCUAGAAAACACACGCUUAUUGAUACUCCUUCUAAUUAUUAAAAGGAGAGUAACUU UAAAUA UAGCCU UAAAUU UAACUU UAACAA UGACAU UAGUAUGGACCAAACAAAGUCUCGGUAUAGUGGUUCUAUCUCUUGUUGGAUCCAGAGGCCUCCCCCGUUCCCGUAGUC	UAACUU UAAAUA UAGCCU UAAAUU UAACUU UAACAA UGACAU UAGUAU
KP759668.1	Zaire ebolavirus isolate Ebolavirus/H.sapiens-wt/SLE/2014/Makona-J0004, partial genome	Zaire ebolavirus	18881	GCCUGUGUGUUUUUCUUUCUUCUUAAAAAUCCUAGAAAACACACGCUUAUUGAUACUCCUUCUAAUUAUUAAAAGGAGAGUAACUU UAAAUA UAGCCU UAAAUU UAACUU UAACAA UGACAU UAGUAUGGACCAAACAAAGUCUCGGUAUAGUGGUUCUAUCUCUUGUUGGAUCCAGAGGCCUCCCCCGUUCCCGUAGUC	UAACUU UAAAUA UAGCCU UAAAUU UAACUU UAACAA UGACAU UAGUAU
MG948591.1	Zaire ebolavirus isolate Ebolavirus/H.sapiens-wt/SLE/2014/Makona-20144566, partial genome	Zaire ebolavirus	18905	CGCUUAUUGAUACUCCUUCUAAUUAUUAAAAGGAGAGUAACUU UAAAUA UAGCCU UAAAUU UAACUU UAACAA UGACAU UAGUAUGGACCAAACAAAGUCUCGGUAUAGUGGUUCUAUCUCUUGUUGGAUCCAGAGGCCUCCCCCGUUCCCGUAGUCACACGAGUCAACUUUUAGGGAACAGUUGUAGAUCCGGAAUAGU	UAACUU UAAAUA UAGCCU UAAAUU UAACUU UAACAA UGACAU UAGUAU
MG948590.1	Zaire ebolavirus isolate Ebolavirus/H.sapiens-wt/SLE/2014/Makona-20144558, partial genome	Zaire ebolavirus	18903	CACACGCUUAUUGAUACUCCUUCUAAUUAUUAAAAGGAGAGUAACUU UAAAUA UAGCCU UAAAUU UAACUU UAACAA UGACAU UAGUAUGGACCAAACAAAGUCUCGGUAUAGUGGUUCUAUCUCUUGUUGGAUCCAGAGGCCUCCCCCGUUCCCGUAGUCACACGAGUCAACUUUUAGGGAACAGUUGUAGAUCCGGAA	UAACUU UAAAUA UAGCCU UAAAUU UAACUU UAACAA UGACAU UAGUAU
MG948589.1	Zaire ebolavirus isolate Ebolavirus/H.sapiens-wt/SLE/2014/Makona-20144200, partial genome	Zaire ebolavirus	18942	AAGCGUGUGUUUUUCUUUCUUCUUAAAAAUCCUAGAAAACACACGCUUAUUGAUACUCCUUCUAAUUAUUAAAAGGAGAGUAACUU UAAAUA UAGCCU UAAAUU UAACUU UAACAA UGACAU UAGUAUGGACCAAACAAAGUCUCGGUAUAGUGGUUCUAUCUCUUGUUGGAUCCAGAGGCCUCCCCCGUUCCCGUAGUC	UAACUU UAAAUA UAGCCU UAAAUU UAACUU UAACAA UGACAU UAGUAU
MG948588.1	Zaire ebolavirus isolate Ebolavirus/H.sapiens-wt/SLE/2014/Makona-20143655, partial genome	Zaire ebolavirus	18912	CCUAGAAAACACACGCUUAUUGAUACUCCUUCUAAUUAUUAAAAGGAGAGUAACUU UAAAUA UAGCCU UAAAUU UAACUU UAACAA UGACAU UAGUAUGGACCAAACAAAGUCUCGGUAUAGUGGUUCUAUCUCUUGUUGGAUCCAGAGGCCUCCCCCGUUCCCGUAGUCACACGAGUCAACUUUUAGGGAACAGUUGUA	UAACUU UAAAUA UAGCCU UAAAUU UAACUU UAACAA UGACAU UAGUAU
MG948587.1	Zaire ebolavirus isolate Ebolavirus/H.sapiens-wt/SLE/2014/Makona-20142893, partial genome	Zaire ebolavirus	18917	CUAGAAAACACACGCUUAUUGAUACUCCUUCUAAUUAUUAAAAGGAGAGUAACUU UAAAUA UAGCCU UAAAUU UAACUU UAACAA UGACAU UAGUAUGGACCAAACAAAGUCUCGGUAUAGUGGUUCUAUCUCUUGUUGGAUCCAGAGGCCUCCCCCGUUCCCGUAGUCACACGAGUCAACUUUUAGGGAACAGUUGUAG	UAACUU UAAAUA UAGCCU UAAAUU UAACUU UAACAA UGACAU UAGUAU
KY401670.1	Zaire ebolavirus isolate Ebolavirus/H.sapiens-wt/SLE/2014/Makona-201403557, partial genome	Zaire ebolavirus	18886	UACUCCUUCUAAUUAUUAAAAGGAGAGUAACUU UAAAUA UAGCCU UAAAUU UAACUU UAACAA UGACAU UAGUAUGGACCAAACAAAGUCUCGGUAUAGUGGUUCUAUCUCUUGUUGGAUCCAGAGGCCUCCCCCGUUCCCGUAGUCACACGAGUCAACUUUUAGGGAACAGUUGUAGAUCCGGAAUAGUGUAGUGUUCA	UAACUU UAAAUA UAGCCU UAAAUU UAACUU UAACAA UGACAU UAGUAU
KY401669.1	Zaire ebolavirus isolate Ebolavirus/H.sapiens-wt/SLE/2014/Makona-201403522, partial genome	Zaire ebolavirus	18945	GUGUUUUUCUUUCUUCUUAAAAAUCCUAGAAAACACACGCUUAUUGAUACUCCUUCUAAUUAUUAAAAGGAGAGUAACUU UAAAUA UAGCCU UAAAUU UAACUU UAACAA UGACAU UAGUAUGGACCAAACAAAGUCUCGGUAUAGUGGUUCUAUCUCUUGUUGGAUCCAGAGGCCUCCCCCGUUCCCGUAGUCACACGA	UAACUU UAAAUA UAGCCU UAAAUU UAACUU UAACAA UGACAU UAGUAU
KY401668.1	Zaire ebolavirus isolate Ebolavirus/H.sapiens-wt/SLE/2014/Makona-201403439, partial genome	Zaire ebolavirus	18925	AAAAAUCCUAGAAAACACACGCUUAUUGAUACUCCUUCUAAUUAUUAAAAGGAGAGUAACUU UAAAUA UAGCCU UAAAUU UAACUU UAACAA UGACAU UAGUAUGGACCAAACAAAGUCUCGGUAUAGUGGUUCUAUCUCUUGUUGGAUCCAGAGGCCUCCCCCGUUCCCGUAGUCACACGAGUCAACUUUUAGGGAACA	UAACUU UAAAUA UAGCCU UAAAUU UAACUU UAACAA UGACAU UAGUAU
KY401667.1	Zaire ebolavirus isolate Ebolavirus/H.sapiens-wt/SLE/2014/Makona-201403258, partial genome	Zaire ebolavirus	18936	CUUUCUUCUUAAAAAUCCUAGAAAACACACGCUUAUUGAUACUCCUUCUAAUUAUUAAAAGGAGAGUAACUU UAAAUA UAGCCU UAAAUU UAACUU UAACAA UGACAU UAGUAUGGACCAAACAAAGUCUCGGUAUAGUGGUUCUAUCUCUUGUUGGAUCCAGAGGCCUCCCCCGUUCCCGUAGUCACACGAGUCAACUU	UAACUU UAAAUA UAGCCU UAAAUU UAACUU UAACAA UGACAU UAGUAU
KY401666.1	Zaire ebolavirus isolate Ebolavirus/H.sapiens-wt/SLE/2014/Makona-201403249, partial genome	Zaire ebolavirus	18864	UAAAAGGAGAGUAACUU UAAAUA UAGCCU UAAAUU UAACUU UAACAA UGACAU UAGUAUGGACCAAACAAAGUCUCGGUAUAGUGGUUCUAUCUCUUGUUGGAUCCAGAGGCCUCCCCCGUUCCCGUAGUCACACGAGUCAACUUUUAGGGAACAGUUGUAGAUCCGGAAUAGUGUAGUGUUCAAGGCGGAAUUUGAGAC	UAACUU UAAAUA UAGCCU UAAAUU UAACUU UAACAA UGACAU UAGUAU
KY401665.1	Zaire ebolavirus isolate Ebolavirus/H.sapiens-wt/SLE/2014/Makona-201403241, partial genome	Zaire ebolavirus	18866	CUCCUUUUAAUAAUUAGAAGGAGAGUAACUU UAAAUA UAGCCU UAAAUU UAACUU UAACAA UGACAU UAGUAUGGACCAAACAAAGUCUCGGUAUAGUGGUUCUAUCUCUUGUUGGAUCCAGAGGCCUCCCCCGUUCCCGUAGUCACACGAGUCAACUUUUAGGGAACAGUUGUAGAUCCGGAAUAGUGUAGUGUUCAAG	UAACUU UAAAUA UAGCCU UAAAUU UAACUU UAACAA UGACAU UAGUAU
KY401664.1	Zaire ebolavirus isolate Ebolavirus/H.sapiens-wt/SLE/2014/Makona-201403234, partial genome	Zaire ebolavirus	18933	UCUUCUUAAAAAUCCUAGAAAACACACGCUUAUUGAUACUCCUUCUAAUUAUUAAAAGGAGAGUAACUU UAAAUA UAGCCU UAAAUU UAACUU UAACAA UGACAU UAGUAUGGACCAAACAAAGUCUCGGUAUAGUGGUUCUAUCUCUUGUUGGAUCCAGAGGCCUCCCCCGUUCCCGUAGUCACACGAGUCAACUUUUA	UAACUU UAAAUA UAGCCU UAAAUU UAACUU UAACAA UGACAU UAGUAU
KY401663.1	Zaire ebolavirus isolate Ebolavirus/H.sapiens-wt/SLE/2014/Makona-201403162, partial genome	Zaire ebolavirus	18937	CUUUCUUCUUAAAAAUCCUAGAAAACACACGCUUAUUGAUACUCCUUCUAAUUAUUAAAAGGAGAGUAACUU UAAAUA UAGCCU UAAAUU UAACUU UAACAA UGACAU UAGUAUGGACCAAACAAAGUCUCGGUAUAGUGGUUCUAUCUCUUGUUGGAUCCAGAGGCCUCCCCCGUUCCCGUAGUCACACGAGUCAACUU	UAACUU UAAAUA UAGCCU UAAAUU UAACUU UAACAA UGACAU UAGUAU
KY401662.1	Zaire ebolavirus isolate Ebolavirus/H.sapiens-wt/SLE/2014/Makona-201403147, partial genome	Zaire ebolavirus	18943	GUUUUUCUUUCUUCUUAAAAAUCCUAGAAAACACACGCUUAUUGAUACUCCUUCUAAUUAUUAAAAGGAGAGUAACUU UAAAUA UAGCCU UAAAUU UAACUU UAACAA UGACAU UAGUAUGGACCAAACAAAGUCUCGGUAUAGUGGUUCUAUCUCUUGUUGGAUCCAGAGGCCUCCCCCGUUCCCGUAGUCACACGAGU	UAACUU UAAAUA UAGCCU UAAAUU UAACUU UAACAA UGACAU UAGUAU
KY401661.1	Zaire ebolavirus isolate Ebolavirus/H.sapiens-wt/SLE/2014/Makona-201403142, partial genome	Zaire ebolavirus	18943	GUUUUUCUUUCUUCUUAAAAAUCCUAGAAAACACACGCUUAUUGAUACUCCUUCUAAUUAUUAAAAGGAGAGUAACUU UAAAUA UAGCCU UAAAUU UAACUU UAACAA UGACAU UAGUAUGGACCAAACAAAGUCUCGGUAUAGUGGUUCUAUCUCUUGUUGGAUCCAGAGGCCUCCCCCGUUCCCGUAGUCACACGAGU	UAACUU UAAAUA UAGCCU UAAAUU UAACUU UAACAA UGACAU UAGUAU
KY401660.1	Zaire ebolavirus isolate Ebolavirus/H.sapiens-wt/SLE/2014/Makona-201403131, partial genome	Zaire ebolavirus	18940	UUUCUUUCUUCUUAAAAAUCCUAGAAAACACACGCUUAUUGAUACUCCUUCUAAUUAUUAAAAGGAGAGUAACUU UAAAUA UAGCCU UAAAUU UAACUU UAACAA UGACAU UAGUAUGGACCAAACAAAGUCUCGGUAUAGUGGUUCUAUCUCUUGUUGGAUCCAGAGGCCUCCCCCGUUCCCGUAGUCACACGAGUCAA	UAACUU UAAAUA UAGCCU UAAAUU UAACUU UAACAA UGACAU UAGUAU
KY401659.1	Zaire ebolavirus isolate Ebolavirus/H.sapiens-wt/LIB/2014/Makona-201403120, partial genome	Zaire ebolavirus	18914	CCUAGAAAACACACGCUUAUUGAUACUCCUUCUAAUUAUUAAAAGGAGAGUAACUU UAAAUA UAGCCU UAAAUU UAACUU UAACAA UGACAU UAGUAUGGACCAAACAAAGUCUCGGUAUAGUGGUUCUAUCUCUUGUUGGAUCCAGAGGCCUCCCCCGUUCCCGUAGUCACACGAGUCAACUUUUAGGGAACAGUUGUA	UAACUU UAAAUA UAGCCU UAAAUU UAACUU UAACAA UGACAU UAGUAU
KY401657.1	Zaire ebolavirus isolate Ebolavirus/H.sapiens-wt/LIB/2014/Makona-201403020, partial genome	Zaire ebolavirus	18890	ACGCUUAUUGAUACUCCUUCUAAUUAUUAAAAGGAGAGUAACUU UAAAUA UAGCCU UAAAUU UAACUU UAACAA UGACAU UAGUAUGGACCAAACAAAGUCUCGGUAUAGUGGUUCUAUCUCUUGUUGGAUCCAGAGGCCUCCCCCGUUCCCGUAGUCACACGAGUCAACUUUUAGGGAACAGUUGUAGAUCCGGAAUAG	UAACUU UAAAUA UAGCCU UAAAUU UAACUU UAACAA UGACAU UAGUAU
KP178538.1	Zaire ebolavirus isolate Ebolavirus/H.sapiens-wt/LIB/2014/Makona-201403007, complete genome	Zaire ebolavirus	18958	GCCUGUGUGUUUUUCUUUCUUCUUAAAAAUCCUAGAAAACACACGCUUAUUGAUACUCCUUCUAAUUAUUAAAAGGAGAGUAACUU UAAAUA UAGCCU UAAAUU UAACUU UAACAA UGACAU UAGUAUGGACCAAACAAAGUCUCGGUAUAGUGGUUCUAUCUCUUGUUGGAUCCAGAGGCCUCCCCCGUUCCCGUAGUC	UAACUU UAAAUA UAGCCU UAAAUU UAACUU UAACAA UGACAU UAGUAU
KY401671.1	Zaire ebolavirus isolate Ebolavirus/H.sapiens-wt/GIN/2015/Makona-201500025, partial genome	Zaire ebolavirus	18897	CUUAUUGAUACUCCUUCUAAUUAUUAAAAGGAGAGUAACUU UAAAUA UAGCCU UAAAUU UAACUU UAACAA UGACAU UAGUAUGGACCAAACAAAGUCUCGGUAUAGUGGUUCUAUCUCUUGUUGGAUCCAGAGGCCUCCCCCGUUCCCGUAGUCACACGAGUCAACUUUUAGGGAACAGUUGUAGAUCCGGAAUAGUGU	UAACUU UAAAUA UAGCCU UAAAUU UAACUU UAACAA UGACAU UAGUAU
KY401673.1	Zaire ebolavirus isolate Ebolavirus/H.sapiens-wt/GIN/2014/Makona-201403509, partial genome	Zaire ebolavirus	18923	CUUAAAAAUCCUAGAAAACACACGCUUAUUGAUACUCCUUCUAAUUAUUAAAAGGAGAGUAACUU UAAAUA UAGCCU UAAAUU UAACUU UAACAA UGACAU UAGUAUGGACCAAACAAAGUCUCGGUAUAGUGGUUCUAUCUCUUGUUGGAUCCAGAGGCCUCCCCCGUUCCCGUAGUCACACGAGUCAACUUUUAGGGA	UAACUU UAAAUA UAGCCU UAAAUU UAACUU UAACAA UGACAU UAGUAU
KY401672.1	Zaire ebolavirus isolate Ebolavirus/H.sapiens-wt/GIN/2014/Makona-201403394, partial genome	Zaire ebolavirus	18932	CUUCUUAAAAAUCCUAGAAAACACACGCUUAUUGAUACUCCUUCUAAUUAUUAAAAGGAGAGUAACUU UAAAUA UAGCCU UAAAUU UAACUU UAACAA UGACAU UAGUAUGGACCAAACAAAGUCUCGGUAUAGUGGUUCUAUCUCUUGUUGGAUCCAGAGGCCUCCCCCGUUCCCGUAGUCACACGAGUCAACUUUUAG	UAACUU UAAAUA UAGCCU UAAAUU UAACUU UAACAA UGACAU UAGUAU
KY401675.1	Zaire ebolavirus isolate Ebolavirus/H.sapiens-wt/GIN/2014/Makona-201403391, partial genome	Zaire ebolavirus	18930	UCUUAAAAAUCCUAGAAAACACACGCUUAUUGAUACUCCUUCUAAUUAUUAAAAGGAGAGUAACUU UAAAUA UAGCCU UAAAUU UAACUU UAACAA UGACAU UAGUAUGGACCAAACAAAGUCUCGGUAUAGUGGUUCUAUCUCUUGUUGGAUCCAGAGGCCUCCCCCGUUCCCGUAGUCACACGAGUCAACUUUUAGGG	UAACUU UAAAUA UAGCCU UAAAUU UAACUU UAACAA UGACAU UAGUAU
KY401674.1	Zaire ebolavirus isolate Ebolavirus/H.sapiens-wt/GIN/2014/Makona-201403368, partial genome	Zaire ebolavirus	18928	CUUAAAAAUCCUAGAAAACACACGCUUAUUGAUACUCCUUCUAAUUAUUAAAAGGAGAGUAACUU UAAAUA UAGCCU UAAAUU UAACUU UAACAA UGACAU UAGUAUGGACCAAACAAAGUCUCGGUAUAGUGGUUCUAUCUCUUGUUGGAUCCAGAGGCCUCCCCCGUUCCCGUAGUCACACGAGUCAACUUUUAGGGA	UAACUU UAAAUA UAGCCU UAAAUU UAACUU UAACAA UGACAU UAGUAU
KX121194.1	Zaire ebolavirus isolate Ebola virus/H.sapiens-wt/SLE/2016/Makona-2001_C11_KTO14515, partial genome	Zaire ebolavirus	18862	ACACACGCUUAUUGAUACUCCUUCUAAUUAUUAAAAGGAGAGUAACUU UAAAUA UAGCCU UAAAUU UAACUU UAACAA UGACAU UAGUAUGGACCAAACAAAGUCUCGGUAUAGUGGUUCUAUCUCUUGUUGGAUCCAGAGGCCUCCCCCGUUCCCGUAGUCACACGAGUCAACUUUUAGGGAACAGUUGUAGAUCCGGA	UAACUU UAAAUA UAGCCU UAAAUU UAACUU UAACAA UGACAU UAGUAU
KY366412.1	Zaire ebolavirus isolate Ebola virus/H.sapiens-wt/SLE/2015/Makona-NIHcc10P, partial genome	Zaire ebolavirus	18750	GAUACUCCUUCUAAUUAUUAAAAGGAGAGUAACUU UAAAUA UAGCCU UAAAUU UAACUU UAACAA UGACAU UAGUAUGGACCAAACAAAGUCUCGGUAUAGUGGUUCUAUCUCUUGUUGGAUCCAGAGGCCUCCCCCGUUCCCGUAGUCACACGAGUCAACUUUUAGGGAACAGUUGUAGAUCCGGAAUAGUGUAGUGUU	UAACUU UAAAUA UAGCCU UAAAUU UAACUU UAACAA UGACAU UAGUAU
KY366419.1	Zaire ebolavirus isolate Ebola virus/H.sapiens-wt/SLE/2015/Makona-NIHcc09S, partial genome	Zaire ebolavirus	18859	GAUACUCCUUCUAAUUAUUAAAAGGAGAGUAACUU UAAAUA UAGCCU UAAAUU UAACUU UAACAA UGACAU UAGUAUGGACCAAACAAAGUCUCGGUAUAGUGGUUCUAUCUCUUGUUGGAUCCAGAGGCCUCCCCCGUUCCCGUAGUCACACGAGUCAACUUUUAGGGAACAGUUGUAGAUCCGGAAUAGUGUAGUGUU	UAACUU UAAAUA UAGCCU UAAAUU UAACUU UAACAA UGACAU UAGUAU
KY366418.1	Zaire ebolavirus isolate Ebola virus/H.sapiens-wt/SLE/2015/Makona-NIHcc09P, partial genome	Zaire ebolavirus	18831	UGAUACUCCUUCUAAUUAUUAAAAGGAGAGUAACUU UAAAUA UAGCCU UAAAUU UAACUU UAACAA UGACAU UAGUAUGGACCAAACAAAGUCUCGGUAUAGUGGUUCUAUCUCUUGUUGGAUCCAGAGGCCUCCCCCGUUCCCGUAGUCACACGAGUCAACUUUUAGGGAACAGUUGUAGAUCCGGAAUAGUGUAGUGU	UAACUU UAAAUA UAGCCU UAAAUU UAACUU UAACAA UGACAU UAGUAU
KY366414.1	Zaire ebolavirus isolate Ebola virus/H.sapiens-wt/SLE/2015/Makona-NIHcc08S, partial genome	Zaire ebolavirus	18847	GAUACUCCUUCUAAUUAUUAAAAGGAGAGUAACUU UAAAUA UAGCCU UAAAUU UAACUU UAACAA UGACAU UAGUAUGGACCAAACAAAGUCUCGGUAUAGUGGUUCUAUCUCUUGUUGGAUCCAGAGGCCUCCCCCGUUCCCGUAGUCACACGAGUCAACUUUUAGGGAACAGUUGUAGAUCCGGAAUAGUGUAGUGUU	UAACUU UAAAUA UAGCCU UAAAUU UAACUU UAACAA UGACAU UAGUAU
KY366420.1	Zaire ebolavirus isolate Ebola virus/H.sapiens-wt/SLE/2015/Makona-NIHcc08P, partial genome	Zaire ebolavirus	18851	CUUAUUGAUACUCCUUCUAAUUAUUAAAAGGAGAGUAACUU UAAAUA UAGCCU UAAAUU UAACUU UAACAA UGACAU UAGUAUGGACCAAACAAAGUCUCGGUAUAGUGGUUCUAUCUCUUGUUGGAUCCAGAGGCCUCCCCCGUUCCCGUAGUCACACGAGUCAACUUUUAGGGAACAGUUGUAGAUCCGGAAUAGUGU	UAACUU UAAAUA UAGCCU UAAAUU UAACUU UAACAA UGACAU UAGUAU
KY366415.1	Zaire ebolavirus isolate Ebola virus/H.sapiens-wt/SLE/2015/Makona-NIHcc07S, partial genome	Zaire ebolavirus	18832	UAUUAAAAGGAGAGUAACUU UAAAUA UAGCCU UAAAUU UAACUU UAACAA UGACAU UAGUAUGGACCAAACAAAGUCUCGGUAUAGUGGUUCUAUCUCUUGUUGGAUCCAGAGGCCUCCCCCGUUCCCGUAGUCACACGAGUCAACUUUUAGGGAACAGUUGUAGAUCCGGAAUAGUGUAGUGUUCAAGGCGGAAUUUGA	UAACUU UAAAUA UAGCCU UAAAUU UAACUU UAACAA UGACAU UAGUAU
KY366413.1	Zaire ebolavirus isolate Ebola virus/H.sapiens-wt/SLE/2015/Makona-NIHcc07P, partial genome	Zaire ebolavirus	18865	GAUACUCCUUCUAAUUAUUAAAAGGAGAGUAACUU UAAAUA UAGCCU UAAAUU UAACUU UAACAA UGACAU UAGUAUGGACCAAACAAAGUCUCGGUAUAGUGGUUCUAUCUCUUGUUGGAUCCAGAGGCCUCCCCCGUUCCCGUAGUCACACGAGUCAACUUUUAGGGAACAGUUGUAGAUCCGGAAUAGUGUAGUGUU	UAACUU UAAAUA UAGCCU UAAAUU UAACUU UAACAA UGACAU UAGUAU
KY426733.1	Zaire ebolavirus isolate Ebola virus/H.sapiens-wt/SLE/2015/Makona-J0225, complete genome	Zaire ebolavirus	18959	GCCUGUGUGUUUUUCUUUCUUCUUAAAAAUCCUAGAAAACACACGCUUAUUGAUACUCCUUCUAAUUAUUAAAAGGAGAGUAACUU UAAAUA UAGCCU UAAAUU UAACUU UAACAA UGACAU UAGUAUGGACCAAACAAAGUCUCGGUAUAGUGGUUCUAUCUCUUGUUGGAUCCAGAGGCCUCCCCCGUUCCCGUAGUC	UAACUU UAAAUA UAGCCU UAAAUU UAACUU UAACAA UGACAU UAGUAU
KY426732.1	Zaire ebolavirus isolate Ebola virus/H.sapiens-wt/SLE/2015/Makona-J0224, complete genome	Zaire ebolavirus	18959	GCCUGUGUGUUUUUCUUUCUUCUUAAAAAUCCUAGAAAACACACGCUUAUUGAUACUCCUUCUAAUUAUUAAAAGGAGAGUAACUU UAAAUA UAGCCU UAAAUU UAACUU UAACAA UGACAU UAGUAUGGACCAAACAAAGUCUCGGUAUAGUGGUUCUAUCUCUUGUUGGAUCCAGAGGCCUCCCCCGUUCCCGUAGUC	UAACUU UAAAUA UAGCCU UAAAUU UAACUU UAACAA UGACAU UAGUAU
KY426731.1	Zaire ebolavirus isolate Ebola virus/H.sapiens-wt/SLE/2015/Makona-J0223, complete genome	Zaire ebolavirus	18959	GCCUGUGUGUUUUUCUUUCUUCUUAAAAAUCCUAGAAAACACACGCUUAUUGAUACUCCUUCUAAUUAUUAAAAGGAGAGUAACUU UAAAUA UAGCCU UAAAUU UAACUU UAACAA UGACAU UAGUAUGGACCAAACAAAGUCUCGGUAUAGUGGUUCUAUCUCUUGUUGGAUCCAGAGGCCUCCCCCGUUCCCGUAGUC	UAACUU UAAAUA UAGCCU UAAAUU UAACUU UAACAA UGACAU UAGUAU
KY426730.1	Zaire ebolavirus isolate Ebola virus/H.sapiens-wt/SLE/2015/Makona-J0222, complete genome	Zaire ebolavirus	18959	GCCUGUGUGUUUUUCUUUCUUCUUAAAAAUCCUAGAAAACACACGCUUAUUGAUACUCCUUCUAAUUAUUAAAAGGAGAGUAACUU UAAAUA UAGCCU UAAAUU UAACUU UAACAA UGACAU UAGUAUGGACCAAACAAAGUCUCGGUAUAGUGGUUCUAUCUCUUGUUGGAUCCAGAGGCCUCCCCCGUUCCCGUAGUC	UAACUU UAAAUA UAGCCU UAAAUU UAACUU UAACAA UGACAU UAGUAU
KY426729.1	Zaire ebolavirus isolate Ebola virus/H.sapiens-wt/SLE/2015/Makona-J0221, complete genome	Zaire ebolavirus	18959	GCCUGUGUGUUUUUCUUUCUUCUUAAAAAUCCUAGAAAACACACGCUUAUUGAUACUCCUUCUAAUUAUUAAAAGGAGAGUAACUU UAAAUA UAGCCU UAAAUU UAACUU UAACAA UGACAU UAGUAUGGACCAAACAAAGUCUCGGUAUAGUGGUUCUAUCUCUUGUUGGAUCCAGAGGCCUCCCCCGUUCCCGUAGUC	UAACUU UAAAUA UAGCCU UAAAUU UAACUU UAACAA UGACAU UAGUAU
KY426728.1	Zaire ebolavirus isolate Ebola virus/H.sapiens-wt/SLE/2015/Makona-J0220, complete genome	Zaire ebolavirus	18959	GCCUGUGUGUUUUUCUUUCUUCUUAAAAAUCCUAGAAAACACACGCUUAUUGAUACUCCUUCUAAUUAUUAAAAGGAGAGUAACUU UAAAUA UAGCCU UAAAUU UAACUU UAACAA UGACAU UAGUAUGGACCAAACAAAGUCUCGGUAUAGUGGUUCUAUCUCUUGUUGGAUCCAGAGGCCUCCCCCGUUCCCGUAGUC	UAACUU UAAAUA UAGCCU UAAAUU UAACUU UAACAA UGACAU UAGUAU
KY426727.1	Zaire ebolavirus isolate Ebola virus/H.sapiens-wt/SLE/2015/Makona-J0219, complete genome	Zaire ebolavirus	18959	GCCUGUGUGUUUUUCUUUCUUCUUAAAAAUCCUAGAAAACACACGCUUAUUGAUACUCCUUCUAAUUAUUAAAAGGAGAGUAACUU UAAAUA UAGCCU UAAAUU UAACUU UAACAA UGACAU UAGUAUGGACCAAACAAAGUCUCGGUAUAGUGGUUCUAUCUCUUGUUGGAUCCAGAGGCCUCCCCCGUUCCCGUAGUC	UAACUU UAAAUA UAGCCU UAAAUU UAACUU UAACAA UGACAU UAGUAU
KY426726.1	Zaire ebolavirus isolate Ebola virus/H.sapiens-wt/SLE/2015/Makona-J0218, complete genome	Zaire ebolavirus	18959	GCCUGUGUGUUUUUCUUUCUUCUUAAAAAUCCUAGAAAACACACGCUUAUUGAUACUCCUUCUAAUUAUUAAAAGGAGAGUAACUU UAAAUA UAGCCU UAAAUU UAACUU UAACAA UGACAU UAGUAUGGACCAAACAAAGUCUCGGUAUAGUGGUUCUAUCUCUUGUUGGAUCCAGAGGCCUCCCCCGUUCCCGUAGUC	UAACUU UAAAUA UAGCCU UAAAUU UAACUU UAACAA UGACAU UAGUAU
KY426725.1	Zaire ebolavirus isolate Ebola virus/H.sapiens-wt/SLE/2015/Makona-J0217, complete genome	Zaire ebolavirus	18959	GCCUGUGUGUUUUUCUUUCUUCUUAAAAAUCCUAGAAAACACACGCUUAUUGAUACUCCUUCUAAUUAUUAAAAGGAGAGUAACUU UAAAUA UAGCCU UAAAUU UAACUU UAACAA UGACAU UAGUAUGGACCAAACAAAGUCUCGGUAUAGUGGUUCUAUCUCUUGUUGGAUCCAGAGGCCUCCCCCGUUCCCGUAGUC	UAACUU UAAAUA UAGCCU UAAAUU UAACUU UAACAA UGACAU UAGUAU
KY426724.1	Zaire ebolavirus isolate Ebola virus/H.sapiens-wt/SLE/2015/Makona-J0216, complete genome	Zaire ebolavirus	18959	GCCUGUGUGUUUUUCUUUCUUCUUAAAAAUCCUAGAAAACACACGCUUAUUGAUACUCCUUCUAAUUAUUAAAAGGAGAGUAACUU UAAAUA UAGCCU UAAAUU UAACUU UAACAA UGACAU UAGUAUGGACCAAACAAAGUCUCGGUAUAGUGGUUCUAUCUCUUGUUGGAUCCAGAGGCCUCCCCCGUUCCCGUAGUC	UAACUU UAAAUA UAGCCU UAAAUU UAACUU UAACAA UGACAU UAGUAU
KY426723.1	Zaire ebolavirus isolate Ebola virus/H.sapiens-wt/SLE/2015/Makona-J0215, complete genome	Zaire ebolavirus	18959	GCCUGUGUGUUUUUCUUUCUUCUUAAAAAUCCUAGAAAACACACGCUUAUUGAUACUCCUUCUAAUUAUUAAAAGGAGAGUAACUU UAAAUA UAGCCU UAAAUU UAACUU UAACAA UGACAU UAGUAUGGACCAAACAAAGUCUCGGUAUAGUGGUUCUAUCUCUUGUUGGAUCCAGAGGCCUCCCCCGUUCCCGUAGUC	UAACUU UAAAUA UAGCCU UAAAUU UAACUU UAACAA UGACAU UAGUAU
KY426722.1	Zaire ebolavirus isolate Ebola virus/H.sapiens-wt/SLE/2015/Makona-J0214, complete genome	Zaire ebolavirus	18959	GCCUGUGUGUUUUUCUUUCUUCUUAAAAAUCCUAGAAAACACACGCUUAUUGAUACUCCUUCUAAUUAUUAAAAGGAGAGUAACUU UAAAUA UAGCCU UAAAUU UAACUU UAACAA UGACAU UAGUAUGGACCAAACAAAGUCUCGGUAUAGUGGUUCUAUCUCUUGUUGGAUCCAGAGGCCUCCCCCGUUCCCGUAGUC	UAACUU UAAAUA UAGCCU UAAAUU UAACUU UAACAA UGACAU UAGUAU
KY426721.1	Zaire ebolavirus isolate Ebola virus/H.sapiens-wt/SLE/2015/Makona-J0213, complete genome	Zaire ebolavirus	18959	GCCUGUGUGUUUUUCUUUCUUCUUAAAAAUCCUAGAAAACACACGCUUAUUGAUACUCCUUCUAAUUAUUAAAAGGAGAGUAACUU UAAAUA UAGCCU UAAAUU UAACUU UAACAA UGACAU UAGUAUGGACCAAACAAAGUCUCGGUAUAGUGGUUCUAUCUCUUGUUGGAUCCAGAGGCCUCCCCCGUUCCCGUAGUC	UAACUU UAAAUA UAGCCU UAAAUU UAACUU UAACAA UGACAU UAGUAU
KY426720.1	Zaire ebolavirus isolate Ebola virus/H.sapiens-wt/SLE/2015/Makona-J0212, complete genome	Zaire ebolavirus	18959	GCCUGUGUGUUUUUCUUUCUUCUUAAAAAUCCUAGAAAACACACGCUUAUUGAUACUCCUUCUAAUUAUUAAAAGGAGAGUAACUU UAAAUA UAGCCU UAAAUU UAACUU UAACAA UGACAU UAGUAUGGACCAAACAAAGUCUCGGUAUAGUGGUUCUAUCUCUUGUUGGAUCCAGAGGCCUCCCCCGUUCCCGUAGUC	UAACUU UAAAUA UAGCCU UAAAUU UAACUU UAACAA UGACAU UAGUAU
KY426719.1	Zaire ebolavirus isolate Ebola virus/H.sapiens-wt/SLE/2015/Makona-J0211, complete genome	Zaire ebolavirus	18959	GCCUGUGUGUUUUUCUUUCUUCUUAAAAAUCCUAGAAAACACACGCUUAUUGAUACUCCUUCUAAUUAUUAAAAGGAGAGUAACUU UAAAUA UAGCCU UAAAUU UAACUU UAACAA UGACAU UAGUAUGGACCAAACAAAGUCUCGGUAUAGUGGUUCUAUCUCUUGUUGGAUCCAGAGGCCUCCCCCGUUCCCGUAGUC	UAACUU UAAAUA UAGCCU UAAAUU UAACUU UAACAA UGACAU UAGUAU
KY426718.1	Zaire ebolavirus isolate Ebola virus/H.sapiens-wt/SLE/2015/Makona-J0210, complete genome	Zaire ebolavirus	18959	GCCUGUGUGUUUUUCUUUCUUCUUAAAAAUCCUAGAAAACACACGCUUAUUGAUACUCCUUCUAAUUAUUAAAAGGAGAGUAACUU UAAAUA UAGCCU UAAAUU UAACUU UAACAA UGACAU UAGUAUGGACCAAACAAAGUCUCGGUAUAGUGGUUCUAUCUCUUGUUGGAUCCAGAGGCCUCCCCCGUUCCCGUAGUC	UAACUU UAAAUA UAGCCU UAAAUU UAACUU UAACAA UGACAU UAGUAU
KY426717.1	Zaire ebolavirus isolate Ebola virus/H.sapiens-wt/SLE/2015/Makona-J0209, complete genome	Zaire ebolavirus	18959	GCCUGUGUGUUUUUCUUUCUUCUUAAAAAUCCUAGAAAACACACGCUUAUUGAUACUCCUUCUAAUUAUUAAAAGGAGAGUAACUU UAAAUA UAGCCU UAAAUU UAACUU UAACAA UGACAU UAGUAUGGACCAAACAAAGUCUCGGUAUAGUGGUUCUAUCUCUUGUUGGAUCCAGAGGCCUCCCCCGUUCCCGUAGUC	UAACUU UAAAUA UAGCCU UAAAUU UAACUU UAACAA UGACAU UAGUAU
KY426716.1	Zaire ebolavirus isolate Ebola virus/H.sapiens-wt/SLE/2015/Makona-J0208, complete genome	Zaire ebolavirus	18959	GCCUGUGUGUUUUUCUUUCUUCUUAAAAAUCCUAGAAAACACACGCUUAUUGAUACUCCUUCUAAUUAUUAAAAGGAGAGUAACUU UAAAUA UAGCCU UAAAUU UAACUU UAACAA UGACAU UAGUAUGGACCAAACAAAGUCUCGGUAUAGUGGUUCUAUCUCUUGUUGGAUCCAGAGGCCUCCCCCGUUCCCGUAGUC	UAACUU UAAAUA UAGCCU UAAAUU UAACUU UAACAA UGACAU UAGUAU
KY426715.1	Zaire ebolavirus isolate Ebola virus/H.sapiens-wt/SLE/2015/Makona-J0207, complete genome	Zaire ebolavirus	18959	GCCUGUGUGUUUUUCUUUCUUCUUAAAAAUCCUAGAAAACACACGCUUAUUGAUACUCCUUCUAAUUAUUAAAAGGAGAGUAACUU UAAAUA UAGCCU UAAAUU UAACUU UAACAA UGACAU UAGUAUGGACCAAACAAAGUCUCGGUAUAGUGGUUCUAUCUCUUGUUGGAUCCAGAGGCCUCCCCCGUUCCCGUAGUC	UAACUU UAAAUA UAGCCU UAAAUU UAACUU UAACAA UGACAU UAGUAU
KY426714.1	Zaire ebolavirus isolate Ebola virus/H.sapiens-wt/SLE/2015/Makona-J0206, complete genome	Zaire ebolavirus	18959	GCCUGUGUGUUUUUCUUUCUUCUUAAAAAUCCUAGAAAACACACGCUUAUUGAUACUCCUUCUAAUUAUUAAAAGGAGAGUAACUU UAAAUA UAGCCU UAAAUU UAACUU UAACAA UGACAU UAGUAUGGACCAAACAAAGUCUCGGUAUAGUGGUUCUAUCUCUUGUUGGAUCCAGAGGCCUCCCCCGUUCCCGUAGUC	UAACUU UAAAUA UAGCCU UAAAUU UAACUU UAACAA UGACAU UAGUAU
KY426713.1	Zaire ebolavirus isolate Ebola virus/H.sapiens-wt/SLE/2015/Makona-J0205, complete genome	Zaire ebolavirus	18959	GCCUGUGUGUUUUUCUUUCUUCUUAAAAAUCCUAGAAAACACACGCUUAUUGAUACUCCUUCUAAUUAUUAAAAGGAGAGUAACUU UAAAUA UAGCCU UAAAUU UAACUU UAACAA UGACAU UAGUAUGGACCAAACAAAGUCUCGGUAUAGUGGUUCUAUCUCUUGUUGGAUCCAGAGGCCUCCCCCGUUCCCGUAGUC	UAACUU UAAAUA UAGCCU UAAAUU UAACUU UAACAA UGACAU UAGUAU
KY426712.1	Zaire ebolavirus isolate Ebola virus/H.sapiens-wt/SLE/2015/Makona-J0204, complete genome	Zaire ebolavirus	18959	GCCUGUGUGUUUUUCUUUCUUCUUAAAAAUCCUAGAAAACACACGCUUAUUGAUACUCCUUCUAAUUAUUAAAAGGAGAGUAACUU UAAAUA UAGCCU UAAAUU UAACUU UAACAA UGACAU UAGUAUGGACCAAACAAAGUCUCGGUAUAGUGGUUCUAUCUCUUGUUGGAUCCAGAGGCCUCCCCCGUUCCCGUAGUC	UAACUU UAAAUA UAGCCU UAAAUU UAACUU UAACAA UGACAU UAGUAU
KY426711.1	Zaire ebolavirus isolate Ebola virus/H.sapiens-wt/SLE/2015/Makona-J0203, complete genome	Zaire ebolavirus	18959	GCCUGUGUGUUUUUCUUUCUUCUUAAAAAUCCUAGAAAACACACGCUUAUUGAUACUCCUUCUAAUUAUUAAAAGGAGAGUAACUU UAAAUA UAGCCU UAAAUU UAACUU UAACAA UGACAU UAGUAUGGACCAAACAAAGUCUCGGUAUAGUGGUUCUAUCUCUUGUUGGAUCCAGAGGCCUCCCCCGUUCCCGUAGUC	UAACUU UAAAUA UAGCCU UAAAUU UAACUU UAACAA UGACAU UAGUAU
KY426710.1	Zaire ebolavirus isolate Ebola virus/H.sapiens-wt/SLE/2015/Makona-J0202, complete genome	Zaire ebolavirus	18959	GCCUGUGUGUUUUUCUUUCUUCUUAAAAAUCCUAGAAAACACACGCUUAUUGAUACUCCUUCUAAUUAUUAAAAGGAGAGUAACUU UAAAUA UAGCCU UAAAUU UAACUU UAACAA UGACAU UAGUAUGGACCAAACAAAGUCUCGGUAUAGUGGUUCUAUCUCUUGUUGGAUCCAGAGGCCUCCCCCGUUCCCGUAGUC	UAACUU UAAAUA UAGCCU UAAAUU UAACUU UAACAA UGACAU UAGUAU
KY426709.1	Zaire ebolavirus isolate Ebola virus/H.sapiens-wt/SLE/2015/Makona-J0201, complete genome	Zaire ebolavirus	18959	GCCUGUGUGUUUUUCUUUCUUCUUAAAAAUCCUAGAAAACACACGCUUAUUGAUACUCCUUCUAAUUAUUAAAAGGAGAGUAACUU UAAAUA UAGCCU UAAAUU UAACUU UAACAA UGACAU UAGUAUGGACCAAACAAAGUCUCGGUAUAGUGGUUCUAUCUCUUGUUGGAUCCAGAGGCCUCCCCCGUUCCCGUAGUC	UAACUU UAAAUA UAGCCU UAAAUU UAACUU UAACAA UGACAU UAGUAU
KY426708.1	Zaire ebolavirus isolate Ebola virus/H.sapiens-wt/SLE/2015/Makona-J0200, complete genome	Zaire ebolavirus	18959	GCCUGUGUGUUUUUCUUUCUUCUUAAAAAUCCUAGAAAACACACGCUUAUUGAUACUCCUUCUAAUUAUUAAAAGGAGAGUAACUU UAAAUA UAGCCU UAAAUU UAACUU UAACAA UGACAU UAGUAUGGACCAAACAAAGUCUCGGUAUAGUGGUUCUAUCUCUUGUUGGAUCCAGAGGCCUCCCCCGUUCCCGUAGUC	UAACUU UAAAUA UAGCCU UAAAUU UAACUU UAACAA UGACAU UAGUAU
KY426707.1	Zaire ebolavirus isolate Ebola virus/H.sapiens-wt/SLE/2015/Makona-J0199, complete genome	Zaire ebolavirus	18959	GCCUGUGUGUUUUUCUUUCUUCUUAAAAAUCCUAGAAAACACACGCUUAUUGAUACUCCUUCUAAUUAUUAAAAGGAGAGUAACUU UAAAUA UAGCCU UAAAUU UAACUU UAACAA UGACAU UAGUAUGGACCAAACAAAGUCUCGGUAUAGUGGUUCUAUCUCUUGUUGGAUCCAGAGGCCUCCCCCGUUCCCGUAGUC	UAACUU UAAAUA UAGCCU UAAAUU UAACUU UAACAA UGACAU UAGUAU
KY426706.1	Zaire ebolavirus isolate Ebola virus/H.sapiens-wt/SLE/2015/Makona-J0198, complete genome	Zaire ebolavirus	18959	GCCUGUGUGUUUUUCUUUCUUCUUAAAAAUCCUAGAAAACACACGCUUAUUGAUACUCCUUCUAAUUAUUAAAAGGAGAGUAACUU UAAAUA UAGCCU UAAAUU UAACUU UAACAA UGACAU UAGUAUGGACCAAACAAAGUCUCGGUAUAGUGGUUCUAUCUCUUGUUGGAUCCAGAGGCCUCCCCCGUUCCCGUAGUC	UAACUU UAAAUA UAGCCU UAAAUU UAACUU UAACAA UGACAU UAGUAU
KY426705.1	Zaire ebolavirus isolate Ebola virus/H.sapiens-wt/SLE/2015/Makona-J0197, complete genome	Zaire ebolavirus	18959	GCCUGUGUGUUUUUCUUUCUUCUUAAAAAUCCUAGAAAACACACGCUUAUUGAUACUCCUUCUAAUUAUUAAAAGGAGAGUAACUU UAAAUA UAGCCU UAAAUU UAACUU UAACAA UGACAU UAGUAUGGACCAAACAAAGUCUCGGUAUAGUGGUUCUAUCUCUUGUUGGAUCCAGAGGCCUCCCCCGUUCCCGUAGUC	UAACUU UAAAUA UAGCCU UAAAUU UAACUU UAACAA UGACAU UAGUAU
KY426704.1	Zaire ebolavirus isolate Ebola virus/H.sapiens-wt/SLE/2015/Makona-J0196, complete genome	Zaire ebolavirus	18959	GCCUGUGUGUUUUUCUUUCUUCUUAAAAAUCCUAGAAAACACACGCUUAUUGAUACUCCUUCUAAUUAUUAAAAGGAGAGUAACUU UAAAUA UAGCCU UAAAUU UAACUU UAACAA UGACAU UAGUAUGGACCAAACAAAGUCUCGGUAUAGUGGUUCUAUCUCUUGUUGGAUCCAGAGGCCUCCCCCGUUCCCGUAGUC	UAACUU UAAAUA UAGCCU UAAAUU UAACUU UAACAA UGACAU UAGUAU
KY426703.1	Zaire ebolavirus isolate Ebola virus/H.sapiens-wt/SLE/2015/Makona-J0195, complete genome	Zaire ebolavirus	18959	GCCUGUGUGUUUUUCUUUCUUCUUAAAAAUCCUAGAAAACACACGCUUAUUGAUACUCCUUCUAAUUAUUAAAAGGAGAGUAACUU UAAAUA UAGCCU UAAAUU UAACUU UAACAA UGACAU UAGUAUGGACCAAACAAAGUCUCGGUAUAGUGGUUCUAUCUCUUGUUGGAUCCAGAGGCCUCCCCCGUUCCCGUAGUC	UAACUU UAAAUA UAGCCU UAAAUU UAACUU UAACAA UGACAU UAGUAU
KY426702.1	Zaire ebolavirus isolate Ebola virus/H.sapiens-wt/SLE/2015/Makona-J0194, complete genome	Zaire ebolavirus	18959	GCCUGUGUGUUUUUCUUUCUUCUUAAAAAUCCUAGAAAACACACGCUUAUUGAUACUCCUUCUAAUUAUUAAAAGGAGAGUAACUU UAAAUA UAGCCU UAAAUU UAACUU UAACAA UGACAU UAGUAUGGACCAAACAAAGUCUCGGUAUAGUGGUUCUAUCUCUUGUUGGAUCCAGAGGCCUCCCCCGUUCCCGUAGUC	UAACUU UAAAUA UAGCCU UAAAUU UAACUU UAACAA UGACAU UAGUAU
KY426701.1	Zaire ebolavirus isolate Ebola virus/H.sapiens-wt/SLE/2015/Makona-J0193, complete genome	Zaire ebolavirus	18959	GCCUGUGUGUUUUUCUUUCUUCUUAAAAAUCCUAGAAAACACACGCUUAUUGAUACUCCUUCUAAUUAUUAAAAGGAGAGUAACUU UAAAUA UAGCCU UAAAUU UAACUU UAACAA UGACAU UAGUAUGGACCAAACAAAGUCUCGGUAUAGUGGUUCUAUCUCUUGUUGGAUCCAGAGGCCUCCCCCGUUCCCGUAGUC	UAACUU UAAAUA UAGCCU UAAAUU UAACUU UAACAA UGACAU UAGUAU
KY426700.1	Zaire ebolavirus isolate Ebola virus/H.sapiens-wt/SLE/2015/Makona-J0192, complete genome	Zaire ebolavirus	18959	GCCUGUGUGUUUUUCUUUCUUCUUAAAAAUCCUAGAAAACACACGCUUAUUGAUACUCCUUCUAAUUAUUAAAAGGAGAGUAACUU UAAAUA UAGCCU UAAAUU UAACUU UAACAA UGACAU UAGUAUGGACCAAACAAAGUCUCGGUAUAGUGGUUCUAUCUCUUGUUGGAUCCAGAGGCCUCCCCCGUUCCCGUAGUC	UAACUU UAAAUA UAGCCU UAAAUU UAACUU UAACAA UGACAU UAGUAU
KY426699.1	Zaire ebolavirus isolate Ebola virus/H.sapiens-wt/SLE/2015/Makona-J0191, complete genome	Zaire ebolavirus	18959	GCCUGUGUGUUUUUCUUUCUUCUUAAAAAUCCUAGAAAACACACGCUUAUUGAUACUCCUUCUAAUUAUUAAAAGGAGAGUAACUU UAAAUA UAGCCU UAAAUU UAACUU UAACAA UGACAU UAGUAUGGACCAAACAAAGUCUCGGUAUAGUGGUUCUAUCUCUUGUUGGAUCCAGAGGCCUCCCCCGUUCCCGUAGUC	UAACUU UAAAUA UAGCCU UAAAUU UAACUU UAACAA UGACAU UAGUAU
KY426698.1	Zaire ebolavirus isolate Ebola virus/H.sapiens-wt/SLE/2015/Makona-J0190, complete genome	Zaire ebolavirus	18959	GCCUGUGUGUUUUUCUUUCUUCUUAAAAAUCCUAGAAAACACACGCUUAUUGAUACUCCUUCUAAUUAUUAAAAGGAGAGUAACUU UAAAUA UAGCCU UAAAUU UAACUU UAACAA UGACAU UAGUAUGGACCAAACAAAGUCUCGGUAUAGUGGUUCUAUCUCUUGUUGGAUCCAGAGGCCUCCCCCGUUCCCGUAGUC	UAACUU UAAAUA UAGCCU UAAAUU UAACUU UAACAA UGACAU UAGUAU
KY426697.1	Zaire ebolavirus isolate Ebola virus/H.sapiens-wt/SLE/2015/Makona-J0189, complete genome	Zaire ebolavirus	18959	GCCUGUGUGUUUUUCUUUCUUCUUAAAAAUCCUAGAAAACACACGCUUAUUGAUACUCCUUCUAAUUAUUAAAAGGAGAGUAACUU UAAAUA UAGCCU UAAAUU UAACUU UAACAA UGACAU UAGUAUGGACCAAACAAAGUCUCGGUAUAGUGGUUCUAUCUCUUGUUGGAUCCAGAGGCCUCCCCCGUUCCCGUAGUC	UAACUU UAAAUA UAGCCU UAAAUU UAACUU UAACAA UGACAU UAGUAU
KY426696.1	Zaire ebolavirus isolate Ebola virus/H.sapiens-wt/SLE/2015/Makona-J0188, complete genome	Zaire ebolavirus	18959	GCCUGUGUGUUUUUCUUUCUUCUUAAAAAUCCUAGAAAACACACGCUUAUUGAUACUCCUUCUAAUUAUUAAAAGGAGAGUAACUU UAAAUA UAGCCU UAAAUU UAACUU UAACAA UGACAU UAGUAUGGACCAAACAAAGUCUCGGUAUAGUGGUUCUAUCUCUUGUUGGAUCCAGAGGCCUCCCCCGUUCCCGUAGUC	UAACUU UAAAUA UAGCCU UAAAUU UAACUU UAACAA UGACAU UAGUAU
KY426695.1	Zaire ebolavirus isolate Ebola virus/H.sapiens-wt/SLE/2015/Makona-J0187, complete genome	Zaire ebolavirus	18959	GCCUGUGUGUUUUUCUUUCUUCUUAAAAAUCCUAGAAAACACACGCUUAUUGAUACUCCUUCUAAUUAUUAAAAGGAGAGUAACUU UAAAUA UAGCCU UAAAUU UAACUU UAACAA UGACAU UAGUAUGGACCAAACAAAGUCUCGGUAUAGUGGUUCUAUCUCUUGUUGGAUCCAGAGGCCUCCCCCGUUCCCGUAGUC	UAACUU UAAAUA UAGCCU UAAAUU UAACUU UAACAA UGACAU UAGUAU
KY426694.1	Zaire ebolavirus isolate Ebola virus/H.sapiens-wt/SLE/2015/Makona-J0186, complete genome	Zaire ebolavirus	18959	GCCUGUGUGUUUUUCUUUCUUCUUAAAAAUCCUAGAAAACACACGCUUAUUGAUACUCCUUCUAAUUAUUAAAAGGAGAGUAACUU UAAAUA UAGCCU UAAAUU UAACUU UAACAA UGACAU UAGUAUGGACCAAACAAAGUCUCGGUAUAGUGGUUCUAUCUCUUGUUGGAUCCAGAGGCCUCCCCCGUUCCCGUAGUC	UAACUU UAAAUA UAGCCU UAAAUU UAACUU UAACAA UGACAU UAGUAU
KY426693.1	Zaire ebolavirus isolate Ebola virus/H.sapiens-wt/SLE/2015/Makona-J0185, complete genome	Zaire ebolavirus	18959	GCCUGUGUGUUUUUCUUUCUUCUUAAAAAUCCUAGAAAACACACGCUUAUUGAUACUCCUUCUAAUUAUUAAAAGGAGAGUAACUU UAAAUA UAGCCU UAAAUU UAACUU UAACAA UGACAU UAGUAUGGACCAAACAAAGUCUCGGUAUAGUGGUUCUAUCUCUUGUUGGAUCCAGAGGCCUCCCCCGUUCCCGUAGUC	UAACUU UAAAUA UAGCCU UAAAUU UAACUU UAACAA UGACAU UAGUAU
KY426692.1	Zaire ebolavirus isolate Ebola virus/H.sapiens-wt/SLE/2015/Makona-J0184, complete genome	Zaire ebolavirus	18959	GCCUGUGUGUUUUUCUUUCUUCUUAAAAAUCCUAGAAAACACACGCUUAUUGAUACUCCUUCUAAUUAUUAAAAGGAGAGUAACUU UAAAUA UAGCCU UAAAUU UAACUU UAACAA UGACAU UAGUAUGGACCAAACAAAGUCUCGGUAUAGUGGUUCUAUCUCUUGUUGGAUCCAGAGGCCUCCCCCGUUCCCGUAGUC	UAACUU UAAAUA UAGCCU UAAAUU UAACUU UAACAA UGACAU UAGUAU
KY426691.1	Zaire ebolavirus isolate Ebola virus/H.sapiens-wt/SLE/2015/Makona-J0183, complete genome	Zaire ebolavirus	18959	GCCUGUGUGUUUUUCUUUCUUCUUAAAAAUCCUAGAAAACACACGCUUAUUGAUACUCCUUCUAAUUAUUAAAAGGAGAGUAACUU UAAAUA UAGCCU UAAAUU UAACUU UAACAA UGACAU UAGUAUGGACCAAACAAAGUCUCGGUAUAGUGGUUCUAUCUCUUGUUGGAUCCAGAGGCCUCCCCCGUUCCCGUAGUC	UAACUU UAAAUA UAGCCU UAAAUU UAACUU UAACAA UGACAU UAGUAU
KY426690.1	Zaire ebolavirus isolate Ebola virus/H.sapiens-wt/SLE/2015/Makona-J0182, complete genome	Zaire ebolavirus	18959	GCCUGUGUGUUUUUCUUUCUUCUUAAAAAUCCUAGAAAACACACGCUUAUUGAUACUCCUUCUAAUUAUUAAAAGGAGAGUAACUU UAAAUA UAGCCU UAAAUU UAACUU UAACAA UGACAU UAGUAUGGACCAAACAAAGUCUCGGUAUAGUGGUUCUAUCUCUUGUUGGAUCCAGAGGCCUCCCCCGUUCCCGUAGUC	UAACUU UAAAUA UAGCCU UAAAUU UAACUU UAACAA UGACAU UAGUAU
KY426689.1	Zaire ebolavirus isolate Ebola virus/H.sapiens-wt/SLE/2015/Makona-J0181, complete genome	Zaire ebolavirus	18959	GCCUGUGUGUUUUUCUUUCUUCUUAAAAAUCCUAGAAAACACACGCUUAUUGAUACUCCUUCUAAUUAUUAAAAGGAGAGUAACUU UAAAUA UAGCCU UAAAUU UAACUU UAACAA UGACAU UAGUAUGGACCAAACAAAGUCUCGGUAUAGUGGUUCUAUCUCUUGUUGGAUCCAGAGGCCUCCCCCGUUCCCGUAGUC	UAACUU UAAAUA UAGCCU UAAAUU UAACUU UAACAA UGACAU UAGUAU
KY426688.1	Zaire ebolavirus isolate Ebola virus/H.sapiens-wt/SLE/2015/Makona-J0180, complete genome	Zaire ebolavirus	18959	GCCUGUGUGUUUUUCUUUCUUCUUAAAAAUCCUAGAAAACACACGCUUAUUGAUACUCCUUCUAAUUAUUAAAAGGAGAGUAACUU UAAAUA UAGCCU UAAAUU UAACUU UAACAA UGACAU UAGUAUGGACCAAACAAAGUCUCGGUAUAGUGGUUCUAUCUCUUGUUGGAUCCAGAGGCCUCCCCCGUUCCCGUAGUC	UAACUU UAAAUA UAGCCU UAAAUU UAACUU UAACAA UGACAU UAGUAU
KY426687.1	Zaire ebolavirus isolate Ebola virus/H.sapiens-wt/SLE/2015/Makona-J0179, complete genome	Zaire ebolavirus	18959	GCCUGUGUGUUUUUCUUUCUUCUUAAAAAUCCUAGAAAACACACGCUUAUUGAUACUCCUUCUAAUUAUUAAAAGGAGAGUAACUU UAAAUA UAGCCU UAAAUU UAACUU UAACAA UGACAU UAGUAUGGACCAAACAAAGUCUCGGUAUAGUGGUUCUAUCUCUUGUUGGAUCCAGAGGCCUCCCCCGUUCCCGUAGUC	UAACUU UAAAUA UAGCCU UAAAUU UAACUU UAACAA UGACAU UAGUAU
KY426686.1	Zaire ebolavirus isolate Ebola virus/H.sapiens-wt/SLE/2015/Makona-J0178, complete genome	Zaire ebolavirus	18959	GCCUGUGUGUUUUUCUUUCUUCUUAAAAAUCCUAGAAAACACACGCUUAUUGAUACUCCUUCUAAUUAUUAAAAGGAGAGUAACUU UAAAUA UAGCCU UAAAUU UAACUU UAACAA UGACAU UAGUAUGGACCAAACAAAGUCUCGGUAUAGUGGUUCUAUCUCUUGUUGGAUCCAGAGGCCUCCCCCGUUCCCGUAGUC	UAACUU UAAAUA UAGCCU UAAAUU UAACUU UAACAA UGACAU UAGUAU
KY426685.1	Zaire ebolavirus isolate Ebola virus/H.sapiens-wt/SLE/2015/Makona-J0177, complete genome	Zaire ebolavirus	18959	GCCUGUGUGUUUUUCUUUCUUCUUAAAAAUCCUAGAAAACACACGCUUAUUGAUACUCCUUCUAAUUAUUAAAAGGAGAGUAACUU UAAAUA UAGCCU UAAAUU UAACUU UAACAA UGACAU UAGUAUGGACCAAACAAAGUCUCGGUAUAGUGGUUCUAUCUCUUGUUGGAUCCAGAGGCCUCCCCCGUUCCCGUAGUC	UAACUU UAAAUA UAGCCU UAAAUU UAACUU UAACAA UGACAU UAGUAU
KY426684.1	Zaire ebolavirus isolate Ebola virus/H.sapiens-wt/SLE/2015/Makona-J0176, complete genome	Zaire ebolavirus	18959	GCCUGUGUGUUUUUCUUUCUUCUUAAAAAUCCUAGAAAACACACGCUUAUUGAUACUCCUUCUAAUUAUUAAAAGGAGAGUAACUU UAAAUA UAGCCU UAAAUU UAACUU UAACAA UGACAU UAGUAUGGACCAAACAAAGUCUCGGUAUAGUGGUUCUAUCUCUUGUUGGAUCCAGAGGCCUCCCCCGUUCCCGUAGUC	UAACUU UAAAUA UAGCCU UAAAUU UAACUU UAACAA UGACAU UAGUAU
KU296428.1	Zaire ebolavirus isolate Ebola virus/H.sapiens-wt/SLE/2015/Makona-2906_C1_PL8172, partial genome	Zaire ebolavirus	18884	AAAUCCUAGAAAACACACGCUUAUUGAUACUCCUUCUAAUUAUUAAAAGGAGAGUAACUU UAAAUA UAGCCU UAAAUU UAACUU UAACAA UGACAU UAGUAUGGACCAAACAAAGUCUCGGUAUAGUGGUUCUAUCUCUUGUUGGAUCCAGAGGCCUCCCCCGUUCCCGUAGUCACACGAGUCAACUUUUAGGGAACAGU	UAACUU UAAAUA UAGCCU UAAAUU UAACUU UAACAA UGACAU UAGUAU
KU296773.1	Zaire ebolavirus isolate Ebola virus/H.sapiens-wt/SLE/2015/Makona-2807_C1_468_EMLH, partial genome	Zaire ebolavirus	18874	ACACACGCUUAUUGAUACUCCUUCUAAUUAUUAAAAGGAGAGUAACUU UAAAUA UAGCCU UAAAUU UAACUU UAACAA UGACAU UAGUAUGGACCAAACAAAGUCUCGGUAUAGUGGUUCUAUCUCUUGUUGGAUCCAGAGGCCUCCCCCGUUCCCGUAGUCACACGAGUCAACUUUUAGGGAACAGUUGUAGAUCCGGA	UAACUU UAAAUA UAGCCU UAAAUU UAACUU UAACAA UGACAU UAGUAU
KU296370.1	Zaire ebolavirus isolate Ebola virus/H.sapiens-wt/SLE/2015/Makona-1507_C1_18650_EMLH, partial genome	Zaire ebolavirus	18873	ACACACGCUUAUUGAUACUCCUUCUAAUUAUUAAAAGGAGAGUAACUU UAAAUA UAGCCU UAAAUU UAACUU UAACAA UGACAU UAGUAUGGACCAAACAAAGUCUCGGUAUAGUGGUUCUAUCUCUUGUUGGAUCCAGAGGCCUCCCCCGUUCCCGUAGUCACACGAGUCAACUUUUAGGGAACAGUUGUAGAUCCGGA	UAACUU UAAAUA UAGCCU UAAAUU UAACUU UAACAA UGACAU UAGUAU
KU296319.1	Zaire ebolavirus isolate Ebola virus/H.sapiens-wt/SLE/2015/Makona-0908_C1_KT7105B, partial genome	Zaire ebolavirus	18887	AAAUCCUAGAAAACACACGCUUAUUGAUACUCCUUCUAAUUAUUAAAAGGAGAGUAACUU UAAAUA UAGCCU UAAAUU UAACUU UAACAA UGACAU UAGUAUGGACCAAACAAAGUCUCGGUAUAGUGGUUCUAUCUCUUGUUGGAUCCAGAGGCCUCCCCCGUUCCCGUAGUCACACGAGUCAACUUUUAGGGAACAGU	UAACUU UAAAUA UAGCCU UAAAUU UAACUU UAACAA UGACAU UAGUAU
KU296766.1	Zaire ebolavirus isolate Ebola virus/H.sapiens-wt/SLE/2015/Makona-0807_C1_PL4804, partial genome	Zaire ebolavirus	18875	ACACACGCUUAUUGAUACUCCUUCUAAUUAUUAAAAGGAGAGUAACUU UAAAUA UAGCCU UAAAUU UAACUU UAACAA UGACAU UAGUAUGGACCAAACAAAGUCUCGGUAUAGUGGUUCUAUCUCUUGUUGGAUCCAGAGGCCUCCCCCGUUCCCGUAGUCACACGAGUCAACUUUUAGGGAACAGUUGUAGAUCCGGA	UAACUU UAAAUA UAGCCU UAAAUU UAACUU UAACAA UGACAU UAGUAU
KU296305.1	Zaire ebolavirus isolate Ebola virus/H.sapiens-wt/SLE/2015/Makona-0807_C1_PL4121, partial genome	Zaire ebolavirus	18874	ACACACGCUUAUUGAUACUCCUUCUAAUUAUUAAAAGGAGAGUAACUU UAAAUA UAGCCU UAAAUU UAACUU UAACAA UGACAU UAGUAUGGACCAAACAAAGUCUCGGUAUAGUGGUUCUAUCUCUUGUUGGAUCCAGAGGCCUCCCCCGUUCCCGUAGUCACACGAGUCAACUUUUAGGGAACAGUUGUAGAUCCGGA	UAACUU UAAAUA UAGCCU UAAAUU UAACUU UAACAA UGACAU UAGUAU
KU296617.1	Zaire ebolavirus isolate Ebola virus/H.sapiens-wt/SLE/2015/Makona-0806_C1_PL7429, partial genome	Zaire ebolavirus	18871	ACACACGCUUAUUGAUACUCCUUCUAAUUAUUAAAAGGAGAGUAACUU UAAAUA UAGCCU UAAAUU UAACUU UAACAA UGACAU UAGUAUGGACCAAACAAAGUCUCGGUAUAGUGGUUCUAUCUCUUGUUGGAUCCAGAGGCCUCCCCCGUUCCCGUAGUCACACGAGUCAACUUUUAGGGAACAGUUGUAGAUCCGGA	UAACUU UAAAUA UAGCCU UAAAUU UAACUU UAACAA UGACAU UAGUAU
KU296819.1	Zaire ebolavirus isolate Ebola virus/H.sapiens-wt/SLE/2015/Makona-0806_C1_PL7401, partial genome	Zaire ebolavirus	18876	ACACACGCUUAUUGAUACUCCUUCUAAUUAUUAAAAGGAGAGUAACUU UAAAUA UAGCCU UAAAUU UAACUU UAACAA UGACAU UAGUAUGGACCAAACAAAGUCUCGGUAUAGUGGUUCUAUCUCUUGUUGGAUCCAGAGGCCUCCCCCGUUCCCGUAGUCACACGAGUCAACUUUUAGGGAACAGUUGUAGAUCCGGA	UAACUU UAAAUA UAGCCU UAAAUU UAACUU UAACAA UGACAU UAGUAU
KU296549.1	Zaire ebolavirus isolate Ebola virus/H.sapiens-wt/SLE/2015/Makona-0806_C1_KT4695, partial genome	Zaire ebolavirus	18874	ACACACGCUUAUUGAUACUCCUUCUAAUUAUUAAAAGGAGAGUAACUU UAAAUA UAGCCU UAAAUU UAACUU UAACAA UGACAU UAGUAUGGACCAAACAAAGUCUCGGUAUAGUGGUUCUAUCUCUUGUUGGAUCCAGAGGCCUCCCCCGUUCCCGUAGUCACACGAGUCAACUUUUAGGGAACAGUUGUAGAUCCGGA	UAACUU UAAAUA UAGCCU UAAAUU UAACUU UAACAA UGACAU UAGUAU
KU296527.1	Zaire ebolavirus isolate Ebola virus/H.sapiens-wt/SLE/2015/Makona-0305_C1_PL4844, partial genome	Zaire ebolavirus	18887	AAAUCCUAGAAAACACACGCUUAUUGAUACUCCUUCUAAUUAUUAAAAGGAGAGUAACUU UAAAUA UAGCCU UAAAUU UAACUU UAACAA UGACAU UAGUAUGGACCAAACAAAGUCUCGGUAUAGUGGUUCUAUCUCUUGUUGGAUCCAGAGGCCUCCCCCGUUCCCGUAGUCACACGAGUCAACUUUUAGGGAACAGU	UAACUU UAAAUA UAGCCU UAAAUU UAACUU UAACAA UGACAU UAGUAU
KU296764.1	Zaire ebolavirus isolate Ebola virus/H.sapiens-wt/SLE/2015/Makona-0205_C1_PL5294, partial genome	Zaire ebolavirus	18889	AAAUCCUAGAAAACACACGCUUAUUGAUACUCCUUCUAAUUAUUAAGAGGAGAGUAACUU UAAAUA UAGCCU UAAAUU UAACUU UAACAA UGACAU UAGUAUGGACCAAACAAAGUCUCGGUAUAGUGGUUCUAUCUCUUGUUGGAUCCAGAGGCCUCCCCCGUUCCCGUAGUCACACGAGUCAACUUUUAGGGAACAGU	UAACUU UAAAUA UAGCCU UAAAUU UAACUU UAACAA UGACAU UAGUAU
KM233116.1	Zaire ebolavirus isolate Ebola virus/H.sapiens-wt/SLE/2014/Makona-NM042.1, complete genome	Zaire ebolavirus	18926	CCUAGAAAACACACGCUUAUUGAUACUCCUUCUAAUUAUUAAAAGGAGAGUAACUU UAAAUA UAGCCU UAAAUU UAACUU UAACAA UGACAU UAGUAUGGACCAAACAAAGUCUCGGUAUAGUGGUUCUAUCUCUUGUUGGAUCCAGAGGCCUCCCCCGUUCCCGUAGUCACACGAGUCAACUUUUAGGGAACAGUUGUA	UAACUU UAAAUA UAGCCU UAAAUU UAACUU UAACAA UGACAU UAGUAU
KT946869.1	Zaire ebolavirus isolate Ebola virus/H.sapiens-wt/SLE/2014/Makona-Goderich2, partial genome	Zaire ebolavirus	18793	UAUUGAUACUCCUUCUAAUUAUUAAAAGGAGAGUAACUU UAAAUA UAGCCU UAAAUU UAACUU UAACAA UGACAU UAGUAUGGACCAAACAAAGUCUCGGUAUAGUGGUUCUAUCUCUUGUUGGAUCCAGAGGCCUCCCCCGUUCCCGUAGUCACACGAGUCAACUUUUAGGGAACAGUUGUAGAUCCGGAAUAGUGUAG	UAACUU UAAAUA UAGCCU UAAAUU UAACUU UAACAA UGACAU UAGUAU
KR105349.1	Zaire ebolavirus isolate Ebola virus/H.sapiens-wt/SLE/2014/Makona-G6104.1, partial genome	Zaire ebolavirus	18941	UCUUCUUAAAAAUCCUAGAAAACACACGCUUAUUGAUACUCCUUCUAAUUAUUAAAAGGAGAGUAACUU UAAAUA UAGCCU UAAAUU UAACUU UAACAA UGACAU UAGUAUGGACCAAACAAAGUCUCGGUAUAGUGGUUCUAUCUCUUGUUGGAUCCAGAGGCCUCCCCCGUUCCCGUAGUCACACGAGUCAACUUUUA	UAACUU UAAAUA UAGCCU UAAAUU UAACUU UAACAA UGACAU UAGUAU
KR105348.1	Zaire ebolavirus isolate Ebola virus/H.sapiens-wt/SLE/2014/Makona-G6103.1, partial genome	Zaire ebolavirus	18900	AAAACACACGCUUAUUGAUACUCCUUCUAAUUAUUAAAAGGAGAGUAACUU UAAAUA UAGCCU UAAAUU UAACUU UAACAA UGACAU UAGUAUGGACCAAACAAAGUCUCGGUAUAGUGGUUCUAUCUCUUGUUGGAUCCAGAGGCCUCCCCCGUUCCCGUAGUCACACGAGUCAACUUUUAGGGAACAGUUGUAGAUCC	UAACUU UAAAUA UAGCCU UAAAUU UAACUU UAACAA UGACAU UAGUAU
KR105346.1	Zaire ebolavirus isolate Ebola virus/H.sapiens-wt/SLE/2014/Makona-G6091.1, partial genome	Zaire ebolavirus	18911	CUUAUUGAUACUCCUUCUAAUUAUUAAAAGGAGAGUAACUU UAAAUA UAGCCU UAAAUU UAACUU UAACAA UGACAU UAGUAUGGACCAAACAAAGUCUCGGUAUAGUGGUUCUAUCUCUUGUUGGAUCCAGAGGCCUCCCCCGUUCCCGUAGUCACACGAGUCAACUUUUAGGGAACAGUUGUAGAUCCGGAAUAGUGU	UAACUU UAAAUA UAGCCU UAAAUU UAACUU UAACAA UGACAU UAGUAU
KR105345.1	Zaire ebolavirus isolate Ebola virus/H.sapiens-wt/SLE/2014/Makona-G6089.1, partial genome	Zaire ebolavirus	18890	UAUUAAAAGGAGAGUAACUU UAAAUA UAGCCU UAAAUU UAACUU UAACAA UGACAU UAGUAUGGACCAAACAAAGUCUCGGUAUAGUGGUUCUAUCUCUUGUUGGAUCCAGAGGCCUCCCCCGUUCCCGUAGUCACACGAGUCAACUUUUAGGGAACAGUUGUAGAUCCGGAAUAGUGUAGUGUUCAAGGCGGAAUUUGA	UAACUU UAAAUA UAGCCU UAAAUU UAACUU UAACAA UGACAU UAGUAU
KR105344.1	Zaire ebolavirus isolate Ebola virus/H.sapiens-wt/SLE/2014/Makona-G6069.1, partial genome	Zaire ebolavirus	18943	UCUUUCUUCUUAAAAAUCCUAGAAAACACACGCUUAUUGAUACUCCUUCUAAUUAUUAAAAGGAGAGUAACUU UAAAUA UAGCCU UAAAUU UAACUU UAACAA UGACAU UAGUAUGGACCAAACAAAGUCUCGGUAUAGUGGUUCUAUCUCUUGUUGGAUCCAGAGGCCUCCCCCGUUCCCGUAGUCACACGAGUCAACU	UAACUU UAAAUA UAGCCU UAAAUU UAACUU UAACAA UGACAU UAGUAU
KR105343.1	Zaire ebolavirus isolate Ebola virus/H.sapiens-wt/SLE/2014/Makona-G6062.1, partial genome	Zaire ebolavirus	18933	AAAAUCCUAGAAAACACACGCUUAUUGAUACUCCUUCUAAUUAUUAAAAGGAGAGUAACUU UAAAUA UAGCCU UAAAUU UAACUU UAACAA UGACAU UAGUAUGGACCAAACAAAGUCUCGGUAUAGUGGUUCUAUCUCUUGUUGGAUCCAGAGGCCUCCCCCGUUCCCGUAGUCACACGAGUCAACUUUUAGGGAACAG	UAACUU UAAAUA UAGCCU UAAAUU UAACUU UAACAA UGACAU UAGUAU
KR105342.1	Zaire ebolavirus isolate Ebola virus/H.sapiens-wt/SLE/2014/Makona-G6060.1, partial genome	Zaire ebolavirus	18935	UAAAAAUCCUAGAAAACACACGCUUAUUGAUACUCCUUCUAAUUAUUAAAAGGAGAGUAACUU UAAAUA UAGCCU UAAAUU UAACUU UAACAA UGACAU UAGUAUGGACCAAACAAAGUCUCGGUAUAGUGGUUCUAUCUCUUGUUGGAUCCAGAGGCCUCCCCCGUUCCCGUAGUCACACGAGUCAACUUUUAGGGAAC	UAACUU UAAAUA UAGCCU UAAAUU UAACUU UAACAA UGACAU UAGUAU
KR105341.1	Zaire ebolavirus isolate Ebola virus/H.sapiens-wt/SLE/2014/Makona-G6020.1, partial genome	Zaire ebolavirus	18945	UCUUUCUUCUUAAAAAUCCUAGAAAACACACGCUUAUUGAUACUCCUUCUAAUUAUUAAAAGGAGAGUAACUU UAAAUA UAGCCU UAAAUU UAACUU UAACAA UGACAU UAGUAUGGACCAAACAAAGUCUCGGUAUAGUGGUUCUAUCUCUUGUUGGAUCCAGAGGCCUCCCCCGUUCCCGUAGUCACACGAGUCAACU	UAACUU UAAAUA UAGCCU UAAAUU UAACUU UAACAA UGACAU UAGUAU
KR105340.1	Zaire ebolavirus isolate Ebola virus/H.sapiens-wt/SLE/2014/Makona-G6012.1, partial genome	Zaire ebolavirus	18913	CGCUUAUUGAUACUCCUUCUAAUUAUUAAAAGGAGAGUAACUU UAAAUA UAGCCU UAAAUU UAACUU UAACAA UGACAU UAGUAUGGACCAAACAAAGUCUCGGUAUAGUGGUUCUAUCUCUUGUUGGAUCCAGAGGCCUCCCCCGUUCCCGUAGUCACACGAGUCAACUUUUAGGGAACAGUUGUAGAUCCGGAAUAGU	UAACUU UAAAUA UAGCCU UAAAUU UAACUU UAACAA UGACAU UAGUAU
KR105339.1	Zaire ebolavirus isolate Ebola virus/H.sapiens-wt/SLE/2014/Makona-G5998.1, partial genome	Zaire ebolavirus	18892	CUCCUUCUAAUUAUUAAAAGGAGAGUAACUU UAAAUA UAGCCU UAAAUU UAACUU UAACAA UGACAU UAGUAUGGACCAAACAAAGUCUCGGUAUAGUGGUUCUAUCUCUUGUUGGAUCCAGAGGCCUCCCCCGUUCCCGUAGUCACACGAGUCAACUUUUAGGGAACAGUUGUAGAUCCGGAAUAGUGUAGUGUUCAAG	UAACUU UAAAUA UAGCCU UAAAUU UAACUU UAACAA UGACAU UAGUAU
KR105338.1	Zaire ebolavirus isolate Ebola virus/H.sapiens-wt/SLE/2014/Makona-G5997.1, partial genome	Zaire ebolavirus	18911	CUUAUUGAUACUCCUUCUAAUUAUUAAAAGGAGAGUAACUU UAAAUA UAGCCU UAAAUU UAACUU UAACAA UGACAU UAGUAUGGACCAAACAAAGUCUCGGUAUAGUGGUUCUAUCUCUUGUUGGAUCCAGAGGCCUCCCCCGUUCCCGUAGUCACACGAGUCAACUUUUAGGGAACAGUUGUAGAUCCGGAAUAGUGU	UAACUU UAAAUA UAGCCU UAAAUU UAACUU UAACAA UGACAU UAGUAU
KR105336.1	Zaire ebolavirus isolate Ebola virus/H.sapiens-wt/SLE/2014/Makona-G5988.1, partial genome	Zaire ebolavirus	18865	GAUACUCCUUCUAAUUAUUAAAAGGAGAGUAACUU UAAAUA UAGCCU UAAAUU UAACUU UAACAA UGACAU UAGUAUGGACCAAACAAAGUCUCGGUAUAGUGGUUCUAUCUCUUGUUGGAUCCAGAGGCCUCCCCCGUUCCCGUAGUCACACGAGUCAACUUUUAGGGAACAGUUGUAGAUCCGGAAUAGUGUAGUGUU	UAACUU UAAAUA UAGCCU UAAAUU UAACUU UAACAA UGACAU UAGUAU
KR105335.1	Zaire ebolavirus isolate Ebola virus/H.sapiens-wt/SLE/2014/Makona-G5986.1, partial genome	Zaire ebolavirus	18905	GAUACUCCUUCUAAUUAUUAAAAGGAGAGUAACUU UAAAUA UAGCCU UAAAUU UAACUU UAACAA UGACAU UAGUAUGGACCAAACAAAGUCUCGGUAUAGUGGUUCUAUCUCUUGUUGGAUCCAGAGGCCUCCCCCGUUCCCGUAGUCACACGAGUCAACUUUUAGGGAACAGUUGUAGAUCCGGAAUAGUGUAGUGUU	UAACUU UAAAUA UAGCCU UAAAUU UAACUU UAACAA UGACAU UAGUAU
KR105334.1	Zaire ebolavirus isolate Ebola virus/H.sapiens-wt/SLE/2014/Makona-G5985.1, partial genome	Zaire ebolavirus	18909	AUUGAUACUCCUUCUAAUUAUUAAAAGGAGAGUAACUU UAAAUA UAGCCU UAAAUU UAACUU UAACAA UGACAU UAGUAUGGACCAAACAAAGUCUCGGUAUAGUGGUUCUAUCUCUUGUUGGAUCCAGAGGCCUCCCCCGUUCCCGUAGUCACACGAGUCAACUUUUAGGGAACAGUUGUAGAUCCGGAAUAGUGUAGU	UAACUU UAAAUA UAGCCU UAAAUU UAACUU UAACAA UGACAU UAGUAU
KR105333.1	Zaire ebolavirus isolate Ebola virus/H.sapiens-wt/SLE/2014/Makona-G5983.1, partial genome	Zaire ebolavirus	18919	CACACGCUUAUUGAUACUCCUUCUAAUUAUUAAAAGGAGAGUAACUU UAAAUA UAGCCU UAAAUU UAACUU UAACAA UGACAU UAGUAUGGACCAAACAAAGUCUCGGUAUAGUGGUUCUAUCUCUUGUUGGAUCCAGAGGCCUCCCCCGUUCCCGUAGUCACACGAGUCAACUUUUAGGGAACAGUUGUAGAUCCGGAA	UAACUU UAAAUA UAGCCU UAAAUU UAACUU UAACAA UGACAU UAGUAU
KR105332.1	Zaire ebolavirus isolate Ebola virus/H.sapiens-wt/SLE/2014/Makona-G5982.1, partial genome	Zaire ebolavirus	18917	CACACGCUUAUUGAUACUCCUUCUAAUUAUUAAAAGGAGAGUAACUU UAAAUA UAGCCU UAAAUU UAACUU UAACAA UGACAU UAGUAUGGACCAAACAAAGUCUCGGUAUAGUGGUUCUAUCUCUUGUUGGAUCCAGAGGCCUCCCCCGUUCCCGUAGUCACACGAGUCAACUUUUAGGGAACAGUUGUAGAUCCGGAA	UAACUU UAAAUA UAGCCU UAAAUU UAACUU UAACAA UGACAU UAGUAU
KR105331.1	Zaire ebolavirus isolate Ebola virus/H.sapiens-wt/SLE/2014/Makona-G5898.1, partial genome	Zaire ebolavirus	18912	CGCUUAUUGAUACUCCUUCUAAUUAUUAAAAGGAGAGUAACUU UAAAUA UAGCCU UAAAUU UAACUU UAACAA UGACAU UAGUAUGGACCAAACAAAGUCUCGGUAUAGUGGUUCUAUCUCUUGUUGGAUCCAGAGGCCUCCCCCGUUCCCGUAGUCACACGAGUCAACUUUUAGGGAACAGUUGUAGAUCCGGAAUAGU	UAACUU UAAAUA UAGCCU UAAAUU UAACUU UAACAA UGACAU UAGUAU
KR105330.1	Zaire ebolavirus isolate Ebola virus/H.sapiens-wt/SLE/2014/Makona-G5879.1, partial genome	Zaire ebolavirus	18908	AUUGAUACUCCUUCUAAUUAUUAAAAGGAGAGUAACUU UAAAUA UAGCCU UAAAUU UAACUU UAACAA UGACAU UAGUAUGGACCAAACAAAGUCUCGGUAUAGUGGUUCUAUCUCUUGUUGGAUCCAGAGGCCUCCCCCGUUCCCGUAGUCACACGAGUCAACUUUUAGGGAACAGUUGUAGAUCCGGAAUAGUGUAGU	UAACUU UAAAUA UAGCCU UAAAUU UAACUU UAACAA UGACAU UAGUAU
KR105329.1	Zaire ebolavirus isolate Ebola virus/H.sapiens-wt/SLE/2014/Makona-G5853.1, partial genome	Zaire ebolavirus	18912	CUUAUUGAUACUCCUUCUAAUUAUUAAAAGGAGAGUAACUU UAAAUA UAGCCU UAAAUU UAACUU UAACAA UGACAU UAGUAUGGACCAAACAAAGUCUCGGUAUAGUGGUUCUAUCUCUUGUUGGAUCCAGAGGCCUCCCCCGUUCCCGUAGUCACACGAGUCAACUUUUAGGGAACAGUUGUAGAUCCGGAAUAGUGU	UAACUU UAAAUA UAGCCU UAAAUU UAACUU UAACAA UGACAU UAGUAU
KR105328.1	Zaire ebolavirus isolate Ebola virus/H.sapiens-wt/SLE/2014/Makona-G5844.1, partial genome	Zaire ebolavirus	18895	CUAAUUAUUAAAAGGAGAGUAACUU UAAAUA UAGCCU UAAAUU UAACUU UAACAA UGACAU UAGUAUGGACCAAACAAAGUCUCGGUAUAGUGGUUCUAUCUCUUGUUGGAUCCAGAGGCCUCCCCCGUUCCCGUAGUCACACGAGUCAACUUUUAGGGAACAGUUGUAGAUCCGGAAUAGUGUAGUGUUCAAGGCGGAA	UAACUU UAAAUA UAGCCU UAAAUU UAACUU UAACAA UGACAU UAGUAU
KR105326.1	Zaire ebolavirus isolate Ebola virus/H.sapiens-wt/SLE/2014/Makona-G5765.1, partial genome	Zaire ebolavirus	18912	CACUUAUUGAUACUCCUUCUAAUUAUUAAAAGGAGAGUAACUU UAAAUA UAGCCU UAAAUU UAACUU UAACAA UGACAU UAGUAUGGACCAAACAAAGUCUCGGUAUAGUGGUUCUAUCUCUUGUUGGAUCCAGAGGCCUCCCCCGUUCCCGUAGUCACACGAGUCAACUUUUAGGGAACAGUUGUAGAUCCGGAAUAGU	UAACUU UAAAUA UAGCCU UAAAUU UAACUU UAACAA UGACAU UAGUAU
KR105325.1	Zaire ebolavirus isolate Ebola virus/H.sapiens-wt/SLE/2014/Makona-G5763.1, partial genome	Zaire ebolavirus	18906	UGAUACUCCUUCUAAUUAUUAAAAGGAGAGUAACUU UAAAUA UAGCCU UAAAUU UAACUU UAACAA UGACAU UAGUAUGGACCAAACAAAGUCUCGGUAUAGUGGUUCUAUCUCUUGUUGGAUCCAGAGGCCUCCCCCGUUCCCGUAGUCACACGAGUCAACUUUUAGGGAACAGUUGUAGAUCCGGAAUAGUGUAGUGU	UAACUU UAAAUA UAGCCU UAAAUU UAACUU UAACAA UGACAU UAGUAU
KR105324.1	Zaire ebolavirus isolate Ebola virus/H.sapiens-wt/SLE/2014/Makona-G5756.1, partial genome	Zaire ebolavirus	18905	GAUACUCCUUCUAAUUAUUAAAAGGAGAGUAACUU UAAAUA UAGCCU UAAAUU UAACUU UAACAA UGACAU UAGUAUGGACCAAACAAAGUCUCGGUAUAGUGGUUCUAUCUCUUGUUGGAUCCAGAGGCCUCCCCCGUUCCCGUAGUCACACGAGUCAACUUUUAGGGAACAGUUGUAGAUCCGGAAUAGUGUAGUGUU	UAACUU UAAAUA UAGCCU UAAAUU UAACUU UAACAA UGACAU UAGUAU
KR105323.1	Zaire ebolavirus isolate Ebola virus/H.sapiens-wt/SLE/2014/Makona-G5743.1, partial genome	Zaire ebolavirus	18895	CUAAUUAUUAAAAGGAGAGUAACUU UAAAUA UAGCCU UAAAUU UAACUU UAACAA UGACAU UAGUAUGGACCAAACAAAGUCUCGGUAUAGUGGUUCUAUCUCUUGUUGGAUCCAGAGGCCUCCCCCGUUCCCGUAGUCACACGAGUCAACUUUUAGGGAACAGUUGUAGAUCCGGAAUAGUGUAGUGUUCAAGGCGGAA	UAACUU UAAAUA UAGCCU UAAAUU UAACUU UAACAA UGACAU UAGUAU
KR105321.1	Zaire ebolavirus isolate Ebola virus/H.sapiens-wt/SLE/2014/Makona-G5737.1, partial genome	Zaire ebolavirus	18908	AUUGAUACUCCUUCUAAUUAUUAAAAGGAGAGUAACUU UAAAUA UAGCCU UAAAUU UAACUU UAACAA UGACAU UAGUAUGGACCAAACAAAGUCUCGGUAUAGUGGUUCUAUCUCUUGUUGGAUCCAGAGGCCUCCCCCGUUCCCGUAGUCACACGAGUCAACUUUUAGGGAACAGUUGUAGAUCCGGAAUAGUGUAGU	UAACUU UAAAUA UAGCCU UAAAUU UAACUU UAACAA UGACAU UAGUAU
KR105320.1	Zaire ebolavirus isolate Ebola virus/H.sapiens-wt/SLE/2014/Makona-G5731.1, partial genome	Zaire ebolavirus	18905	GAUACUCCUUCUAAUUAUUAAAAGGAGAGUAACUU UAAAUA UAGCCU UAAAUU UAACUU UAACAA UGACAU UAGUAUGGACCAAACAAAGUCUCGGUAUAGUGGUUCUAUCUCUUGUUGGAUCCAGAGGCCUCCCCCGUUCCCGUAGUCACACGAGUCAACUUUUAGGGAACAGUUGUAGAUCCGGAAUAGUGUAGUGUU	UAACUU UAAAUA UAGCCU UAAAUU UAACUU UAACAA UGACAU UAGUAU
KR105318.1	Zaire ebolavirus isolate Ebola virus/H.sapiens-wt/SLE/2014/Makona-G5691.1, partial genome	Zaire ebolavirus	18944	UUUCUUCUUAAAAAUCCUAGAAAACACACGCUUAUUGAUACUCCUUCUAAUUAUUAAAAGGAGAGUAACUU UAAAUA UAGCCU UAAAUU UAACUU UAACAA UGACAU UAGUAUGGACCAAACAAAGUCUCGGUAUAGUGGUUCUAUCUCUUGUUGGAUCCAGAGGCCUCCCCCGUUCCCGUAGUCACACGAGUCAACUUU	UAACUU UAAAUA UAGCCU UAAAUU UAACUU UAACAA UGACAU UAGUAU
KR105317.1	Zaire ebolavirus isolate Ebola virus/H.sapiens-wt/SLE/2014/Makona-G5685.1, partial genome	Zaire ebolavirus	18913	CACUUANUGAUACUCCUUCUAAUUAUUAAAAGGAGAGUAACUU UAAAUA UAGCCU UAAAUU UAACUU UAACAA UGACAU UAGUAUGGACCAAACAAAGUCUCGGUAUAGUGGUUCUAUCUCUUGUUGGAUCCAGAGGCCUCCCCCGUUCCCGUAGUCACACGAGUCAACUUUUAGGGAACAGUUGUAGAUCCGGAAUAGU	UAACUU UAAAUA UAGCCU UAAAUU UAACUU UAACAA UGACAU UAGUAU
KR105316.1	Zaire ebolavirus isolate Ebola virus/H.sapiens-wt/SLE/2014/Makona-G5684.1, partial genome	Zaire ebolavirus	18917	CACACACUUAUUGAUACUCCUUCUAAUUAUUAAAAGGAGAGUAACUU UAAAUA UAGCCU UAAAUU UAACUU UAACAA UGACAU UAGUAUGGACCAAACAAAGUCUCGGUAUAGUGGUUCUAUCUCUUGUUGGAUCCAGAGGCCUCCCCCGUUCCCGUAGUCACACGAGUCAACUUUUAGGGAACAGUUGUAGAUCCGGAA	UAACUU UAAAUA UAGCCU UAAAUU UAACUU UAACAA UGACAU UAGUAU
KR105315.1	Zaire ebolavirus isolate Ebola virus/H.sapiens-wt/SLE/2014/Makona-G5647.1, partial genome	Zaire ebolavirus	18905	GAUACUCCUUCUAAUUAUUAAAAGGAGAGUAACUU UAAAUA UAGCCU UAAAUU UAACUU UAACAA UGACAU UAGUAUGGACCAAACAAAGUCUCGGUAUAGUGGUUCUAUCUCUUGUUGGAUCCAGAGGCCUCCCCCGUUCCCGUAGUCACACGAGUCAACUUUUAGGGAACAGUUGUAGAUCCGGAAUAGUGUAGUGUU	UAACUU UAAAUA UAGCCU UAAAUU UAACUU UAACAA UGACAU UAGUAU
KR105313.1	Zaire ebolavirus isolate Ebola virus/H.sapiens-wt/SLE/2014/Makona-G5640.1, partial genome	Zaire ebolavirus	18866	GAUACUCCUUCUAAUUAUUAAAAGGAGAGUAACUU UAAAUA UAGCCU UAAAUU UAACUU UAACAA UGACAU UAGUAUGGACCAAACAAAGUCUCGGUAUAGUGGUUCUAUCUCUUGUUGGAUCCAGAGGCCUCCCCCGUUCCCGUAGUCACACGAGUCAACUUUUAGGGAACAGUUGUAGAUCCGGAAUAGUGUAGUGUU	UAACUU UAAAUA UAGCCU UAAAUU UAACUU UAACAA UGACAU UAGUAU
KR105312.1	Zaire ebolavirus isolate Ebola virus/H.sapiens-wt/SLE/2014/Makona-G5617.1, partial genome	Zaire ebolavirus	18914	CGCUUAUUGAUACUCCUUCUAAUUAUUAAAAGGAGAGUAACUU UAAAUA UAGCCU UAAAUU UAACUU UAACAA UGACAU UAGUAUGGACCAAACAAAGUCUCGGUAUAGUGGUUCUAUCUCUUGUUGGAUCCAGAGGCCUCCCCCGUUCCCGUAGUCACACGAGUCAACUUUUAGGGAACAGUUGUAGAUCCGGAAUAGU	UAACUU UAAAUA UAGCCU UAAAUU UAACUU UAACAA UGACAU UAGUAU
KR105311.1	Zaire ebolavirus isolate Ebola virus/H.sapiens-wt/SLE/2014/Makona-G5571.1, partial genome	Zaire ebolavirus	18913	CGCUUAUUGAUACUCCUUCUAAUUAUUAAAAGGAGAGUAACUU UAAAUA UAGCCU UAAAUU UAACUU UAACAA UGACAU UAGUAUGGACCAAACAAAGUCUCGGUAUAGUGGUUCUAUCUCUUGUUGGAUCCAGAGGCCUCCCCCGUUCCCGUAGUCACACGAGUCAACUUUUAGGGAACAGUUGUAGAUCCGGAAUAGU	UAACUU UAAAUA UAGCCU UAAAUU UAACUU UAACAA UGACAU UAGUAU
KR105308.1	Zaire ebolavirus isolate Ebola virus/H.sapiens-wt/SLE/2014/Makona-G5520.1, partial genome	Zaire ebolavirus	18906	UGAUACUCCUUCUAAUUAUUAAAAGGAGAGUAACUU UAAAUA UAGCCU UAAAUU UAACUU UAACAA UGACAU UAGUAUGGACCAAACAAAGUCUCGGUAUAGUGGUUCUAUCUCUUGUUGGAUCCAGAGGCCUCCCCCGUUCCCGUAGUCACACGAGUCAACUUUUAGGGAACAGUUGUAGAUCCGGAAUAGUGUAGUGU	UAACUU UAAAUA UAGCCU UAAAUU UAACUU UAACAA UGACAU UAGUAU
KR105307.1	Zaire ebolavirus isolate Ebola virus/H.sapiens-wt/SLE/2014/Makona-G5516.1, partial genome	Zaire ebolavirus	18841	AGAGUAACUU UAAAUA UAGCCU UAAAUU UAACUU UAACAA UGACAU UAGUAUGGACCAAACAAAGUCUCGGUAUAGUGGUUCUAUCUCUUGUUGGAUCCAGAGGCCUCCCCCGUUCCCGUAGUCACACGAGUCAACUUUUAGGGAACAGUUGUAGAUCCGGAAUAGUGUAGUGUUCAAGGCGGAAUUUGAGACGUCCCAC	UAACUU UAAAUA UAGCCU UAAAUU UAACUU UAACAA UGACAU UAGUAU
KR105306.1	Zaire ebolavirus isolate Ebola virus/H.sapiens-wt/SLE/2014/Makona-G5370.1, partial genome	Zaire ebolavirus	18905	GAUACUCCUUCUAAUUAUUAAAAGGAGAGUAACUU UAAAUA UAGCCU UAAAUU UAACUU UAACAA UGACAU UAGUAUGGACCAAACAAAGUCUCGGUAUAGUGGUUCUAUCUCUUGUUGGAUCCAGAGGCCUCCCCCGUUCCCGUAGUCACACGAGUCAACUUUUAGGGAACAGUUGUAGAUCCGGAAUAGUGUAGUGUU	UAACUU UAAAUA UAGCCU UAAAUU UAACUU UAACAA UGACAU UAGUAU
KR105305.1	Zaire ebolavirus isolate Ebola virus/H.sapiens-wt/SLE/2014/Makona-G5364.1, partial genome	Zaire ebolavirus	18947	UUUUUCUUUCUUCUUAAAAAUCCUAGAAAACACACGCUUAUUGAUACUCCUUCUAAUUAUUAAAAGGAGAGUAACUU UAAAUA UAGCCU UAAAUU UAACUU UAACAA UGACAU UAGUAUGGACCAAACAAAGUCUCGGUAUAGUGGUUCUAUCUCUUGUUGGAUCCAGAGGCCUCCCCCGUUCCCGUAGUCACACGAGUC	UAACUU UAAAUA UAGCCU UAAAUU UAACUU UAACAA UGACAU UAGUAU
KR105304.1	Zaire ebolavirus isolate Ebola virus/H.sapiens-wt/SLE/2014/Makona-G5304.1, partial genome	Zaire ebolavirus	18896	CUUAUUGAUACUCCUUCUAAUUAUUAAAAGGAGAGUAACUU UAAAUA UAGCCU UAAAUU UAACUU UAACAA UGACAU UAGUAUGGACCAAACAAAGUCUCGGUAUAGUGGUUCUAUCUCUUGUUGGAUCCAGAGGCCUCCCCCGUUCCCGUAGUCACACGAGUCAACUUUUAGGGAACAGUUGUAGAUCCGGAAUAGUGU	UAACUU UAAAUA UAGCCU UAAAUU UAACUU UAACAA UGACAU UAGUAU
KR105303.1	Zaire ebolavirus isolate Ebola virus/H.sapiens-wt/SLE/2014/Makona-G5296.1, partial genome	Zaire ebolavirus	18954	GUGUGUUUUUCUUUCUUCUUAAAAAUCCUAGAAAACACACGCUUAUUGAUACUCCUUCUAAUUAUUAAAAGGAGAGUAACUU UAAAUA UAGCCU UAAAUU UAACUU UAACAA UGACAU UAGUAUGGACCAAACAAAGUCUCGGUAUAGUGGUUCUAUCUCUUGUUGGAUCCAGAGGCCUCCCCCGUUCCCGUAGUCACAC	UAACUU UAAAUA UAGCCU UAAAUU UAACUU UAACAA UGACAU UAGUAU
KR105302.1	Zaire ebolavirus isolate Ebola virus/H.sapiens-wt/SLE/2014/Makona-G5295.1, partial genome	Zaire ebolavirus	18894	CUAAUUAUUAAAAGGAGAGUAACUU UAAAUA UAGCCU UAAAUU UAACUU UAACAA UGACAU UAGUAUGGACCAAACAAAGUCUCGGUAUAGUGGUUCUAUCUCUUGUUGGAUCCAGAGGCCUCCCCCGUUCCCGUAGUCACACGAGUCAACUUUUAGGGAACAGUUGUAGAUCCGGAAUAGUGUAGUGUUCAAGGCGGAA	UAACUU UAAAUA UAGCCU UAAAUU UAACUU UAACAA UGACAU UAGUAU
KR105301.1	Zaire ebolavirus isolate Ebola virus/H.sapiens-wt/SLE/2014/Makona-G5244.1, partial genome	Zaire ebolavirus	18937	UUCUUAAAAAUCCUAGAAAACACACGCUUAUUGAUACUCCUUCUAAUUAUUAAAAGGAGAGUAACUU UAAAUA UAGCCU UAAAUU UAACUU UAACAA UGACAU UAGUAUGGACCAAACAAAGUCUCGGUAUAGUGGUUCUAUCUCUUGUUGGAUCCAGAGGCCUCCCCCGUUCCCGUAGUCACACGAGUCAACUUUUAGG	UAACUU UAAAUA UAGCCU UAAAUU UAACUU UAACAA UGACAU UAGUAU
KR105300.1	Zaire ebolavirus isolate Ebola virus/H.sapiens-wt/SLE/2014/Makona-G5119.1, partial genome	Zaire ebolavirus	18923	AGAAAACACACGCUUAUUGAUACUCCUUCUAAUUAUUAAAAGGAGAGUAACUU UAAAUA UAGCCU UAAAUU UAACUU UAACAA UGACAU UAGUAUGGACCAAACAAAGUCUCGGUAUAGUGGUUCUAUCUCUUGUUGGAUCCAGAGGCCUCCCCCGUUCCCGUAGUCACACGAGUCAACUUUUAGGGAACAGUUGUAGAU	UAACUU UAAAUA UAGCCU UAAAUU UAACUU UAACAA UGACAU UAGUAU
KR105299.1	Zaire ebolavirus isolate Ebola virus/H.sapiens-wt/SLE/2014/Makona-G5114.1, partial genome	Zaire ebolavirus	18908	AUUGAUACUCCUUCUAAUUAUUAAAAGGAGAGUAACUU UAAAUA UAGCCU UAAAUU UAACUU UAACAA UGACAU UAGUAUGGACCAAACAAAGUCUCGGUAUAGUGGUUCUAUCUCUUGUUGGAUCCAGAGGCCUCCCCCGUUCCCGUAGUCACACGAGUCAACUUUUAGGGAACAGUUGUAGAUCCGGAAUAGUGUAGU	UAACUU UAAAUA UAGCCU UAAAUU UAACUU UAACAA UGACAU UAGUAU
KR105298.1	Zaire ebolavirus isolate Ebola virus/H.sapiens-wt/SLE/2014/Makona-G5112.1, partial genome	Zaire ebolavirus	18927	UCCUAGAAAACACACGCUUAUUGAUACUCCUUCUAAUUAUUAAAAGGAGAGUAACUU UAAAUA UAGCCU UAAAUU UAACUU UAACAA UGACAU UAGUAUGGACCAAACAAAGUCUCGGUAUAGUGGUUCUAUCUCUUGUUGGAUCCAGAGGCCUCCCCCGUUCCCGUAGUCACACGAGUCAACUUUUAGGGAACAGUUGU	UAACUU UAAAUA UAGCCU UAAAUU UAACUU UAACAA UGACAU UAGUAU
KR105297.1	Zaire ebolavirus isolate Ebola virus/H.sapiens-wt/SLE/2014/Makona-G5064.1, partial genome	Zaire ebolavirus	18905	AUACUCCUUCUAAUUAUUAAAAGGAGAGUAACUU UAAAUA UAGCCU UAAAUU UAACUU UAACAA UGACAU UAGUAUGGACCAAACAAAGUCUCGGUAUAGUGGUUCUAUCUCUUGUUGGAUCCAGAGGCCUCCCCCGUUCCCGUAGUCACACGAGUCAACUUUUAGGGAACAGUUGUAGAUCCGGAAUAGUGUAGUGUUC	UAACUU UAAAUA UAGCCU UAAAUU UAACUU UAACAA UGACAU UAGUAU
KR105295.1	Zaire ebolavirus isolate Ebola virus/H.sapiens-wt/SLE/2014/Makona-G5039.1, partial genome	Zaire ebolavirus	18878	UAAUUAUUAAAAGGAGAGUAACUU UAAAUA UAGCCU UAAAUU UAACUU UAACAA UGACAU UAGUAUGGACCAAACAAAGUCUCGGUAUAGUGGUUCUAUCUCUUGUUGGAUCCAGAGGCCUCCCCCGUUCCCGUAGUCACACGAGUCAACUUUUAGGGAACAGUUGUAGAUCCGGAAUAGUGUAGUGUUCAAGGCGGAAU	UAACUU UAAAUA UAGCCU UAAAUU UAACUU UAACAA UGACAU UAGUAU
KR105294.1	Zaire ebolavirus isolate Ebola virus/H.sapiens-wt/SLE/2014/Makona-G5019.1, partial genome	Zaire ebolavirus	18894	CUAAUUAUUAAAAGGAGAGUAACUU UAAAUA UAGCCU UAAAUU UAACUU UAACAA UGACAU UAGUAUGGACCAAACAAAGUCUCGGUAUAGUGGUUCUAUCUCUUGUUGGAUCCAGAGGCCUCCCCCGUUCCCGUAGUCACACGAGUCAACUUUUAGGGAACAGUUGUAGAUCCGGAAUAGUGUAGUGUUCAAGGCGGAA	UAACUU UAAAUA UAGCCU UAAAUU UAACUU UAACAA UGACAU UAGUAU
KR105293.1	Zaire ebolavirus isolate Ebola virus/H.sapiens-wt/SLE/2014/Makona-G5016.1, partial genome	Zaire ebolavirus	18906	GAUACUCCUUCUAAUUAUUAAAAGGAGAGUAACUU UAAAUA UAGCCU UAAAUU UAACUU UAACAA UGACAU UAGUAUGGACCAAACAAAGUCUCGGUAUAGUGGUUCUAUCUCUUGUUGGAUCCAGAGGCCUCCCCCGUUCCCGUAGUCACACGAGUCAACUUUUAGGGAACAGUUGUAGAUCCGGAAUAGUGUAGUGUU	UAACUU UAAAUA UAGCCU UAAAUU UAACUU UAACAA UGACAU UAGUAU
KR105292.1	Zaire ebolavirus isolate Ebola virus/H.sapiens-wt/SLE/2014/Makona-G5012.3, partial genome	Zaire ebolavirus	18882	UAAAAGGAGAGUAACUU UAAAUA UAGCCU UAAAUU UAACUU UAACAA UGACAU UAGUAUGGACCAAACAAAGUCUCGGUAUAGUGGUUCUAUCUCUUGUUGGAUCCAGAGGCCUCCCCCGUUCCCGUAGUCACACGAGUCAACUUUUAGGGAACAGUUGUAGAUCCGGAAUAGUGUAGUGUUUAAGGCGGAAUUUGAGAC	UAACUU UAAAUA UAGCCU UAAAUU UAACUU UAACAA UGACAU UAGUAU
KR105291.1	Zaire ebolavirus isolate Ebola virus/H.sapiens-wt/SLE/2014/Makona-G4999.1, partial genome	Zaire ebolavirus	18912	CUUAUUGAUACUCCUUCUAAUUAUUAAAAGGAGAGUAACUU UAAAUA UAGCCU UAAAUU UAACUU UAACAA UGACAU UAGUAUGGACCAAACAAAGUCUCGGUAUAGUGGUUCUAUCUCUUGUUGGAUCCAGAGGCCUCCCCCGUUCCCGUAGUCACACGAGUCAACUUUUAGGGAACAGUUGUAGAUCCGGAAUAGUGU	UAACUU UAAAUA UAGCCU UAAAUU UAACUU UAACAA UGACAU UAGUAU
KR105290.1	Zaire ebolavirus isolate Ebola virus/H.sapiens-wt/SLE/2014/Makona-G4996.1, partial genome	Zaire ebolavirus	18922	GAAAACACACGCUUAUUGAUACUCCUUCUAAUUAUUAAAAGGAGAGUAACUU UAAAUA UAGCCU UAAAUU UAACUU UAACAA UGACAU UAGUAUGGACCAAACAAAGUCUCGGUAUAGUGGUUCUAUCUCUUGUUGGAUCCAGAGGCCUCCCCCGUUCCCGUAGUCACACGAGUCAACUUUUAGGGAACAGUUGUAGAUC	UAACUU UAAAUA UAGCCU UAAAUU UAACUU UAACAA UGACAU UAGUAU
KR105289.1	Zaire ebolavirus isolate Ebola virus/H.sapiens-wt/SLE/2014/Makona-G4994.1, partial genome	Zaire ebolavirus	18906	GAUACUCCUUCUAAUUAUUAAAAGGAGAGUAACUU UAAAUA UAGCCU UAAAUU UAACUU UAACAA UGACAU UAGUAUGGACCAAACAAAGUCUCGGUAUAGUGGUUCUAUCUCUUGUUGGAUCCAGAGGCCUCCCCCGUUCCCGUAGUCACACGAGUCAACUUUUAGGGAACAGUUGUAGAUCCGGAAUAGUGUAGUGUU	UAACUU UAAAUA UAGCCU UAAAUU UAACUU UAACAA UGACAU UAGUAU
KR105288.1	Zaire ebolavirus isolate Ebola virus/H.sapiens-wt/SLE/2014/Makona-G4982.1, partial genome	Zaire ebolavirus	18950	GUUUUUCUUUCUUCUUAAAAAUCCUAGAAAACACACGCUUAUUGAUACUCCUUCUAAUUAUUAAAAGGAGAGUAACUU UAAAUA UAGCCU UAAAUU UAACUU UAACAA UGACAU UAGUAUGGACCAAACAAAGUCUCGGUAUAGUGGUUCUAUCUCUUGUUGGAUCCAGAGGCCUCCCCCGUUCCCGUAGUCACACGAGU	UAACUU UAAAUA UAGCCU UAAAUU UAACUU UAACAA UGACAU UAGUAU
KR105287.1	Zaire ebolavirus isolate Ebola virus/H.sapiens-wt/SLE/2014/Makona-G4981.1, partial genome	Zaire ebolavirus	18905	GAUACUCCUUCUAAUUAUUAAAAGGAGAGUAACUU UAAAUA UAGCCU UAAAUU UAACUU UAACAA UGACAU UAGUAUGGACCAAACAAAGUCUCGGUAUAGUGGUUCUAUCUCUUGUUGGAUCCAGAGGCCUCCCCCGUUCCCGUAGUCACACGAGUCAACUUUUAGGGAACAGUUGUAGAUCCGGAAUAGUGUAGUGUU	UAACUU UAAAUA UAGCCU UAAAUU UAACUU UAACAA UGACAU UAGUAU
KR105286.1	Zaire ebolavirus isolate Ebola virus/H.sapiens-wt/SLE/2014/Makona-G4973.1, partial genome	Zaire ebolavirus	18946	UUUUCUUUCUUCUUAAAAAUCCUAGAAAACACACGCUUAUUGAUACUCCUUCUAAUUAUUAAAAGGAGAGUAACUU UAAAUA UAGCCU UAAAUU UAACUU UAACAA UGACAU UAGUAUGGACCAAACAAAGUCUCGGUAUAGUGGUUCCAUCUCUUGUUGGAUCCAGAGGCCUCCCCCGUUCCCGUAGUCACACGAGUCA	UAACUU UAAAUA UAGCCU UAAAUU UAACUU UAACAA UGACAU UAGUAU
KR105285.1	Zaire ebolavirus isolate Ebola virus/H.sapiens-wt/SLE/2014/Makona-G4972.1, partial genome	Zaire ebolavirus	18910	CUUAUUGAUACUCCUUCUAAUUAUUAAAAGGAGAGUAACUU UAAAUA UAGCCU UAAAUU UAACUU UAACAA UGACAU UAGUAUGGACCAAACAAAGUCUCGGUAUAGUGGUUCUAUCUCUUGUUGGAUCCAGAGGCCUCCCCCGUUCCCGUAGUCACACGAGUCAACUUUUAGGGAACAGUUGUAGAUCCGGAAUAGUGU	UAACUU UAAAUA UAGCCU UAAAUU UAACUU UAACAA UGACAU UAGUAU
KR105284.1	Zaire ebolavirus isolate Ebola virus/H.sapiens-wt/SLE/2014/Makona-G4971.1, partial genome	Zaire ebolavirus	18937	UUCUUAAAAAUCCUAGAAAACACACGCUUAUUGAUACUCCUUCUAAUUAUUAAAAGGAGAGUAACUU UAAAUA UAGCCU UAAAUU UAACUU UAACAA UGACAU UAGUAUGGACCAAACAAAGUCUCGGUAUAGUGGUUCUAUCUCUUGUUGGAUCCAGAGGCCUCCCCCGUUCCCGUAGUCACACGAGUCAACUUUUAGG	UAACUU UAAAUA UAGCCU UAAAUU UAACUU UAACAA UGACAU UAGUAU
KR105283.1	Zaire ebolavirus isolate Ebola virus/H.sapiens-wt/SLE/2014/Makona-G4960.1, partial genome	Zaire ebolavirus	18954	GUGUGUUUUUCUUUCUUCUUAAAAAUCCUAGAAAACACACGCUUAUUGAUACUCCUUCUAAUUAUUAAAAGGAGAGUAACUU UAAAUA UAGCCU UAAAUU UAACUU UAACAA UGACAU UAGUAUGGACCAAACAAAGUCUCGGUAUAGUGGUUCUAUCUCUUGUUGGAUCCAGAGGCCUCCCCCGUUCCCGUAGUCACAC	UAACUU UAAAUA UAGCCU UAAAUU UAACUU UAACAA UGACAU UAGUAU
KR105282.1	Zaire ebolavirus isolate Ebola virus/H.sapiens-wt/SLE/2014/Makona-G4956.1, partial genome	Zaire ebolavirus	18894	CUAAUUAUUAAAAGGAGAGUAACUU UAAAUA UAGCCU UAAAUU UAACUU UAACAA UGACAU UAGUAUGGACCAAACAAAGUCUCGGUAUAGUGGUUCUAUCUCUUGUUGGAUCCAGAGGCCUCCCCCGUUCCCGUAGUCACACGAGUCAACUUUUAGGGAACAGUUGUAGAUCCGGAAUAGUGUAGUGUUCAAGGCGGAA	UAACUU UAAAUA UAGCCU UAAAUU UAACUU UAACAA UGACAU UAGUAU
KR105279.1	Zaire ebolavirus isolate Ebola virus/H.sapiens-wt/SLE/2014/Makona-G4942.1, partial genome	Zaire ebolavirus	18952	GUGUGUUUUUCUUUCUUCUUAAAAAUCCUAGAAAACACACGCUUAUUGAUACUCCUUCUAAUUAUUAAAAGGAGAGUAACUU UAAAUA UAGCCU UAAAUU UAACUU UAACAA UGACAU UAGUAUGGACCAAACAAAGUCUCGGUAUAGUGGUUCUAUCUCUUGUUGGAUCCAGAGGCCUCCCCCGUUCCCGUAGUCACAC	UAACUU UAAAUA UAGCCU UAAAUU UAACUU UAACAA UGACAU UAGUAU
KR105278.1	Zaire ebolavirus isolate Ebola virus/H.sapiens-wt/SLE/2014/Makona-G4937.1, partial genome	Zaire ebolavirus	18927	UCCUAGAAAACACACGCUUAUUGAUACUCCUUCUAAUUAUUAAAAGGAGAGUAACUU UAAAUA UAGCCU UAAAUU UAACUU UAACAA UGACAU UAGUAUGGACCAAACAAAGUCUCGGUAUAGUGGUUCUAUCUCUUGUUGGAUCCAGAGGCCUCCCCCGUUCCCGUAGUCACACGAGUCAACUUUUAGGGAACAGUUGU	UAACUU UAAAUA UAGCCU UAAAUU UAACUU UAACAA UGACAU UAGUAU
KR105277.1	Zaire ebolavirus isolate Ebola virus/H.sapiens-wt/SLE/2014/Makona-G4907.1, partial genome	Zaire ebolavirus	18911	CUUAUUGAUACUCCUUCUAAUUAUUAAAAGGAGAGUAACUU UAAAUA UAGCCU UAAAUU UAACUU UAACAA UGACAU UAGUAUGGACCAAACAAAGUCUCGGUAUAGUGGUUCUAUCUCUUGUUGGAUCCAGAGGCCUCCCCCGUUCCCGUAGUCACACGAGUCAACUUUUAGGGAACAGUUGUAGAUCCGGAAUAGUGU	UAACUU UAAAUA UAGCCU UAAAUU UAACUU UAACAA UGACAU UAGUAU
KR105276.1	Zaire ebolavirus isolate Ebola virus/H.sapiens-wt/SLE/2014/Makona-G4886.1, partial genome	Zaire ebolavirus	18911	CUUAUUGAUACUCCUUCUAAUUAUUAAAAGGAGAGUAACUU UAAAUA UAGCCU UAAAUU UAACUU UAACAA UGACAU UAGUAUGGACCAAACAAAGUCUCGGUAUAGUGGUUCUAUCUCUUGUUGGAUCCAGAGGCCUCCCCCGUUCCCGUAGUCACACGAGUCAACUUUUAGGGAACAGUUGUAGAUCCGGAAUAGUGU	UAACUU UAAAUA UAGCCU UAAAUU UAACUU UAACAA UGACAU UAGUAU
KR105275.1	Zaire ebolavirus isolate Ebola virus/H.sapiens-wt/SLE/2014/Makona-G4868.1, partial genome	Zaire ebolavirus	18916	ACACGCUUAUUGAUACUCCUUCUAAUUAUUAAAAGGAGAGUAACUU UAAAUA UAGCCU UAAAUU UAACUU UAACAA UGACAU UAGUAUGGACCAAACAAAGUCUCGGUAUAGUGGUUCUAUCUCUUGUUGGAUCCAGAGGCCUCCCCCGUUCCCGUAGUCACACGAGUCAACUUUUAGGGAACAGUUGUAGAUCCGGAAU	UAACUU UAAAUA UAGCCU UAAAUU UAACUU UAACAA UGACAU UAGUAU
KR105274.1	Zaire ebolavirus isolate Ebola virus/H.sapiens-wt/SLE/2014/Makona-G4861.1, partial genome	Zaire ebolavirus	18865	GAUACUCCUUCUAAUUAUUAAAAGGAGAGUAACUU UAAAUA UAGCCU UAAAUU UAACUU UAACAA UGACAU UAGUAUGGACCAAACAAAGUCUCGGUAUAGUGGUUCUAUCUCUUGUUGGAUCCAGAGGCCUCCCCCGUUCCCGUAGUCACACGAGUCAACUUUUAGGGAACAGUUGUAGAUCCGGAAUAGUGUAGUGUU	UAACUU UAAAUA UAGCCU UAAAUU UAACUU UAACAA UGACAU UAGUAU
KR105272.1	Zaire ebolavirus isolate Ebola virus/H.sapiens-wt/SLE/2014/Makona-G4837.1, partial genome	Zaire ebolavirus	18864	CUUAUUGAUACUCCUUCUAAUUAUUAAAAGGAGAGUAACUU UAAAUA UAGCCU UAAAUU UAACUU UAACAA UGACAU UAGUAUGGACCAAACAAAGUCUCGGUAUAGUGGUUCUAUCUCUUGUUGGAUCCAGAGGCCUCCCCCGUUCCCGUAGUCACACGAGUCAACUUUUAGGGAACAGUUGUAGAUCCGGAAUAGUGU	UAACUU UAAAUA UAGCCU UAAAUU UAACUU UAACAA UGACAU UAGUAU
KR105271.1	Zaire ebolavirus isolate Ebola virus/H.sapiens-wt/SLE/2014/Makona-G4751.1, partial genome	Zaire ebolavirus	18923	AGAAAACACACGCUUAUUGAUACUCCUUCUAAUUAUUAAAAGGAGAGUAACUU UAAAUA UAGCCU UAAAUU UAACUU UAACAA UGACAU UAGUAUGGACCAAACAAAGUCUCGGUAUAGUGGUUCUAUCUCUUGUUGGAUCCAGAGGCCUCCCCCGUUCCCGUAGUCACACGAGUCAACUUUUAGGGAACAGUUGUAGAU	UAACUU UAAAUA UAGCCU UAAAUU UAACUU UAACAA UGACAU UAGUAU
KR105270.1	Zaire ebolavirus isolate Ebola virus/H.sapiens-wt/SLE/2014/Makona-G4748.1, partial genome	Zaire ebolavirus	18908	AUUGAUACUCCUUCUAAUUAUUAAAAGGAGAGUAACUU UAAAUA UAGCCU UAAAUU UAACUU UAACAA UGACAU UAGUAUGGACCAAACAAAGUCUCGGUAUAGUGGUUCUAUCUCUUGUUGGAUCCAGAGGCCUCCCCCGUUCCCGUAGUCACACGAGUCAACUUUUAGGGAACAGUUGUAGAUCCGGAAUAGUGUAGU	UAACUU UAAAUA UAGCCU UAAAUU UAACUU UAACAA UGACAU UAGUAU
KR105269.1	Zaire ebolavirus isolate Ebola virus/H.sapiens-wt/SLE/2014/Makona-G4736.1, partial genome	Zaire ebolavirus	18921	AAAACACACGCUUAUUGAUACUCCUUCUAAUUAUUAAAAGGAGAGUAACUU UAAAUA UAGCCU UAAAUU UAACUU UAACAA UGACAU UAGUAUGGACCAAACAAAGUCUCGGUAUAGUGGUUCUAUCUCUUGUUGGAUCCAGAGGCCUCCCCCGUUCCCGUAGUCACACGAGUCAACUUUUAGGGAACAGUUGUAGAUCC	UAACUU UAAAUA UAGCCU UAAAUU UAACUU UAACAA UGACAU UAGUAU
KR105268.1	Zaire ebolavirus isolate Ebola virus/H.sapiens-wt/SLE/2014/Makona-G4730.1, partial genome	Zaire ebolavirus	18876	AUUGAUACUCCUUCUAAUUAUUAAAAGGAGAGUAACUU UAAAUA UAGCCU UAAAUU UAACUU UAACAA UGACAU UAGUAUGGACCAAACAAAGUCUCGGUAUAGUGGUUCUAUCUCUUGUUGGGUCCAGAGGCCUCCCCCGUUCCCGUAGUCACACGAGUCAACUUUUAGGGAACAGUUGUAGAUCCGGAAUAGUGUAGU	UAACUU UAAAUA UAGCCU UAAAUU UAACUU UAACAA UGACAU UAGUAU
KR105267.1	Zaire ebolavirus isolate Ebola virus/H.sapiens-wt/SLE/2014/Makona-G4725.1, partial genome	Zaire ebolavirus	18923	GAAAACACACGCUUAUUGAUACUCCUUCUAAUUAUUAAAAGGAGAGUAACUU UAAAUA UAGCCU UAAAUU UAACUU UAACAA UGACAU UAGUAUGGACCAAACAAAGUCUCGGUAUAGUGGUUCUAUCUCUUGUUGGAUCCAGAGGCCUCCCCCGUUCCCGUAGUCACACGAGUCAACUUUUAGGGAACAGUUGUAGAUC	UAACUU UAAAUA UAGCCU UAAAUU UAACUU UAACAA UGACAU UAGUAU
KR105266.1	Zaire ebolavirus isolate Ebola virus/H.sapiens-wt/SLE/2014/Makona-G4717.1, partial genome	Zaire ebolavirus	18846	UAAUUAUUAAAAGGAGAGUAACUU UAAAUA UAGCCU UAAAUU UAACUU UAACAA UGACAU UAGUAUGGACCAAACAAAGUCUCGGUAUAGUGGUUCUAUCUCUUGUUGGAUCCAGAGGCCUCCCCCGUUCCCGUAGUCACACGAGUCAACUUUUAGGGAACAGUUGUAGAUCCGGAAUAGUGUAGUGUUCAAGGCGGAAU	UAACUU UAAAUA UAGCCU UAAAUU UAACUU UAACAA UGACAU UAGUAU
KR105265.1	Zaire ebolavirus isolate Ebola virus/H.sapiens-wt/SLE/2014/Makona-G4702.1, partial genome	Zaire ebolavirus	18885	AAAGGAGAGUAACUU UAAAUA UAGCCU UAAAUU UAACUU UAACAA UGACAU UAGUAUGGACCAAACAAAGUCUCGGUAUAGUGGUUCUAUCUCUUGUUGGAUCCAGAGGCCUCCCCCGUUCCCGUAGUCACACGAGUCAACUUUUAGGGAACAGUUGUAGAUCCGGAAUAGUGUAGUGUUCAAGGCGGAAUUUGAGACGU	UAACUU UAAAUA UAGCCU UAAAUU UAACUU UAACAA UGACAU UAGUAU
KR105263.1	Zaire ebolavirus isolate Ebola virus/H.sapiens-wt/SLE/2014/Makona-G4698.1, partial genome	Zaire ebolavirus	18857	UUCUAAUUAUUAAAAGGAGAGUAACUU UAAAUA UAGCCU UAAAUU UAACUU UAACAA UGACAU UAGUAUGGACCAAACAAAGUCUCGGUAUAGUGGUUCUAUCUCUUGUUGGAUCCAGAGGCCUCCCCCGUUCCCGUAGUCACACGAGUCAACUUUUAGGGAACAGUUGUAGAUCCGGAAUAGUGUAGUGUUCAAGGCGG	UAACUU UAAAUA UAGCCU UAAAUU UAACUU UAACAA UGACAU UAGUAU
KR105262.1	Zaire ebolavirus isolate Ebola virus/H.sapiens-wt/SLE/2014/Makona-G4683.1, partial genome	Zaire ebolavirus	18916	ACACGCUUAUUGAUACUCCUUCUAAUUAUUAAAAGGAGAGUAACUU UAAAUA UAGCCU UAAAUU UAACUU UAACAA UGACAU UAGUAUGGACCAAACAAAGUCUCGGUAUAGUGGUUCUAUCUCUUGUUGGAUCCAGAGGCCUCCCCCGUUCCCGUAGUCACACGAGUCAACUUUUAGGGAACAGUUGUAGAUCCGGAAU	UAACUU UAAAUA UAGCCU UAAAUU UAACUU UAACAA UGACAU UAGUAU
KR105260.1	Zaire ebolavirus isolate Ebola virus/H.sapiens-wt/SLE/2014/Makona-G4466.1, partial genome	Zaire ebolavirus	18941	UUUCUUCUUAAAAAUCCUAGAAAACACACGCUUAUUGAUACUCCUUCUAAUUAUUAAAAGGAGAGUAACUU UAAAUA UAGCCU UAAAUU UAACUU UAACAA UGACAU UAGUAUGGACCAAACAAAGUCUCGGUAUAGUGGUUCUAUCUCUUGUUGGAUCCAGAGGCCUCCCCCGUUCCCGUAGUCACACGAGUCAACUUU	UAACUU UAAAUA UAGCCU UAAAUU UAACUU UAACAA UGACAU UAGUAU
KR105259.1	Zaire ebolavirus isolate Ebola virus/H.sapiens-wt/SLE/2014/Makona-G4465.1, partial genome	Zaire ebolavirus	18866	GCUUAUUGAUACUCCUUCUAAUUAUUAAAAGGAGAGUAACUU UAAAUA UAGCCU UAAAUU UAACUU UAACAA UGACAU UAGUAUGGACCAAACAAAGUCUCGGUAUAGUGGUUCUAUCUCUUGUUGGAUCCAGAGGCCUCCCCCGUUCCCGUAGUCACACGAGUCAACUUUUAGGGAACAGUUGUAGAUCCGGAAUAGUG	UAACUU UAAAUA UAGCCU UAAAUU UAACUU UAACAA UGACAU UAGUAU
KR105258.1	Zaire ebolavirus isolate Ebola virus/H.sapiens-wt/SLE/2014/Makona-G4454.1, partial genome	Zaire ebolavirus	18917	CACACACUUAUUGAUACUCCUUCUAAUUAUUAAAAGGAGAGUAACUU UAAAUA UAGCCU UAAAUU UAACUU UAACAA UGACAU UAGUAUGGACCAAACAAAGUCUCGGUAUAGUGGUUCUAUCUCUUGUUGGAUCCAGAGGCCUCCCCCGUUCCCGUAGUCACACGAGUCAACUUUUAGGGAACAGUUGUAGAUCCGGAA	UAACUU UAAAUA UAGCCU UAAAUU UAACUU UAACAA UGACAU UAGUAU
KR105257.1	Zaire ebolavirus isolate Ebola virus/H.sapiens-wt/SLE/2014/Makona-G4450.1, partial genome	Zaire ebolavirus	18905	GAUACUCCUUCUAAUUAUUAAAAGGAGAGUAACUU UAAAUA UAGCCU UAAAUU UAACUU UAACAA UGACAU UAGUAUGGACCAAACAAAGUCUCGGUAUAGUGGUUCUAUCUCUUGUUGGAUCCAGAGGCCUCCCCCGUUCCCGUAGUCACACGAGUCAACUUUUAGGGAACAGUUGUAGAUCCGGAAUAGUGUAGUGUU	UAACUU UAAAUA UAGCCU UAAAUU UAACUU UAACAA UGACAU UAGUAU
KR105256.1	Zaire ebolavirus isolate Ebola virus/H.sapiens-wt/SLE/2014/Makona-G4445.1, partial genome	Zaire ebolavirus	18954	UGUGUUUUUCUUUCUUCUUAAAAAUCCUAGAAAACACACGCUUAUUGAUACUCCUUCUAAUUAUUAAAAGGAGAGUAACUU UAAAUA UAGCCU UAAAUU UAACUU UAACAA UGACAU UAGUAUGGACCAAACAAAGUCUCGGUAUAGUGGUUCUAUCUCUUGUUGGAUCCAGAGGCCUCCCCCGUUCCCGUAGUCACACG	UAACUU UAAAUA UAGCCU UAAAUU UAACUU UAACAA UGACAU UAGUAU
KR105255.1	Zaire ebolavirus isolate Ebola virus/H.sapiens-wt/SLE/2014/Makona-G4437.1, partial genome	Zaire ebolavirus	18871	CACACGCUUAUUGAUACUCCUUCUAAUUAUUAAAAGGAGAGUAACUU UAAAUA UAGCCU UAAAUU UAACUU UAACAA UGACAU UAGUAUGGACCAAACAAAGUCUCGGUAUAGUGGUUCUAUCUCUUGUUGGAUCCAGAGGCCUCCCCCGUUCCCGUAGUCACACGAGUCAACUUUUAGGGAACAGUUGUAGAUCCGGAA	UAACUU UAAAUA UAGCCU UAAAUU UAACUU UAACAA UGACAU UAGUAU
KR105254.1	Zaire ebolavirus isolate Ebola virus/H.sapiens-wt/SLE/2014/Makona-G4433.1, partial genome	Zaire ebolavirus	18922	UUCUUAAAAAUCCUAGAAAACACACGCUUAUUGAUACUCCUUCUAAUUAUUAAAAGGAGAGUAACUU UAAAUA UAGCCU UAAAUU UAACUU UAACAA UGACAU UAGUAUGGACCAAACAAAGUCUCGGUAUAGUGGUUCUAUCUCUUGUUGGAUCCAGAGGCCUCCCCCGUUCCCGUAGUCACACGAGUCAACUUUUAGG	UAACUU UAAAUA UAGCCU UAAAUU UAACUU UAACAA UGACAU UAGUAU
KR105253.1	Zaire ebolavirus isolate Ebola virus/H.sapiens-wt/SLE/2014/Makona-G4431.1, partial genome	Zaire ebolavirus	18886	UAAUAAUUAYAAGGAGAGUAACUU UAAAUA UAGCCU UAAAUU UAACUU UAACAA UGACAU UAGUAUGGACCAAACAAAGUCUCGGUAUAGUGGUUCUAUCUCUUGUUGGAUCCAGAGGCCUCCCCCGUUCCCGUAGUCACACGAGUCAACUUUUAGGGAACAGUUGUAGAUCCGGAAUAGUGUAGUGUUCAAGGCGGAAU	UAACUU UAAAUA UAGCCU UAAAUU UAACUU UAACAA UGACAU UAGUAU
KR105252.1	Zaire ebolavirus isolate Ebola virus/H.sapiens-wt/SLE/2014/Makona-G4424.1, partial genome	Zaire ebolavirus	18948	GUUUUUCUUUCUUCUUAAAAAUCCUAGAAAACACACGCUUAUUGAUACUCCUUCUAAUUAUUAAAAGGAGAGUAACUU UAAAUA UAGCCU UAAAUU UAACUU UAACAA UGACAU UAGUAUGGACCAAACAAAGUCUCGGUAUAGUGGUUCUAUCUCUUGUUGGAUCCAGAGGCCUCCCCCGUUCCCGUAGUCACACGAGU	UAACUU UAAAUA UAGCCU UAAAUU UAACUU UAACAA UGACAU UAGUAU
KR105251.1	Zaire ebolavirus isolate Ebola virus/H.sapiens-wt/SLE/2014/Makona-G4423.1, partial genome	Zaire ebolavirus	18928	AUCCUAGAAAACACACGCUUAUUGAUACUCCUUCUAAUUAUUAAAAGGAGAGUAACUU UAAAUA UAGCCU UAAAUU UAACUU UAACAA UGACAU UAGUAUGGACCAAACAAAGUCUCGGUAUAGUGGUUCUAUCUCUUGUUGGAUCCAGAGGCCUCCCCCGUUCCCGUAGUCACACGAGUCAACUUUUAGGGAACAGUUG	UAACUU UAAAUA UAGCCU UAAAUU UAACUU UAACAA UGACAU UAGUAU
KR105249.1	Zaire ebolavirus isolate Ebola virus/H.sapiens-wt/SLE/2014/Makona-G4419.1, partial genome	Zaire ebolavirus	18913	CGCUUAUUGAUACUCCUUCUAAUUAUUAAAAGGAGAGUAACUU UAAAUA UAGCCU UAAAUU UAACUU UAACAA UGACAU UAGUAUGGACCAAACAAAGUCUCGGUAUAGUGGUUCUAUCUCUUGUUGGAUCCAGAGGCCUCCCCCGUUCCCGUAGUCACACGAGUCAACUUUUAGGGAACAGUUGUAGAUCCGGAAUAGU	UAACUU UAAAUA UAGCCU UAAAUU UAACUU UAACAA UGACAU UAGUAU
KR105248.1	Zaire ebolavirus isolate Ebola virus/H.sapiens-wt/SLE/2014/Makona-G4416.1, partial genome	Zaire ebolavirus	18952	GUGUGUUUUUCUUUCUUCUUAAAAAUCCUAGAAAACACACGCUUAUUGAUACUCCUUCUAAUUAUUAAAAGGAGAGUAACUU UAAAUA UAGCCU UAAAUU UAACUU UAACAA UGACAU UAGUAUGGACCAAACAAAGUCUCGGUAUAGUGGUUCUAUCUCUUGUUGGAUCCAGAGGCCUCCCCCGUUCCCGUAGUCACAC	UAACUU UAAAUA UAGCCU UAAAUU UAACUU UAACAA UGACAU UAGUAU
KR105247.1	Zaire ebolavirus isolate Ebola virus/H.sapiens-wt/SLE/2014/Makona-G4415.1, partial genome	Zaire ebolavirus	18905	GAUACUCCUUCUAAUUAUUAAAAGGAGAGUAACUU UAAAUA UAGCCU UAAAUU UAACUU UAACAA UGACAU UAGUAUGGACCAAACAAAGUCUCGGUAUAGUGGUUCUAUCUCUUGUUGGAUCCAGAGGCCUCCCCCGUUCCCGUAGUCACACGAGUCAACUUUUAGGGAACAGUUGUAGAUCCGGAAUAGUGUAGUGUU	UAACUU UAAAUA UAGCCU UAAAUU UAACUU UAACAA UGACAU UAGUAU
KR105246.1	Zaire ebolavirus isolate Ebola virus/H.sapiens-wt/SLE/2014/Makona-G4406.1, partial genome	Zaire ebolavirus	18807	AUACUCCUUCUAAUUAUUAAAAGGAGAGUAACUU UAAAUA UAGCCU UAAAUU UAACUU UAACAA UGACAU UAGUAUGGACCAAACAAAGUCUCGGUAUAGUGGUUCUAUCUCUUGUUGGAUCCAGAGGCCUCCCCCGUUCCCGUAGUCACACGAGUCAACUUUUAGGGAACAGUUGUAGAUCCGGAAUAGUGUAGUGUUC	UAACUU UAAAUA UAGCCU UAAAUU UAACUU UAACAA UGACAU UAGUAU
KR105244.1	Zaire ebolavirus isolate Ebola virus/H.sapiens-wt/SLE/2014/Makona-G4382.1, partial genome	Zaire ebolavirus	18949	GUUUUUCUUUCUUCUUAAAAAUCCUAGAAAACACACGCUUAUUGAUACUCCUUCUAAUUAUUAAAAGGAGAGUAACUU UAAAUA UAGCCU UAAAUU UAACUU UAACAA UGACAU UAGUAUGGACCAAACAAAGUCUCGGUAUAGUGGUUCUAUCUCUUGUUGGAUCCAGAGGCCUCCCCCGUUCCCGUAGUCACACGAGU	UAACUU UAAAUA UAGCCU UAAAUU UAACUU UAACAA UGACAU UAGUAU
KR105243.1	Zaire ebolavirus isolate Ebola virus/H.sapiens-wt/SLE/2014/Makona-G4380.1, partial genome	Zaire ebolavirus	18952	GUGUGUUUUUCUUUCUUCUUAAAAAUCCUAGAAAACACACGCUUAUUGAUACUCCUUCUAAUUAUUAAAAGGAGAGUAACUU UAAAUA UAGCCU UAAAUU UAACUU UAACAA UGACAU UAGUAUGGACCAAACAAAGUCUCGGUAUAGUGGUUCUAUCUCUUGUUGGAUCCAGAGGCCUCCCCCGUUCCCGUAGUCACAC	UAACUU UAAAUA UAGCCU UAAAUU UAACUU UAACAA UGACAU UAGUAU
KR105242.1	Zaire ebolavirus isolate Ebola virus/H.sapiens-wt/SLE/2014/Makona-G4350.1, partial genome	Zaire ebolavirus	18941	UUUCUUCUUAAAAAUCCUAGAAAACACACGCUUAUUGAUACUCCUUCUAAUUAUUAAAAGGAGAGUAACUU UAAAUA UAGCCU UAAAUU UAACUU UAACAA UGACAU UAGUAUGGACCAAACAAAGUCUCGGUAUAGUGGUUCUAUCUCUUGUUGGAUCCAGAGGCCUCCCCCGUUCCCGUAGUCACACGAGUCAACUUU	UAACUU UAAAUA UAGCCU UAAAUU UAACUU UAACAA UGACAU UAGUAU
KR105241.1	Zaire ebolavirus isolate Ebola virus/H.sapiens-wt/SLE/2014/Makona-G4348.1, partial genome	Zaire ebolavirus	18935	CUUAAAAAUCCUAGAAAACACACGCUUAUUGAUACUCCUUCUAAUUAUUAAAAGGAGAGUAACUU UAAAUA UAGCCU UAAAUU UAACUU UAACAA UGACAU UAGUAUGGACCAAACAAAGUCUCGGUAUAGUGGUUCUAUCUCUUGUUGGAUCCAGAGGCCUCCCCCGUUCCCGUAGUCACACGAGUCAACUUUUAGGGA	UAACUU UAAAUA UAGCCU UAAAUU UAACUU UAACAA UGACAU UAGUAU
KR105240.1	Zaire ebolavirus isolate Ebola virus/H.sapiens-wt/SLE/2014/Makona-G4347.1, partial genome	Zaire ebolavirus	18925	CUAGAAAACACACGCUUAUUGAUACUCCUUCUAAUUAUUAAAAGGAGAGUAACUU UAAAUA UAGCCU UAAAUU UAACUU UAACAA UGACAU UAGUAUGGACCAAACAAAGUCUCGGUAUAGUGGUUCUAUCUCUUGUUGGAUCCAGAGGCCUCCCCCGUUCCCGUAGUCACACGAGUCAACUUUUAGGGAACAGUUGUAG	UAACUU UAAAUA UAGCCU UAAAUU UAACUU UAACAA UGACAU UAGUAU
KR105239.1	Zaire ebolavirus isolate Ebola virus/H.sapiens-wt/SLE/2014/Makona-G4345.1, partial genome	Zaire ebolavirus	18931	AAAAUCCUAGAAAACACACGCUUAUUGAUACUCCUUCUAAUUAUUAAAAGGAGAGUAACUU UAAAUA UAGCCU UAAAUU UAACUU UAACAA UGACAU UAGUAUGGACCAAACAAAGUCUCGGUAUAGUGGUUCUAUCUCUUGUUGGAUCCAGAGGCCUCCCCCGUUCCCGUAGUCACACGAGUCAACUUUUAGGGAACAG	UAACUU UAAAUA UAGCCU UAAAUU UAACUU UAACAA UGACAU UAGUAU
KR105238.1	Zaire ebolavirus isolate Ebola virus/H.sapiens-wt/SLE/2014/Makona-G4337.1, partial genome	Zaire ebolavirus	18836	GAGAGUAACUU UAAAUA UAGCCU UAAAUU UAACUU UAACAA UGACAU UAGUAUGGACCAAACAAAGUCUCGGUAUAGUGGUUCUAUCUCUUGUUGGAUCCAGAGGCCUCCCCCGUUCCCGUAGUCACACGAGUCAACUUUUAGGGAACAGUUGUAGAUCCGGAAUAGUGUAGUGUUCAAGGCGGAAUUUGAGACGUCCCA	UAACUU UAAAUA UAGCCU UAAAUU UAACUU UAACAA UGACAU UAGUAU
KR105237.1	Zaire ebolavirus isolate Ebola virus/H.sapiens-wt/SLE/2014/Makona-G4334.1, partial genome	Zaire ebolavirus	18876	GUAACUU UAAAUA UAGCCU UAAAUU UAACUU UAACAA UGACAU UAGUAUGGACCAAACAAAGUCUCGGUAUAGUGGUUCUAUCUCUUGUUGGAUCCAGAGGCCUCCCCCGUUCCCGUAGUCACACGAGUCAACUUUUAGGGAACAGUUGUAGAUCCGGAAUAGUGUAGUGUUCAAGGCGGAAUUUGAGACGUCCCACUAG	UAACUU UAAAUA UAGCCU UAAAUU UAACUU UAACAA UGACAU UAGUAU
KR105235.1	Zaire ebolavirus isolate Ebola virus/H.sapiens-wt/SLE/2014/Makona-G4329.1, partial genome	Zaire ebolavirus	18921	AAAACACACGCUUAUUGAUACUCCUUCUAAUUAUUAAAAGGAGAGUAACUU UAAAUA UAGCCU UAAAUU UAACUU UAACAA UGACAU UAGUAUGGACCAAACAAAGUCUCGGUAUAGUGGUUCUAUCUCUUGUUGGAUCCAGAGGCCUCCCCCGUUCCCGUAGUCACACGAGUCAACUUUUAGGGAACAGUUGUAGAUCC	UAACUU UAAAUA UAGCCU UAAAUU UAACUU UAACAA UGACAU UAGUAU
KR105234.1	Zaire ebolavirus isolate Ebola virus/H.sapiens-wt/SLE/2014/Makona-G4325.1, partial genome	Zaire ebolavirus	18881	GAGAGUAACUU UAAAUA UAGCCU UAAAUU UAACUU UAACAA UGACAU UAGUAUGGACCAAACAAAGUCUCGGUAUAGUGGUUCUAUCUCUUGUUGGAUCCAGAGGCCUCCCCCGUUCCCGUAGUCACACGAGUCAACUUUUAGGGAACAGUUGUAGAUCCGGAAUAGUGUAGUGUUCAAGGCGGAAUUUGAGACGUCCCA	UAACUU UAAAUA UAGCCU UAAAUU UAACUU UAACAA UGACAU UAGUAU
KR105233.1	Zaire ebolavirus isolate Ebola virus/H.sapiens-wt/SLE/2014/Makona-G4324.1, partial genome	Zaire ebolavirus	18910	CUUAUUGAUACUCCUUCUAAUUAUUAAAAGGAGAGUAACUU UAAAUA UAGCCU UAAAUU UAACUU UAACAA UGACAU UAGUAUGGACCAAACAAAGUCUCGGUAUAGUGGUUCUAUCUCUUGUUGGAUCCAGAGGCCUCCCCCGUUCCCGUAGUCACACGAGUCAACUUUUAGGGAACAGUUGUAGAUCCGGAAUAGUGU	UAACUU UAAAUA UAGCCU UAAAUU UAACUU UAACAA UGACAU UAGUAU
KR105232.1	Zaire ebolavirus isolate Ebola virus/H.sapiens-wt/SLE/2014/Makona-G4323.2, partial genome	Zaire ebolavirus	18922	GAAAACACACGCUUAUUGAUACUCCUUCUAAUUAUUAAAAGGAGAGUAACUU UAAAUA UAGCCU UAAAUU UAACUU UAACAA UGACAU UAGUAUGGACCAAACAAAGUCUCGGUAUAGUGGUUCUAUCUCUUGUUGGAUCCAGAGGCCUCCCCCGUUCCCGUAGUCACACGAGUCAACUUUUAGGGAACAGUUGUAGAUC	UAACUU UAAAUA UAGCCU UAAAUU UAACUU UAACAA UGACAU UAGUAU
KR105231.1	Zaire ebolavirus isolate Ebola virus/H.sapiens-wt/SLE/2014/Makona-G4316.1, partial genome	Zaire ebolavirus	18932	AAAAAUCCUAGAAAACACACGCUUAUUGAUACUCCUUCUAAUUAUUAAAAGGAGAGUAACUU UAAAUA UAGCCU UAAAUU UAACUU UAACAA UGACAU UAGUAUGGACCAAACAAAGUCUCGGUAUAGUGGUUCUAUCUCUUGUUGGAUCCAGAGGCCUCCCCCGUUCCCGUAGUCACACGAGUCAACUUUUAGGGAACA	UAACUU UAAAUA UAGCCU UAAAUU UAACUU UAACAA UGACAU UAGUAU
KR105230.1	Zaire ebolavirus isolate Ebola virus/H.sapiens-wt/SLE/2014/Makona-G4312.2, partial genome	Zaire ebolavirus	18905	GAUACUCCUUCUAAUUAUUAAAAGGAGAGUAACUU UAAAUA UAGCCU UAAAUU UAACUU UAACAA UGACAU UAGUAUGGACCAAACAAAGUCUCGGUAUAGUGGUUCUAUCUCUUGUUGGAUCCAGAGGCCUCCCCCGUUCCCGUAGUCACACGAGUCAACUUUUAGGGAACAGUUGUAGAUCCGGAAUAGUGUAGUGUU	UAACUU UAAAUA UAGCCU UAAAUU UAACUU UAACAA UGACAU UAGUAU
KR105229.1	Zaire ebolavirus isolate Ebola virus/H.sapiens-wt/SLE/2014/Makona-G4299.1, partial genome	Zaire ebolavirus	18923	AGAAAACACACGCUUAUUGAUACUCCUUCUAAUUAUUAAAAGGAGAGUAACUU UAAAUA UAGCCU UAAAUU UAACUU UAACAA UGACAU UAGUAUGGACCAAACAAAGUCUCGGUAUAGUGGUUCUAUCUCUUGUUGGAUCCAGAGGCCUCCCCCGUUCCCGUAGUCACACGAGUCAACUUUUAGGGAACAGUUGUAGAU	UAACUU UAAAUA UAGCCU UAAAUU UAACUU UAACAA UGACAU UAGUAU
KR105228.1	Zaire ebolavirus isolate Ebola virus/H.sapiens-wt/SLE/2014/Makona-G4264.1, partial genome	Zaire ebolavirus	18927	UCCUAGAAAACACACGCUUAUUGAUACUCCUUCUAAUUAUUAAAAGGAGAGUAACUU UAAAUA UAGCCU UAAAUU UAACUU UAACAA UGACAU UAGUAUGGACCAAACAAAGUCUCGGUAUAGUGGUUCUAUCUCUUGUUGGAUCCAGAGGCCUCCCCCGUUCCCGUAGUCACACGAGUCAACUUUUAGGGAACAGUUGU	UAACUU UAAAUA UAGCCU UAAAUU UAACUU UAACAA UGACAU UAGUAU
KR105227.1	Zaire ebolavirus isolate Ebola virus/H.sapiens-wt/SLE/2014/Makona-G4263.1, partial genome	Zaire ebolavirus	18943	UCUUUCUUCUUAAAAAUCCUAGAAAACACACGCUUAUUGAUACUCCUUCUAAUUAUUAAAAGGAGAGUAACUU UAAAUA UAGCCU UAAAUU UAACUU UAACAA UGACAU UAGUAUGGACCAAACAAAGUCUCGGUAUAGUGGUUCUAUCUCUUGUUGGAUCCAGAGGCCUCCCCCGUUCCCGUAGUCACACGAGUCAACU	UAACUU UAAAUA UAGCCU UAAAUU UAACUU UAACAA UGACAU UAGUAU
KR105226.1	Zaire ebolavirus isolate Ebola virus/H.sapiens-wt/SLE/2014/Makona-G4255.1, partial genome	Zaire ebolavirus	18913	CGCUUAUUGAUACUCCUUCUAAUUAUUAAAAGGAGAGUAACUU UAAAUA UAGCCU UAAAUU UAACUU UAACAA UGACAU UAGUAUGGACCAAACAAAGUCUCGGUAUAGUGGUUCUAUCUCUUGUUGGAUCCAGAGGCCUCCCCCGUUCCCGUAGUCACACGAGUCAACUUUUAGGGAACAGUUGUAGAUCCGGAAUAGU	UAACUU UAAAUA UAGCCU UAAAUU UAACUU UAACAA UGACAU UAGUAU
KR105225.1	Zaire ebolavirus isolate Ebola virus/H.sapiens-wt/SLE/2014/Makona-G4254.1, partial genome	Zaire ebolavirus	18931	AAAAUCCUAGAAAACACACGCUUAUUGAUACUCCUUCUAAUUAUUAAAAGGAGAGUAACUU UAAAUA UAGCCU UAAAUU UAACUU UAACAA UGACAU UAGUAUGGACCAAACAAAGUCUCGGUAUAGUGGUUCUAUCUCUUGUUGGAUCCAGAGGCCUCCCCCGUUCCCGUAGUCACACGAGUCAACUUUUAGGGAACAG	UAACUU UAAAUA UAGCCU UAAAUU UAACUU UAACAA UGACAU UAGUAU
KR105224.1	Zaire ebolavirus isolate Ebola virus/H.sapiens-wt/SLE/2014/Makona-G4252.1, partial genome	Zaire ebolavirus	18920	AAACACACGCUUAUUGAUACUCCUUCUAAUUAUUAAAAGGAGAGUAACUU UAAAUA UAGCCU UAAAUU UAACUU UAACAA UGACAU UAGUAUGGACCAAACAAAGUCUCGGUAUAGUGGUUCUAUCUCUUGUUGGAUCCAGAGGCCUCCCCCGUUCCCGUAGUCACACGAGUCAACUUUUAGGGAACAGUUGUAGAUCCG	UAACUU UAAAUA UAGCCU UAAAUU UAACUU UAACAA UGACAU UAGUAU
KR105223.1	Zaire ebolavirus isolate Ebola virus/H.sapiens-wt/SLE/2014/Makona-G4251.1, partial genome	Zaire ebolavirus	18902	CUUAUUGAUACUCCUUCUAAUUAUUAAAAGGAGAGUAACUU UAAAUA UAGCCU UAAAUU UAACUU UAACAA UGACAU UAGUAUGGACCAAACAAAGUCUCGGUAUAGUGGUUCUAUCUCUUGUUGGAUCCAGAGGCCUCCCCCGUUCCCGUAGUCACACGAGUCAACUUUUAGGGAACAGUUGUAGAUCCGGAAUAGUGU	UAACUU UAAAUA UAGCCU UAAAUU UAACUU UAACAA UGACAU UAGUAU
KR105222.1	Zaire ebolavirus isolate Ebola virus/H.sapiens-wt/SLE/2014/Makona-G4250.1, partial genome	Zaire ebolavirus	18927	UCCUAGAAAACACACGCUUAUUGAUACUCCUUCUAAUUAUUAAAAGGAGAGUAACUU UAAAUA UAGCCU UAAAUU UAACUU UAACAA UGACAU UAGUAUGGACCAAACAAAGUCUCGGUAUAGUGGUUCUAUCUCUUGUUGGAUCCAGAGGCCUCCCCCGUUCCCGUAGUCACACGAGUCAACUUUUAGGGAACAGUUGU	UAACUU UAAAUA UAGCCU UAAAUU UAACUU UAACAA UGACAU UAGUAU
KR105221.1	Zaire ebolavirus isolate Ebola virus/H.sapiens-wt/SLE/2014/Makona-G4236.1, partial genome	Zaire ebolavirus	18933	AAAAUCCUAGAAAACACACGCUUAUUGAUACUCCUUCUAAUUAUUAAAAGGAGAGUAACUU UAAAUA UAGCCU UAAAUU UAACUU UAACAA UGACAU UAGUAUGGACCAAACAAAGUCUCGGUAUAGUGGUUCUAUCUCUUGUUGGAUCCAGAGGCCUCCCCCGUUCCCGUAGUCACACGAGUCAACUUUUAGGGAACAG	UAACUU UAAAUA UAGCCU UAAAUU UAACUU UAACAA UGACAU UAGUAU
KR105219.1	Zaire ebolavirus isolate Ebola virus/H.sapiens-wt/SLE/2014/Makona-G4221.1, partial genome	Zaire ebolavirus	18911	CUUAUUGAUACUCCUUCUAAUUAUUAAAAGGAGAGUAACUU UAAAUA UAGCCU UAAAUU UAACUU UAACAA UGACAU UAGUAUGGACCAAACAAAGUCUCGGUAUAGUGGUUCUAUCUCUUGUUGGAUCCAGAGGCCUCCCCCGUUCCCGUAGUCACACGAGUCAACUUUUAGGGAACAGUUGUAGAUCCGGAAUAGUGU	UAACUU UAAAUA UAGCCU UAAAUU UAACUU UAACAA UGACAU UAGUAU
KR105218.1	Zaire ebolavirus isolate Ebola virus/H.sapiens-wt/SLE/2014/Makona-G4217.1, partial genome	Zaire ebolavirus	18942	UUUCUUCUUAAAAAUCCUAGAAAACACACGCUUAUUGAUACUCCUUCUAAUUAUUAAAAGGAGAGUAACUU UAAAUA UAGCCU UAAAUU UAACUU UAACAA UGACAU UAGUAUGGACCAAACAAAGUCUCGGUAUAGUGGUUCUAUCUCUUGUUGGAUCCAGAGGCCUCCCCCGUUCCCGUAGUCACACGAGUCAACUUU	UAACUU UAAAUA UAGCCU UAAAUU UAACUU UAACAA UGACAU UAGUAU
KR105217.1	Zaire ebolavirus isolate Ebola virus/H.sapiens-wt/SLE/2014/Makona-G4200.1, partial genome	Zaire ebolavirus	18926	CCUAGAAAACACACGCUUAUUGAUACUCCUUCUAAUUAUUAAAAGGAGAGUAACUU UAAAUA UAGCCU UAAAUU UAACUU UAACAA UGACAU UAGUAUGGACCAAACAAAGUCUCGGUAUAGUGGUUCUAUCUCUUGUUGGAUCCAGAGGCCUCCCCCGUUCCCGUAGUCACACGAGUCAACUUUUAGGGAACAGUUGUA	UAACUU UAAAUA UAGCCU UAAAUU UAACUU UAACAA UGACAU UAGUAU
KR105216.1	Zaire ebolavirus isolate Ebola virus/H.sapiens-wt/SLE/2014/Makona-G4190.1, partial genome	Zaire ebolavirus	18906	UGAUACUCCUUCUAAUUAUUAAAAGGAGAGUAACUU UAAAUA UAGCCU UAAAUU UAACUU UAACAA UGACAU UAGUAUGGACCAAACAAAGUCUCGGUAUAGUGGUUCUAUCUCUUGUUGGAUCCAGAGGCCUCCCCCGUUCCCGUAGUCACACGAGUCAACUUUUAGGGAACAGUUGUAGAUCCGGAAUAGUGUAGUGU	UAACUU UAAAUA UAGCCU UAAAUU UAACUU UAACAA UGACAU UAGUAU
KR105215.1	Zaire ebolavirus isolate Ebola virus/H.sapiens-wt/SLE/2014/Makona-G4151.1, partial genome	Zaire ebolavirus	18927	UCCUAGAAAACACACGCUUAUUGAUACUCCUUCUAAUUAUUAAAAGGAGAGUAACUU UAAAUA UAGCCU UAAAUU UAACUU UAACAA UGACAU UAGUAUGGACCAAACAAAGUCUCGGUAUAGUGGUUCUAUCUCUUGUUGGAUCCAGAGGCCUCCCCCGUUCCCGUAGUCACACGAGUCAACUUUUAGGGAACAGUUGU	UAACUU UAAAUA UAGCCU UAAAUU UAACUU UAACAA UGACAU UAGUAU
KR105214.1	Zaire ebolavirus isolate Ebola virus/H.sapiens-wt/SLE/2014/Makona-G4133.1, partial genome	Zaire ebolavirus	18917	CACACGCUUAUUGAUACUCCUUCUAAUUAUUAAAAGGAGAGUAACUU UAAAUA UAGCCU UAAAUU UAACUU UAACAA UGACAU UAGUAUGGACCAAACAAAGUCUCGGUAUAGUGGUUCUAUCUCUUGUUGGAUCCAGAGGCCUCCCCCGUUCCCGUAGUCACACGAGUCAACUUUUAGGGAACAGUUGUAGAUCCGGAA	UAACUU UAAAUA UAGCCU UAAAUU UAACUU UAACAA UGACAU UAGUAU
KR105213.1	Zaire ebolavirus isolate Ebola virus/H.sapiens-wt/SLE/2014/Makona-G4132.1, partial genome	Zaire ebolavirus	18933	UAAAAAUCCUAGAAAACACACGCUUAUUGAUACUCCUUCUAAUUAUUAAAAGGAGAGUAACUU UAAAUA UAGCCU UAAAUU UAACUU UAACAA UGACAU UAGUAUGGACCAAACAAAGUCUCGGUAUAGUGGUUCUAUCUCUUGUUGGAUCCAGAGGCCUCCCCCGUUCCCGUAGUCACACGAGUCAACUUUUAGGGAAC	UAACUU UAAAUA UAGCCU UAAAUU UAACUU UAACAA UGACAU UAGUAU
KR105212.1	Zaire ebolavirus isolate Ebola virus/H.sapiens-wt/SLE/2014/Makona-G3972.1, partial genome	Zaire ebolavirus	18877	GUAACUU UAAAUA UAGCCU UAAAUU UAACUU UAACAA UGACAU UAGUAUGGACCAAACAAAGUCUCGGUAUAGUGGUUCUAUCUCUUGUUGGAUCCAGAGGCCUCCCCCGUUCCCGUAGUCACACGAGUCAACUUUUAGGGAACAGUUGUAGAUCCGGAAUAGUGUAGUGUUCAAGGCGGAAUUUGAGACGUCCCACUAG	UAACUU UAAAUA UAGCCU UAAAUU UAACUU UAACAA UGACAU UAGUAU
KR105210.1	Zaire ebolavirus isolate Ebola virus/H.sapiens-wt/SLE/2014/Makona-G3950.1, partial genome	Zaire ebolavirus	18919	CACACGCUUAUUGAUACUCCUUCUAAUUAUUAAAAGGAGAGUAACUU UAAAUA UAGCCU UAAAUU UAACUU UAACAA UGACAU UAGUAUGGACCAAACAAAGUCUCGGUAUAGUGGUUCUAUCUCUUGUUGGAUCCAGAGGCCUCCCCCGUUCCCGUAGUCACACGAGUCAACUUUUAGGGAACAGUUGUAGAUCCGGAA	UAACUU UAAAUA UAGCCU UAAAUU UAACUU UAACAA UGACAU UAGUAU
KR105207.1	Zaire ebolavirus isolate Ebola virus/H.sapiens-wt/SLE/2014/Makona-G3917.1, partial genome	Zaire ebolavirus	18941	UUUCUUCUUAAAAAUCCUAGAAAACACACGCUUAUUGAUACUCCUUCUAAUUAUUAAAAGGAGAGUAACUU UAAAUA UAGCCU UAAAUU UAACUU UAACAA UGACAU UAGUAUGGACCAAACAAAGUCUCGGUAUAGUGGUUCUAUCUCUUGUUGGAUCCAGAGGCCUCCCCCGUUCCCGUAGUCACACGAGUCAACUUU	UAACUU UAAAUA UAGCCU UAAAUU UAACUU UAACAA UGACAU UAGUAU
KR105205.1	Zaire ebolavirus isolate Ebola virus/H.sapiens-wt/SLE/2014/Makona-G3889.1, partial genome	Zaire ebolavirus	18937	UUCUUAAAAAUCCUAGAAAACACACGCUUAUUGAUACUCCUUCUAAUUAUUAAAAGGAGAGUAACUU UAAAUA UAGCCU UAAAUU UAACUU UAACAA UGACAU UAGUAUGGACCAAACAAAGUCUCGGUAUAGUGGUUCUAUCUCUUGUUGGAUCCAGAGGCCUCCCCCGUUCCCGUAGUCACACGAGUCAACUUUUAGG	UAACUU UAAAUA UAGCCU UAAAUU UAACUU UAACAA UGACAU UAGUAU
KR105204.1	Zaire ebolavirus isolate Ebola virus/H.sapiens-wt/SLE/2014/Makona-G3886.1, partial genome	Zaire ebolavirus	18917	CACACGCUUAUUGAUACUCCUUCUAAUUAUUAAAAGGAGAGUAACUU UAAAUA UAGCCU UAAAUU UAACUU UAACAA UGACAU UAGUAUGGACCAAACAAAGUCUCGGUAUAGUGGUUCUAUCUCUUGUUGGAUCCAGAGGCCUCCCCCGUUCCCGUAGUCACACGAGUCAACUUUUAGGGAACAGUUGUAGAUCCGGAA	UAACUU UAAAUA UAGCCU UAAAUU UAACUU UAACAA UGACAU UAGUAU
KU156714.1	Zaire ebolavirus isolate Ebola virus/H.sapiens-wt/SLE/2014/Makona-G3864.1, partial genome	Zaire ebolavirus	18896	UGUGUGUUUUUCUUUCUUCUUAAAAAUCCUAGAAAACACACGCUUAUUGAUACUCCUUCUAAUUAUUAAAAGGAGAGUAACUU UAAAUA UAGCCU UAAAUU UAACUU UAACAA UGACAU UAGUAUGGACCAAACAAAGUCUCGGUAUAGUGGUUCUAUCUCUUGUUGGAUCCAGAGGCCUCCCCCGUUCCCGUAGUCACA	UAACUU UAAAUA UAGCCU UAAAUU UAACUU UAACAA UGACAU UAGUAU
KR013754.3	Zaire ebolavirus isolate Ebola virus/H.sapiens-wt/SLE/2014/Makona-G3864.1, partial genome	Zaire ebolavirus	18905	AAAUCCUAGAAAACACACGCUUAUUGAUACUCCUUCUAAUUAUUAAAAGGAGAGUAACUU UAAAUA UAGCCU UAAAUU UAACUU UAACAA UGACAU UAGUAUGGACCAAACAAAGUCUCGGUAUAGUGGUUCUAUCUCUUGUUGGAUCCAGAGGCCUCCCCCGUUCCCGUAGUCACACGAGUCAACUUUUAGGGAACAGU	UAACUU UAAAUA UAGCCU UAAAUU UAACUU UAACAA UGACAU UAGUAU
KU156715.1	Zaire ebolavirus isolate Ebola virus/H.sapiens-wt/SLE/2014/Makona-G3864.1, partial genome	Zaire ebolavirus	18958	GCCUGUGUGUUUUUCUUUCUUCUUAAAAAUCCUAGAAAACACACGCUUAUUGAUACUCCUUCUAAUUAUUAAAAGGAGAGUAACUU UAAAUA UAGCCU UAAAUU UAACUU UAACAA UGACAU UAGUAUGGACCAAACAAAGUCUCGGUAUAGUGGUUCUAUCUCUUGUUGGAUCCAGAGGCCUCCCCCGUUCCCGUAGUC	UAACUU UAAAUA UAGCCU UAAAUU UAACUU UAACAA UGACAU UAGUAU
KM233115.1	Zaire ebolavirus isolate Ebola virus/H.sapiens-wt/SLE/2014/Makona-G3857, complete genome	Zaire ebolavirus	18835	CUUAUUGAUACUCCUUCUAAUUAUUAAAAGGAGAGUAACUU UAAAUA UAGCCU UAAAUU UAACUU UAACAA UGACAU UAGUAUGGACCAAACAAAGUCUCGGUAUAGUGGUUCUAUCUCUUGUUGGAUCCAGAGGCCUCCCCCGUUCCCGUAGUCACACGAGUCAACUUUUAGGGAACAGUUGUAGAUCCGGAAUAGUGU	UAACUU UAAAUA UAGCCU UAAAUU UAACUU UAACAA UGACAU UAGUAU
KM233114.1	Zaire ebolavirus isolate Ebola virus/H.sapiens-wt/SLE/2014/Makona-G3856.3, complete genome	Zaire ebolavirus	18939	UCUUCUUAAAAAUCCUAGAAAACACACGCUUAUUGAUACUCCUUCUAAUUAUUAAAAGGAGAGUAACUU UAAAUA UAGCCU UAAAUU UAACUU UAACAA UGACAU UAGUAUGGACCAAACAAAGUCUCGGUAUAGUGGUUCUAUCUCUUGUUGGAUCCAGAGGCCUCCCCCGUUCCCGUAGUCACACGAGUCAACUUUUA	UAACUU UAAAUA UAGCCU UAAAUU UAACUU UAACAA UGACAU UAGUAU
KM233113.1	Zaire ebolavirus isolate Ebola virus/H.sapiens-wt/SLE/2014/Makona-G3856.1, complete genome	Zaire ebolavirus	18958	GCCUGUGUGUUUUUCUUUCUUCUUAAAAAUCCUAGAAAACACACGCUUAUUGAUACUCCUUCUAAUUAUUAAAAGGAGAGUAACUU UAAAUA UAGCCU UAAAUU UAACUU UAACAA UGACAU UAGUAUGGACCAAACAAAGUCUCGGUAUAGUGGUUCUAUCUCUUGUUGGAUCCAGAGGCCUCCCCCGUUCCCGUAGUC	UAACUU UAAAUA UAGCCU UAAAUU UAACUU UAACAA UGACAU UAGUAU
KR105202.1	Zaire ebolavirus isolate Ebola virus/H.sapiens-wt/SLE/2014/Makona-G3851.2, partial genome	Zaire ebolavirus	18901	CUUAUUGAUACUCCUUCUAAUUAUUAAAAGGAGAGUAACUU UAAAUA UAGCCU UAAAUU UAACUU UAACAA UGACAU UAGUAUGGACCAAACAAAGUCUCGGUAUAGUGGUUCUAUCUCUUGUUGGAUCCAGAGGCCUCCCCCGUUCCCGUAGUCACACGAGUCAACUUUUAGGGAACAGUUGUAGAUCCGGAAUAGUGU	UAACUU UAAAUA UAGCCU UAAAUU UAACUU UAACAA UGACAU UAGUAU
KM233112.1	Zaire ebolavirus isolate Ebola virus/H.sapiens-wt/SLE/2014/Makona-G3851, complete genome	Zaire ebolavirus	18923	AAAACACACGCUUAUUGAUACUCCUUCUAAUUAUUAAAAGGAGAGUAACUU UAAAUA UAGCCU UAAAUU UAACUU UAACAA UGACAU UAGUAUGGACCAAACAAAGUCUCGGUAUAGUGGUUCUAUCUCUUGUUGGAUCCAGAGGCCUCCCCCGUUCCCGUAGUCACACGAGUCAACUUUUAGGGAACAGUUGUAGAUCC	UAACUU UAAAUA UAGCCU UAAAUU UAACUU UAACAA UGACAU UAGUAU
KM233110.1	Zaire ebolavirus isolate Ebola virus/H.sapiens-wt/SLE/2014/Makona-G3848, complete genome	Zaire ebolavirus	18956	CUGUGUGUUUUUCUUUCUUCUUAAAAAUCCUAGAAAACACACGCUUAUUGAUACUCCUUCUAAUUAUUAAAAGGAGAGUAACUU UAAAUA UAGCCU UAAAUU UAACUU UAACAA UGACAU UAGUAUGGACCAAACAAAGUCUCGGUAUAGUGGUUCUAUCUCUUGUUGGAUCCAGAGGCCUCCCCCGUUCCCGUAGUCAC	UAACUU UAAAUA UAGCCU UAAAUU UAACUU UAACAA UGACAU UAGUAU
KM233109.1	Zaire ebolavirus isolate Ebola virus/H.sapiens-wt/SLE/2014/Makona-G3846, complete genome	Zaire ebolavirus	18958	GCCUGUGUGUUUUUCUUUCUUCUUAAAAAUCCUAGAAAACACACGCUUAUUGAUACUCCUUCUAAUUAUUAAAAGGAGAGUAACUU UAAAUA UAGCCU UAAAUU UAACUU UAACAA UGACAU UAGUAUGGACCAAACAAAGUCUCGGUAUAGUGGUUCUAUCUCUUGUUGGAUCCAGAGGCCUCCCCCGUUCCCGUAGUC	UAACUU UAAAUA UAGCCU UAAAUU UAACUU UAACAA UGACAU UAGUAU
KR105201.1	Zaire ebolavirus isolate Ebola virus/H.sapiens-wt/SLE/2014/Makona-G3845.2, partial genome	Zaire ebolavirus	18913	CUUAUUGAUACUCCUUCUAAUUAUUAAAAGGAGAGUAACUU UAAAUA UAGCCU UAAAUU UAACUU UAACAA UGACAU UAGUAUGGACCAAACAAAGUCUCGGUAUAGUGGUUCUAUCUCUUGUUGGAUCCAGAGGCCUCCCCCGUUCCCGUAGUCACACGAGUCAACUUUUAGGGAACAGUUGUAGAUCCGGAAUAGUGU	UAACUU UAAAUA UAGCCU UAAAUU UAACUU UAACAA UGACAU UAGUAU
KM233108.1	Zaire ebolavirus isolate Ebola virus/H.sapiens-wt/SLE/2014/Makona-G3845, complete genome	Zaire ebolavirus	18915	GCUUAUUGAUACUCCUUCUAAUUAUUAAAAGGAGAGUAACUU UAAAUA UAGCCU UAAAUU UAACUU UAACAA UGACAU UAGUAUGGACCAAACAAAGUCUCGGUAUAGUGGUUCUAUCUCUUGUUGGAUCCAGAGGCCUCCCCCGUUCCCGUAGUCACACGAGUCAACUUUUAGGGAACAGUUGUAGAUCCGGAAUAGUG	UAACUU UAAAUA UAGCCU UAAAUU UAACUU UAACAA UGACAU UAGUAU
KM233107.1	Zaire ebolavirus isolate Ebola virus/H.sapiens-wt/SLE/2014/Makona-G3841, complete genome	Zaire ebolavirus	18876	CUUAUUGAUACUCCUUCUAAUUAUUAAAAGGAGAGUAACUU UAAAUA UAGCCU UAAAUU UAACUU UAACAA UGACAU UAGUAUGGACCAAACAAAGUCUCGGUAUAGUGGUUCUAUCUCUUGUUGGAUCCAGAGGCCUCCCCCGUUCCCGUAGUCACACGAGUCAACUUUUAGGGAACAGUUGUAGAUCCGGAAUAGUGU	UAACUU UAAAUA UAGCCU UAAAUU UAACUU UAACAA UGACAU UAGUAU
KM233106.1	Zaire ebolavirus isolate Ebola virus/H.sapiens-wt/SLE/2014/Makona-G3840, complete genome	Zaire ebolavirus	18945	UCUUUCUUCUUAAAAAUCCUAGAAAACACACGCUUAUUGAUACUCCUUCUAAUUAUUAAAAGGAGAGUAACUU UAAAUA UAGCCU UAAAUU UAACUU UAACAA UGACAU UAGUAUGGACCAAACAAAGUCUCGGUAUAGUGGUUCUAUCUCUUGUUGGAUCCAGAGGCCUCCCCCGUUCCCGUAGUCACACGAGUCAACU	UAACUU UAAAUA UAGCCU UAAAUU UAACUU UAACAA UGACAU UAGUAU
KR105200.1	Zaire ebolavirus isolate Ebola virus/H.sapiens-wt/SLE/2014/Makona-G3838.2, partial genome	Zaire ebolavirus	18911	CUUAUUGAUACUCCUUCUAAUUAUUAAAAGGAGAGUAACUU UAAAUA UAGCCU UAAAUU UAACUU UAACAA UGACAU UAGUAUGGACCAAACAAAGUCUCGGUAUAGUGGUUCUAUCUCUUGUUGGAUCCAGAGGCCUCCCCCGUUCCCGUAGUCACACGAGUCAACUUUUAGGGAACAGUUGUAGAUCCGGAAUAGUGU	UAACUU UAAAUA UAGCCU UAAAUU UAACUU UAACAA UGACAU UAGUAU
KM233105.1	Zaire ebolavirus isolate Ebola virus/H.sapiens-wt/SLE/2014/Makona-G3838, complete genome	Zaire ebolavirus	18914	GCUUAUUGAUACUCCUUCUAAUUAUUAAAAGGAGAGUAACUU UAAAUA UAGCCU UAAAUU UAACUU UAACAA UGACAU UAGUAUGGACCAAACAAAGUCUCGGUAUAGUGGUUCUAUCUCUUGUUGGAUCCAGAGGCCUCCCCCGUUCCCGUAGUCACACGAGUCAACUUUUAGGGAACAGUUGUAGAUCCGGAAUAGUG	UAACUU UAAAUA UAGCCU UAAAUU UAACUU UAACAA UGACAU UAGUAU
KM233104.1	Zaire ebolavirus isolate Ebola virus/H.sapiens-wt/SLE/2014/Makona-G3834, complete genome	Zaire ebolavirus	18921	GCCUGUGUGUUUUUCUUUCUUCUUAAAAAUCCUAGAAAACACACGCUUAUUGAUACUCCUUCUAAUUAUUAAAAGGAGAGUAACUU UAAAUA UAGCCU UAAAUU UAACUU UAACAA UGACAU UAGUAUGGACCAAACAAAGUCUCGGUAUAGUGGUUCUAUCUCUUGUUGGAUCCAGAGGCCUCCCCCGUUCCCGUAGUC	UAACUU UAAAUA UAGCCU UAAAUU UAACUU UAACAA UGACAU UAGUAU
KM233103.1	Zaire ebolavirus isolate Ebola virus/H.sapiens-wt/SLE/2014/Makona-G3831, complete genome	Zaire ebolavirus	18950	GUUUUUCUUUCUUCUUAAAAAUCCUAGAAAACACACGCUUAUUGAUACUCCUUCUAAUUAUUAAAAGGAGAGUAACUU UAAAUA UAGCCU UAAAUU UAACUU UAACAA UGACAU UAGUAUGGACCAAACAAAGUCUCGGUAUAGUGGUUCUAUCUCUUGUUGGAUCCAGAGGCCUCCCCCGUUCCCGUAGUCACACGAGU	UAACUU UAAAUA UAGCCU UAAAUU UAACUU UAACAA UGACAU UAGUAU
KM233102.1	Zaire ebolavirus isolate Ebola virus/H.sapiens-wt/SLE/2014/Makona-G3829, complete genome	Zaire ebolavirus	18945	UCUUUCUUCUUAAAAAUCCUAGAAAACACACGCUUAUUGAUACUCCUUCUAAUUAUUAAAAGGAGAGUAACUU UAAAUA UAGCCU UAAAUU UAACUU UAACAA UGACAU UAGUAUGGACCAAACAAAGUCUCGGUAUAGUGGUUCUAUCUCUUGUUGGAUCCAGAGGCCUCCCCCGUUCCCGUAGUCACACGAGUCAACU	UAACUU UAAAUA UAGCCU UAAAUU UAACUU UAACAA UGACAU UAGUAU
KM233101.1	Zaire ebolavirus isolate Ebola virus/H.sapiens-wt/SLE/2014/Makona-G3827, complete genome	Zaire ebolavirus	18876	CUUAUUGAUACUCCUUCUAAUUAUUAAAAGGAGAGUAACUU UAAAUA UAGCCU UAAAUU UAACUU UAACAA UGACAU UAGUAUGGACCAAACAAAGUCUCGGUAUAGUGGUUCUAUCUCUUGUUGGAUCCAGAGGCCUCCCCCGUUCCCGUAGUCACACGAGUCAACUUUUAGGGAACAGUUGUAGAUCCGGAAUAGUGU	UAACUU UAAAUA UAGCCU UAAAUU UAACUU UAACAA UGACAU UAGUAU
KM233100.1	Zaire ebolavirus isolate Ebola virus/H.sapiens-wt/SLE/2014/Makona-G3826, complete genome	Zaire ebolavirus	18932	AAAAAUCCUAGAAAACACACGCUUAUUGAUACUCCUUCUAAUUAUUAAAAGGAGAGUAACUU UAAAUA UAGCCU UAAAUU UAACUU UAACAA UGACAU UAGUAUGGACCAAACAAAGUCUCGGUAUAGUGGUUCUAUCUCUUGUUGGAUCCAGAGGCCUCCCCCGUUCCCGUAGUCACACGAGUCAACUUUUAGGGAACA	UAACUU UAAAUA UAGCCU UAAAUU UAACUU UAACAA UGACAU UAGUAU
KM233099.1	Zaire ebolavirus isolate Ebola virus/H.sapiens-wt/SLE/2014/Makona-G3825.2, complete genome	Zaire ebolavirus	18953	GUGUUUUUCUUUCUUCUUAAAAAUCCUAGAAAACACACGCUUAUUGAUACUCCUUCUAAUUAUUAAAAGGAGAGUAACUU UAAAUA UAGCCU UAAAUU UAACUU UAACAA UGACAU UAGUAUGGACCAAACAAAGUCUCGGUAUAGUGGUUCUAUCUCUUGUUGGAUCCAGAGGCCUCCCCCGUUCCCGUAGUCACACGA	UAACUU UAAAUA UAGCCU UAAAUU UAACUU UAACAA UGACAU UAGUAU
KM233098.1	Zaire ebolavirus isolate Ebola virus/H.sapiens-wt/SLE/2014/Makona-G3825.1, complete genome	Zaire ebolavirus	18950	GUUUUUCUUUCUUCUUAAAAAUCCUAGAAAACACACGCUUAUUGAUACUCCUUCUAAUUAUUAAAAGGAGAGUAACUU UAAAUA UAGCCU UAAAUU UAACUU UAACAA UGACAU UAGUAUGGACCAAACAAAGUCUCGGUAUAGUGGUUCUAUCUCUUGUUGGAUCCAGAGGCCUCCCCCGUUCCCGUAGUCACACGAGU	UAACUU UAAAUA UAGCCU UAAAUU UAACUU UAACAA UGACAU UAGUAU
KM233097.1	Zaire ebolavirus isolate Ebola virus/H.sapiens-wt/SLE/2014/Makona-G3823, complete genome	Zaire ebolavirus	18953	UGUGUUUUUCUUUCUUCUUAAAAAUCCUAGAAAACACACGCUUAUUGAUACUCCUUCUAAUUAUUAAAAGGAGAGUAACUU UAAAUA UAGCCU UAAAUU UAACUU UAACAA UGACAU UAGUAUGGACCAAACAAAGUCUCGGUAUAGUGGUUCUAUCUCUUGUUGGAUCCAGAGGCCUCCCCCGUUCCCGUAGUCACACG	UAACUU UAAAUA UAGCCU UAAAUU UAACUU UAACAA UGACAU UAGUAU
KM233096.1	Zaire ebolavirus isolate Ebola virus/H.sapiens-wt/SLE/2014/Makona-G3822, complete genome	Zaire ebolavirus	18953	UGUGUGUUUUUCUUUCUUCUUAAAAAUCCUAGAAAACACACGCUUAUUGAUACUCCUUCUAAUUAUUAAAAGGAGAGUAACUU UAAAUA UAGCCU UAAAUU UAACUU UAACAA UGACAU UAGUAUGGACCAAACAAAGUCUCGGUAUAGUGGUUCUAUCUCUUGUUGGAUCCAGAGGCCUCCCCCGUUCCCGUAGUCACA	UAACUU UAAAUA UAGCCU UAAAUU UAACUU UAACAA UGACAU UAGUAU
KM233095.1	Zaire ebolavirus isolate Ebola virus/H.sapiens-wt/SLE/2014/Makona-G3821, complete genome	Zaire ebolavirus	18862	AUUGAUACUCCUUCUAAUUAUUAAAAGGAGAGUAACUU UAAAUA UAGCCU UAAAUU UAACUU UAACAA UGACAU UAGUAUGGACCAAACAAAGUCUCGGUAUAGUGGUUCUAUCUCUUGUUGGAUCCAGAGGCCUCCCCCGUUCCCGUAGUCACACGAGUCAACUUUUAGGGAACAGUUGUAGAUCCGGAAUAGUGUAGU	UAACUU UAAAUA UAGCCU UAAAUU UAACUU UAACAA UGACAU UAGUAU
KM233094.1	Zaire ebolavirus isolate Ebola virus/H.sapiens-wt/SLE/2014/Makona-G3820, complete genome	Zaire ebolavirus	18925	CUAGAAAACACACGCUUAUUGAUACUCCUUCUAAUUAUUAAAAGGAGAGUAACUU UAAAUA UAGCCU UAAAUU UAACUU UAACAA UGACAU UAGUAUGGACCAAACAAAGUCUCGGUAUAGUGGUUCUAUCUCUUGUUGGAUCCAGAGGCCUCCCCCGUUCCCGUAGUCACACGAGUCAACUUUUAGGGAACAGUUGUAG	UAACUU UAAAUA UAGCCU UAAAUU UAACUU UAACAA UGACAU UAGUAU
KM233093.1	Zaire ebolavirus isolate Ebola virus/H.sapiens-wt/SLE/2014/Makona-G3819, complete genome	Zaire ebolavirus	18880	CCUAGAAAACACACGCUUAUUGAUACUCCUUCUAAUUAUUAAAAGGAGAGUAACUU UAAAUA UAGCCU UAAAUU UAACUU UAACAA UGACAU UAGUAUGGACCAAACAAAGUCUCGGUAUAGUGGUUCUAUCUCUUGUUGGAUCCAGAGGCCUCCCCCGUUCCCGUAGUCACACGAGUCAACUUUUAGGGAACAGUUGUA	UAACUU UAAAUA UAGCCU UAAAUU UAACUU UAACAA UGACAU UAGUAU
KM233092.1	Zaire ebolavirus isolate Ebola virus/H.sapiens-wt/SLE/2014/Makona-G3818, complete genome	Zaire ebolavirus	18948	GUUUUUCUUUCUUCUUAAAAAUCCUAGAAAACACACGCUUAUUGAUACUCCUUCUAAUUAUUAAAAGGAGAGUAACUU UAAAUA UAGCCU UAAAUU UAACUU UAACAA UGACAU UAGUAUGGACCAAACAAAGUCUCGGUAUAGUGGUUCUAUCUCUUGUUGGAUCCAGAGGCCUCCCCCGUUCCCGUAGUCACACGAGU	UAACUU UAAAUA UAGCCU UAAAUU UAACUU UAACAA UGACAU UAGUAU
KM233091.1	Zaire ebolavirus isolate Ebola virus/H.sapiens-wt/SLE/2014/Makona-G3817, complete genome	Zaire ebolavirus	18886	AAAACACACGCUUAUUGAUACUCCUUCUAAUUAUUAAAAGGAGAGUAACUU UAAAUA UAGCCU UAAAUU UAACUU UAACAA UGACAU UAGUAUGGACCAAACAAAGUCUCGGUAUAGUGGUUCUAUCUCUUGUUGGAUCCAGAGGCCUCCCCCGUUCCCGUAGUCACACGAGUCAACUUUUAGGGAACAGUUGUAGAUCC	UAACUU UAAAUA UAGCCU UAAAUU UAACUU UAACAA UGACAU UAGUAU
KM233089.1	Zaire ebolavirus isolate Ebola virus/H.sapiens-wt/SLE/2014/Makona-G3814, complete genome	Zaire ebolavirus	18914	GUGUGUUUUUCUUUCUUCUUAAAAAUCCUAGAAAACACACGCUUAUUGAUACUCCUUCUAAUUAUUAAAAGGAGAGUAACUU UAAAUA UAGCCU UAAAUU UAACUU UAACAA UGACAU UAGUAUGGACCAAACAAAGUCUCGGUAUAGUGGUUCUAUCUCUUGUUGGAUCCAGAGGCCUCCCCCGUUCCCGUAGUCACAC	UAACUU UAAAUA UAGCCU UAAAUU UAACUU UAACAA UGACAU UAGUAU
KM233088.1	Zaire ebolavirus isolate Ebola virus/H.sapiens-wt/SLE/2014/Makona-G3810.2, complete genome	Zaire ebolavirus	18921	AAAACACACGCUUAUUGAUACUCCUUCUAAUUAUUAAAAGGAGAGUAACUU UAAAUA UAGCCU UAAAUU UAACUU UAACAA UGACAU UAGUAUGGACCAAACAAAGUCUCGGUAUAGUGGUUCUAUCUCUUGUUGGAUCCAGAGGCCUCCCCCGUUCCCGUAGUCACACGAGUCAACUUUUAGGGAACAGUUGUAGAUCC	UAACUU UAAAUA UAGCCU UAAAUU UAACUU UAACAA UGACAU UAGUAU
KM233087.1	Zaire ebolavirus isolate Ebola virus/H.sapiens-wt/SLE/2014/Makona-G3810.1, complete genome	Zaire ebolavirus	18859	GAUACUCCUUCUAAUUAUUAAAAGGAGAGUAACUU UAAAUA UAGCCU UAAAUU UAACUU UAACAA UGACAU UAGUAUGGACCAAACAAAGUCUCGGUAUAGUGGUUCUAUCUCUUGUUGGAUCCAGAGGCCUCCCCCGUUCCCGUAGUCACACGAGUCAACUUUUAGGGAACAGUUGUAGAUCCGGAAUAGUGUAGUGUU	UAACUU UAAAUA UAGCCU UAAAUU UAACUU UAACAA UGACAU UAGUAU
KM233086.1	Zaire ebolavirus isolate Ebola virus/H.sapiens-wt/SLE/2014/Makona-G3809, complete genome	Zaire ebolavirus	18830	GAUACUCCUUCUAAUUAUUAAAAGGAGAGUAACUU UAAAUA UAGCCU UAAAUU UAACUU UAACAA UGACAU UAGUAUGGACCAAACAAAGUCUCGGUAUAGUGGUUCUAUCUCUUGUUGGAUCCAGAGGCCUCCCCCGUUCCCGUAGUCACACGAGUCAACUUUUAGGGAACAGUUGUAGAUCCGGAAUAGUGUAGUGUU	UAACUU UAAAUA UAGCCU UAAAUU UAACUU UAACAA UGACAU UAGUAU
KM233085.1	Zaire ebolavirus isolate Ebola virus/H.sapiens-wt/SLE/2014/Makona-G3808, complete genome	Zaire ebolavirus	18882	CACACGCUUAUUGAUACUCCUUCUAAUUAUUAAAAGGAGAGUAACUU UAAAUA UAGCCU UAAAUU UAACUU UAACAA UGACAU UAGUAUGGACCAAACAAAGUCUCGGUAUAGUGGUUCUAUCUCUUGUUGGAUCCAGAGGCCUCCCCCGUUCCCGUAGUCACACGAGUCAACUUUUAGGGAACAGUUGUAGAUCCGGAA	UAACUU UAAAUA UAGCCU UAAAUU UAACUU UAACAA UGACAU UAGUAU
KM233084.1	Zaire ebolavirus isolate Ebola virus/H.sapiens-wt/SLE/2014/Makona-G3807, complete genome	Zaire ebolavirus	18921	AAAACACACGCUUAUUGAUACUCCUUCUAAUUAUUAAAAGGAGAGUAACUU UAAAUA UAGCCU UAAAUU UAACUU UAACAA UGACAU UAGUAUGGACCAAACAAAGUCUCGGUAUAGUGGUUCUAUCUCUUGUUGGAUCCAGAGGCCUCCCCCGUUCCCGUAGUCACACGAGUCAACUUUUAGGGAACAGUUGUAGAUCC	UAACUU UAAAUA UAGCCU UAAAUU UAACUU UAACAA UGACAU UAGUAU
KM233082.1	Zaire ebolavirus isolate Ebola virus/H.sapiens-wt/SLE/2014/Makona-G3805.1, complete genome	Zaire ebolavirus	18812	UAACUU UAAAUA UAGCCU UAAAUU UAACUU UAACAA UGACAU UAGUAUGGACCAAACAAAGUCUCGGUAUAGUGGUUCUAUCUCUUGUUGGAUCCAGAGGCCUCCCCCGUUCCCGUAGUCACACGAGUCAACUUUUAGGGAACAGUUGUAGAUCCGGAAUAGUGUAGUGUUCAAGGCGGAAUUUGAGACGUCCCACUAGG	UAACUU UAAAUA UAGCCU UAAAUU UAACUU UAACAA UGACAU UAGUAU
KM233081.1	Zaire ebolavirus isolate Ebola virus/H.sapiens-wt/SLE/2014/Makona-G3800, complete genome	Zaire ebolavirus	18925	CUAGAAAACACACGCUUAUUGAUACUCCUUCUAAUUAUUAAAAGGAGAGUAACUU UAAAUA UAGCCU UAAAUU UAACUU UAACAA UGACAU UAGUAUGGACCAAACAAAGUCUCGGUAUAGUGGUUCUAUCUCUUGUUGGAUCCAGAGGCCUCCCCCGUUCCCGUAGUCACACGAGUCAACUUUUAGGGAACAGUUGUAG	UAACUU UAAAUA UAGCCU UAAAUU UAACUU UAACAA UGACAU UAGUAU
KM233080.1	Zaire ebolavirus isolate Ebola virus/H.sapiens-wt/SLE/2014/Makona-G3799, complete genome	Zaire ebolavirus	18945	UUUCUUUCUUCUUAAAAAUCCUAGAAAACACACGCUUAUUGAUACUCCUUCUAAUUAUUAAAAGGAGAGUAACUU UAAAUA UAGCCU UAAAUU UAACUU UAACAA UGACAU UAGUAUGGACCAAACAAAGUCUCGGUAUAGUGGUUCUAUCUCUUGUUGGAUCCAGAGGCCUCCCCCGUUCCCGUAGUCACACGAGUCAA	UAACUU UAAAUA UAGCCU UAAAUU UAACUU UAACAA UGACAU UAGUAU
KM233079.1	Zaire ebolavirus isolate Ebola virus/H.sapiens-wt/SLE/2014/Makona-G3798, complete genome	Zaire ebolavirus	18870	GAUACUCCUUCUAAUUAUUAAAAGGAGAGUAACUU UAAAUA UAGCCU UAAAUU UAACUU UAACAA UGACAU UAGUAUGGACCAAACAAAGUCUCGGUAUAGUGGUUCUAUCUCUUGUUGGAUCCAGAGGCCUCCCCCGUUCCCGUAGUCACACGAGUCAACUUUUAGGGAACAGUUGUAGAUCCGGAAUAGUGUAGUGUU	UAACUU UAAAUA UAGCCU UAAAUU UAACUU UAACAA UGACAU UAGUAU
KM233078.1	Zaire ebolavirus isolate Ebola virus/H.sapiens-wt/SLE/2014/Makona-G3796, complete genome	Zaire ebolavirus	18912	GCUUAUUGAUACUCCUUCUAAUUAUUAAAAGGAGAGUAACUU UAAAUA UAGCCU UAAAUU UAACUU UAACAA UGACAU UAGUAUGGACCAAACAAAGUCUCGGUAUAGUGGUUCUAUCUCUUGUUGGAUCCAGAGGCCUCCCCCGUUCCCGUAGUCACACGAGUCAACUUUUAGGGAACAGUUGUAGAUCCGGAAUAGUG	UAACUU UAAAUA UAGCCU UAAAUU UAACUU UAACAA UGACAU UAGUAU
KM233077.1	Zaire ebolavirus isolate Ebola virus/H.sapiens-wt/SLE/2014/Makona-G3795, complete genome	Zaire ebolavirus	18897	AAAAAUCCUAGAAAACACACGCUUAUUGAUACUCCUUCUAAUUAUUAAAAGGAGAGUAACUU UAAAUA UAGCCU UAAAUU UAACUU UAACAA UGACAU UAGUAUGGACCAAACAAAGUCUCGGUAUAGUGGUUCUAUCUCUUGUUGGAUCCAGAGGCCUCCCCCGUUCCCGUAGUCACACGAGUCAACUUUUAGGGAACA	UAACUU UAAAUA UAGCCU UAAAUU UAACUU UAACAA UGACAU UAGUAU
KM233076.1	Zaire ebolavirus isolate Ebola virus/H.sapiens-wt/SLE/2014/Makona-G3789.1, complete genome	Zaire ebolavirus	18811	GAUACUCCUUCUAAUUAUUAAAAGGAGAGUAACUU UAAAUA UAGCCU UAAAUU UAACUU UAACAA UGACAU UAGUAUGGACCAAACAAAGUCUCGGUAUAGUGGUUCUAUCUCUUGUUGGAUCCAGAGGCCUCCCCCGUUCCCGUAGUCACACGAGUCAACUUUUAGGGAACAGUUGUAGAUCCGGAAUAGUGUAGUGUU	UAACUU UAAAUA UAGCCU UAAAUU UAACUU UAACAA UGACAU UAGUAU
KM233075.1	Zaire ebolavirus isolate Ebola virus/H.sapiens-wt/SLE/2014/Makona-G3788, complete genome	Zaire ebolavirus	18931	AAAAUCCUAGAAAACACACGCUUAUUGAUACUCCUUCUAAUUAUUAAAAGGAGAGUAACUU UAAAUA UAGCCU UAAAUU UAACUU UAACAA UGACAU UAGUAUGGACCAAACAAAGUCUCGGUAUAGUGGUUCUAUCUCUUGUUGGAUCCAGAGGCCUCCCCCGUUCCCGUAGUCACACGAGUCAACUUUUAGGGAACAG	UAACUU UAAAUA UAGCCU UAAAUU UAACUU UAACAA UGACAU UAGUAU
KM233074.1	Zaire ebolavirus isolate Ebola virus/H.sapiens-wt/SLE/2014/Makona-G3787, complete genome	Zaire ebolavirus	18890	CUAGAAAACACACGCUUAUUGAUACUCCUUCUAAUUAUUAAAAGGAGAGUAACUU UAAAUA UAGCCU UAAAUU UAACUU UAACAA UGACAU UAGUAUGGACCAAACAAAGUCUCGGUAUAGUGGUUCUAUCUCUUGUUGGAUCCAGAGGCCUCCCCCGUUCCCGUAGUCACACGAGUCAACUUUUAGGGAACAGUUGUAG	UAACUU UAAAUA UAGCCU UAAAUU UAACUU UAACAA UGACAU UAGUAU
KM233073.1	Zaire ebolavirus isolate Ebola virus/H.sapiens-wt/SLE/2014/Makona-G3786, complete genome	Zaire ebolavirus	18912	GCUUAUUGAUACUCCUUCUAAUUAUUAAAAGGAGAGUAACUU UAAAUA UAGCCU UAAAUU UAACUU UAACAA UGACAU UAGUAUGGACCAAACAAAGUCUCGGUAUAGUGGUUCUAUCUCUUGUUGGAUCCAGAGGCCUCCCCCGUUCCCGUAGUCACACGAGUCAACUUUUAGGGAACAGUUGUAGAUCCGGAAUAGUG	UAACUU UAAAUA UAGCCU UAAAUU UAACUU UAACAA UGACAU UAGUAU
KM233072.1	Zaire ebolavirus isolate Ebola virus/H.sapiens-wt/SLE/2014/Makona-G3782, complete genome	Zaire ebolavirus	18949	GUUUUUCUUUCUUCUUAAAAAUCCUAGAAAACACACGCUUAUUGAUACUCCUUCUAAUUAUUAAAAGGAGAGUAACUU UAAAUA UAGCCU UAAAUU UAACUU UAACAA UGACAU UAGUAUGGACCAAACAAAGUCUCGGUAUAGUGGUUCUAUCUCUUGUUGGAUCCAGAGGCCUCCCCCGUUCCCGUAGUCACACGAGU	UAACUU UAAAUA UAGCCU UAAAUU UAACUU UAACAA UGACAU UAGUAU
KM233071.1	Zaire ebolavirus isolate Ebola virus/H.sapiens-wt/SLE/2014/Makona-G3771, complete genome	Zaire ebolavirus	18901	CUCCUUCUAAUUAUUAAAAGGAGAGUAACUU UAAAUA UAGCCU UAAAUU UAACUU UAACAA UGACAU UAGUAUGGACCAAACAAAGUCUCGGUAUAGUGGUUCUAUCUCUUGUUGGAUCCAGAGGCCUCCCCCGUUCCCGUAGUCACACGAGUCAACUUUUAGGGAACAGUUGUAGAUCCGGAAUAGUGUAGUGUUCAAG	UAACUU UAAAUA UAGCCU UAAAUU UAACUU UAACAA UGACAU UAGUAU
KM233070.1	Zaire ebolavirus isolate Ebola virus/H.sapiens-wt/SLE/2014/Makona-G3770.2, complete genome	Zaire ebolavirus	18959	GCCUGUGUGUUUUUCUUUCUUCUUAAAAAUCCUAGAAAACACACGCUUAUUGAUACUCCUUCUAAUUAUUAAAAGGAGAGUAACUU UAAAUA UAGCCU UAAAUU UAACUU UAACAA UGACAU UAGUAUGGACCAAACAAAGUCUCGGUAUAGUGGUUCUAUCUCUUGUUGGAUCCAGAGGCCUCCCCCGUUCCCGUAGUC	UAACUU UAAAUA UAGCCU UAAAUU UAACUU UAACAA UGACAU UAGUAU
KM233069.1	Zaire ebolavirus isolate Ebola virus/H.sapiens-wt/SLE/2014/Makona-G3770.1, complete genome	Zaire ebolavirus	18958	GCCUGUGUGUUUUUCUUUCUUCUUAAAAAUCCUAGAAAACACACGCUUAUUGAUACUCCUUCUAAUUAUUAAAAGGAGAGUAACUU UAAAUA UAGCCU UAAAUU UAACUU UAACAA UGACAU UAGUAUGGACCAAACAAAGUCUCGGUAUAGUGGUUCUAUCUCUUGUUGGAUCCAGAGGCCUCCCCCGUUCCCGUAGUC	UAACUU UAAAUA UAGCCU UAAAUU UAACUU UAACAA UGACAU UAGUAU
KM233068.1	Zaire ebolavirus isolate Ebola virus/H.sapiens-wt/SLE/2014/Makona-G3769.4, complete genome	Zaire ebolavirus	18925	CUAGAAAACACACGCUUAUUGAUACUCCUUCUAAUUAUUAAAAGGAGAGUAACUU UAAAUA UAGCCU UAAAUU UAACUU UAACAA UGACAU UAGUAUGGACCAAACAAAGUCUCGGUAUAGUGGUUCUAUCUCUUGUUGGAUCCAGAGGCCUCCCCCGUUCCCGUAGUCACACGAGUCAACUUUUAGGGAACAGUUGUAG	UAACUU UAAAUA UAGCCU UAAAUU UAACUU UAACAA UGACAU UAGUAU
KM233067.1	Zaire ebolavirus isolate Ebola virus/H.sapiens-wt/SLE/2014/Makona-G3769.3, complete genome	Zaire ebolavirus	18910	UUAUUGAUACUCCUUCUAAUUAUUAAAAGGAGAGUAACUU UAAAUA UAGCCU UAAAUU UAACUU UAACAA UGACAU UAGUAUGGACCAAACAAAGUCUCGGUAUAGUGGUUCUAUCUCUUGUUGGAUCCAGAGGCCUCCCCCGUUCCCGUAGUCACACGAGUCAACUUUUAGGGAACAGUUGUAGAUCCGGAAUAGUGUA	UAACUU UAAAUA UAGCCU UAAAUU UAACUU UAACAA UGACAU UAGUAU
KM233066.1	Zaire ebolavirus isolate Ebola virus/H.sapiens-wt/SLE/2014/Makona-G3769.2, complete genome	Zaire ebolavirus	18876	CUUAUUGAUACUCCUUCUAAUUAUUAAAAGGAGAGUAACUU UAAAUA UAGCCU UAAAUU UAACUU UAACAA UGACAU UAGUAUGGACCAAACAAAGUCUCGGUAUAGUGGUUCUAUCUCUUGUUGGAUCCAGAGGCCUCCCCCGUUCCCGUAGUCACACGAGUCAACUUUUAGGGAACAGUUGUAGAUCCGGAAUAGUGU	UAACUU UAAAUA UAGCCU UAAAUU UAACUU UAACAA UGACAU UAGUAU
KM233065.1	Zaire ebolavirus isolate Ebola virus/H.sapiens-wt/SLE/2014/Makona-G3769.1, complete genome	Zaire ebolavirus	18925	CUAGAAAACACACGCUUAUUGAUACUCCUUCUAAUUAUUAAAAGGAGAGUAACUU UAAAUA UAGCCU UAAAUU UAACUU UAACAA UGACAU UAGUAUGGACCAAACAAAGUCUCGGUAUAGUGGUUCUAUCUCUUGUUGGAUCCAGAGGCCUCCCCCGUUCCCGUAGUCACACGAGUCAACUUUUAGGGAACAGUUGUAG	UAACUU UAAAUA UAGCCU UAAAUU UAACUU UAACAA UGACAU UAGUAU
KM233064.1	Zaire ebolavirus isolate Ebola virus/H.sapiens-wt/SLE/2014/Makona-G3765.2, complete genome	Zaire ebolavirus	18803	AUUGAUACUCCUUCUAAUUAUUAAAAGGAGAGUAACUU UAAAUA UAGCCU UAAAUU UAACUU UAACAA UGACAU UAGUAUGGACCAAACAAAGUCUCGGUAUAGUGGUUCUAUCUCUUGUUGGAUCCAGAGGCCUCCCCCGUUCCCGUAGUCACACGAGUCAACUUUUAGGGAACAGUUGUAGAUCCGGAAUAGUGUAGU	UAACUU UAAAUA UAGCCU UAAAUU UAACUU UAACAA UGACAU UAGUAU
KM233063.1	Zaire ebolavirus isolate Ebola virus/H.sapiens-wt/SLE/2014/Makona-G3764, complete genome	Zaire ebolavirus	18955	GUGUGUUUUUCUUUCUUCUUAAAAAUCCUAGAAAACACACGCUUAUUGAUACUCCUUCUAAUUAUUAAAAGGAGAGUAACUU UAAAUA UAGCCU UAAAUU UAACUU UAACAA UGACAU UAGUAUGGACCAAACAAAGUCUCGGUAUAGUGGUUCUAUCUCUUGUUGGAUCCAGAGGCCUCCCCCGUUCCCGUAGUCACAC	UAACUU UAAAUA UAGCCU UAAAUU UAACUU UAACAA UGACAU UAGUAU
KM233062.1	Zaire ebolavirus isolate Ebola virus/H.sapiens-wt/SLE/2014/Makona-G3758, complete genome	Zaire ebolavirus	18937	UUCUUAAAAAUCCUAGAAAACACACGCUUAUUGAUACUCCUUCUAAUUAUUAAAAGGAGAGUAACUU UAAAUA UAGCCU UAAAUU UAACUU UAACAA UGACAU UAGUAUGGACCAAACAAAGUCUCGGUAUAGUGGUUCUAUCUCUUGUUGGAUCCAGAGGCCUCCCCCGUUCCCGUAGUCACACGAGUCAACUUUUAGG	UAACUU UAAAUA UAGCCU UAAAUU UAACUU UAACAA UGACAU UAGUAU
KM233061.1	Zaire ebolavirus isolate Ebola virus/H.sapiens-wt/SLE/2014/Makona-G3752, complete genome	Zaire ebolavirus	18890	CUAGAAAACACACGCUUAUUGAUACUCCUUCUAAUUAUUAAAAGGAGAGUAACUU UAAAUA UAGCCU UAAAUU UAACUU UAACAA UGACAU UAGUAUGGACCAAACAAAGUCUCGGUAUAGUGGUUCUAUCUCUUGUUGGAUCCAGAGGCCUCCCCCGUUCCCGUAGUCACACGAGUCAACUUUUAGGGAACAGUUGUAG	UAACUU UAAAUA UAGCCU UAAAUU UAACUU UAACAA UGACAU UAGUAU
KM233059.1	Zaire ebolavirus isolate Ebola virus/H.sapiens-wt/SLE/2014/Makona-G3750.2, complete genome	Zaire ebolavirus	18791	GUAACUU UAAAUA UAGCCU UAAAUU UAACUU UAACAA UGACAU UAGUAUGGACCAAACAAAGUCUCGGUAUAGUGGUUCUAUCUCUUGUUGGAUCCAGAGGCCUCCCCCGUUCCCGUAGUCACACGAGUCAACUUUUAGGGAACAGUUGUAGAUCCGGAAUAGUGUAGUGUUCAAGGCGGAAUUUGAGACGUCCCACUAG	UAACUU UAAAUA UAGCCU UAAAUU UAACUU UAACAA UGACAU UAGUAU
KM233058.1	Zaire ebolavirus isolate Ebola virus/H.sapiens-wt/SLE/2014/Makona-G3750.1, complete genome	Zaire ebolavirus	18850	CUCCUUCUAAUUAUUAAAAGGAGAGUAACUU UAAAUA UAGCCU UAAAUU UAACUU UAACAA UGACAU UAGUAUGGACCAAACAAAGUCUCGGUAUAGUGGUUCUAUCUCUUGUUGGAUCCAGAGGCCUCCCCCGUUCCCGUAGUCACACGAGUCAACUUUUAGGGAACAGUUGUAGAUCCGGAAUAGUGUAGUGUUCAAG	UAACUU UAAAUA UAGCCU UAAAUU UAACUU UAACAA UGACAU UAGUAU
KM233057.1	Zaire ebolavirus isolate Ebola virus/H.sapiens-wt/SLE/2014/Makona-G3735.2, complete genome	Zaire ebolavirus	18954	GUGUGUUUUUCUUUCUUCUUAAAAAUCCUAGAAAACACACGCUUAUUGAUACUCCUUCUAAUUAUUAAAAGGAGAGUAACUU UAAAUA UAGCCU UAAAUU UAACUU UAACAA UGACAU UAGUAUGGACCAAACAAAGUCUCGGUAUAGUGGUUCUAUCUCUUGUUGGAUCCAGAGGCCUCCCCCGUUCCCGUAGUCACAC	UAACUU UAAAUA UAGCCU UAAAUU UAACUU UAACAA UGACAU UAGUAU
KM233056.1	Zaire ebolavirus isolate Ebola virus/H.sapiens-wt/SLE/2014/Makona-G3735.1, complete genome	Zaire ebolavirus	18957	CCUGUGUGUUUUUCUUUCUUCUUAAAAAUCCUAGAAAACACACGCUUAUUGAUACUCCUUCUAAUUAUUAAAAGGAGAGUAACUU UAAAUA UAGCCU UAAAUU UAACUU UAACAA UGACAU UAGUAUGGACCAAACAAAGUCUCGGUAUAGUGGUUCUAUCUCUUGUUGGAUCCAGAGGCCUCCCCCGUUCCCGUAGUCA	UAACUU UAAAUA UAGCCU UAAAUU UAACUU UAACAA UGACAU UAGUAU
KM233055.1	Zaire ebolavirus isolate Ebola virus/H.sapiens-wt/SLE/2014/Makona-G3734.1, complete genome	Zaire ebolavirus	18878	CGCUUAUUGAUACUCCUUCUAAUUAUUAAAAGGAGAGUAACUU UAAAUA UAGCCU UAAAUU UAACUU UAACAA UGACAU UAGUAUGGACCAAACAAAGUCUCGGUAUAGUGGUUCUAUCUCUUGUUGGAUCCAGAGGCCUCCCCCGUUCCCGUAGUCACACGAGUCAACUUUUAGGGAACAGUUGUAGAUCCGGAAUAGU	UAACUU UAAAUA UAGCCU UAAAUU UAACUU UAACAA UGACAU UAGUAU
KM233054.1	Zaire ebolavirus isolate Ebola virus/H.sapiens-wt/SLE/2014/Makona-G3729, complete genome	Zaire ebolavirus	18948	UUUCUUUCUUCUUAAAAAUCCUAGAAAACACACGCUUAUUGAUACUCCUUCUAAUUAUUAAAAGGAGAGUAACUU UAAAUA UAGCCU UAAAUU UAACUU UAACAA UGACAU UAGUAUGGACCAAACAAAGUCUCGGUAUAGUGGUUCUAUCUCUUGUUGGAUCCAGAGGCCUCCCCCGUUCCCGUAGUCACACGAGUCAA	UAACUU UAAAUA UAGCCU UAAAUU UAACUU UAACAA UGACAU UAGUAU
KM233053.1	Zaire ebolavirus isolate Ebola virus/H.sapiens-wt/SLE/2014/Makona-G3724, complete genome	Zaire ebolavirus	18957	CCUGUGUGUUUUUCUUUCUUCUUAAAAAUCCUAGAAAACACACGCUUAUUGAUACUCCUUCUAAUUAUUAAAAGGAGAGUAACUU UAAAUA UAGCCU UAAAUU UAACUU UAACAA UGACAU UAGUAUGGACCAAACAAAGUCUCGGUAUAGUGGUUCUAUCUCUUGUUGGAUCCAGAGGCCUCCCCCGUUCCCGUAGUCA	UAACUU UAAAUA UAGCCU UAAAUU UAACUU UAACAA UGACAU UAGUAU
KM233052.1	Zaire ebolavirus isolate Ebola virus/H.sapiens-wt/SLE/2014/Makona-G3713.4, complete genome	Zaire ebolavirus	18941	UUUCUUCUUAAAAAUCCUAGAAAACACACGCUUAUUGAUACUCCUUCUAAUUAUUAAAAGGAGAGUAACUU UAAAUA UAGCCU UAAAUU UAACUU UAACAA UGACAU UAGUAUGGACCAAACAAAGUCUCGGUAUAGUGGUUCUAUCUCUUGUUGGAUCCAGAGGCCUCCCCCGUUCCCGUAGUCACACGAGUCAACUUU	UAACUU UAAAUA UAGCCU UAAAUU UAACUU UAACAA UGACAU UAGUAU
KM233051.1	Zaire ebolavirus isolate Ebola virus/H.sapiens-wt/SLE/2014/Makona-G3713.3, complete genome	Zaire ebolavirus	18951	UGUGUUUUUCUUUCUUCUUAAAAAUCCUAGAAAACACACGCUUAUUGAUACUCCUUCUAAUUAUUAAAAGGAGAGUAACUU UAAAUA UAGCCU UAAAUU UAACUU UAACAA UGACAU UAGUAUGGACCAAACAAAGUCUCGGUAUAGUGGUUCUAUCUCUUGUUGGAUCCAGAGGCCUCCCCCGUUCCCGUAGUCACACG	UAACUU UAAAUA UAGCCU UAAAUU UAACUU UAACAA UGACAU UAGUAU
KM233050.1	Zaire ebolavirus isolate Ebola virus/H.sapiens-wt/SLE/2014/Makona-G3713.2, complete genome	Zaire ebolavirus	18956	GCCUGUGUGUUUUUCUUUCUUCUUAAAAAUCCUAGAAAACACACGCUUAUUGAUACUCCUUCUAAUUAUUAAAAGGAGAGUAACUU UAAAUA UAGCCU UAAAUU UAACUU UAACAA UGACAU UAGUAUGGACCAAACAAAGUCUCGGUAUAGUGGUUCUAUCUCUUGUUGGAUCCAGAGGCCUCCCCCGUUCCCGUAGUC	UAACUU UAAAUA UAGCCU UAAAUU UAACUU UAACAA UGACAU UAGUAU
KM233049.1	Zaire ebolavirus isolate Ebola virus/H.sapiens-wt/SLE/2014/Makona-G3707, complete genome	Zaire ebolavirus	18946	UUUUCUUUCUUCUUAAAAAUCCUAGAAAACACACGCUUAUUGAUACUCCUUCUAAUUAUUAAAAGGAGAGUAACUU UAAAUA UAGCCU UAAAUU UAACUU UAACAA UGACAU UAGUAUGGACCAAACAAAGUCUCGGUAUAGUGGUUCUAUCUCUUGUUGGAUCCAGAGGCCUCCCCCGUUCCCGUAGUCACACGAGUCA	UAACUU UAAAUA UAGCCU UAAAUU UAACUU UAACAA UGACAU UAGUAU
KM034562.1	Zaire ebolavirus isolate Ebola virus/H.sapiens-wt/SLE/2014/Makona-G3686.1, complete genome	Zaire ebolavirus	18957	GCCUGUGUGUUUUUCUUUCUUCUUAAAAAUCCUAGAAAACACACGCUUAUUGAUACUCCUUCUAAUUAUUAAAAGGAGAGUAACUU UAAAUA UAGCCU UAAAUU UAACUU UAACAA UGACAU UAGUAUGGACCAAACAAAGUCUCGGUAUAGUGGUUCUAUCUCUUGUUGGAUCCAGAGGCCUCCCCCGUUCCCGUAGUC	UAACUU UAAAUA UAGCCU UAAAUU UAACUU UAACAA UGACAU UAGUAU
KM034561.1	Zaire ebolavirus isolate Ebola virus/H.sapiens-wt/SLE/2014/Makona-G3683.1, complete genome	Zaire ebolavirus	18908	AGAAAACACACGCUUAUUGAUACUCCUUCUAAUUAUUAAAAGGAGAGUAACUU UAAAUA UAGCCU UAAAUU UAACUU UAACAA UGACAU UAGUAUGGACCAAACAAAGUCUCGGUAUAGUGGUUCUAUCUCUUGUUGGAUCCAGAGGCCUCCCCCGUUCCCGUAGUCACACGAGUCAACUUUUAGGGAACAGUUGUAGAU	UAACUU UAAAUA UAGCCU UAAAUU UAACUU UAACAA UGACAU UAGUAU
KM034560.1	Zaire ebolavirus isolate Ebola virus/H.sapiens-wt/SLE/2014/Makona-G3682.1, complete genome	Zaire ebolavirus	18952	GUGUUUUUCUUUCUUCUUAAAAAUCCUAGAAAACACACGCUUAUUGAUACUCCUUCUAAUUAUUAAAAGGAGAGUAACUU UAAAUA UAGCCU UAAAUU UAACUU UAACAA UGACAU UAGUAUGGACCAAACAAAGUCUCGGUAUAGUGGUUCUAUCUCUUGUUGGAUCCAGAGGCCUCCCCCGUUCCCGUAGUCACACGA	UAACUU UAAAUA UAGCCU UAAAUU UAACUU UAACAA UGACAU UAGUAU
KM034559.1	Zaire ebolavirus isolate Ebola virus/H.sapiens-wt/SLE/2014/Makona-G3680.1, complete genome	Zaire ebolavirus	18926	CCUAGAAAACACACGCUUAUUGAUACUCCUUCUAAUUAUUAAAAGGAGAGUAACUU UAAAUA UAGCCU UAAAUU UAACUU UAACAA UGACAU UAGUAUGGACCAAACAAAGUCUCGGUAUAGUGGUUCUAUCUCUUGUUGGAUCCAGAGGCCUCCCCCGUUCCCGUAGUCACACGAGUCAACUUUUAGGGAACAGUUGUA	UAACUU UAAAUA UAGCCU UAAAUU UAACUU UAACAA UGACAU UAGUAU
KM034558.1	Zaire ebolavirus isolate Ebola virus/H.sapiens-wt/SLE/2014/Makona-G3679.1, complete genome	Zaire ebolavirus	18915	UCCUAGAAAACACACGCUUAUUGAUACUCCUUCUAAUUAUUAAAAGGAGAGUAACUU UAAAUA UAGCCU UAAAUU UAACUU UAACAA UGACAU UAGUAUGGACCAAACAAAGUCUCGGUAUAGUGGUUCUAUCUCUUGUUGGAUCCAGAGGCCUCCCCCGUUCCCGUAGUCACACGAGUCAACUUUUAGGGAACAGUUGU	UAACUU UAAAUA UAGCCU UAAAUU UAACUU UAACAA UGACAU UAGUAU
KM034557.1	Zaire ebolavirus isolate Ebola virus/H.sapiens-wt/SLE/2014/Makona-G3677.2, complete genome	Zaire ebolavirus	18956	CUGUGUGUUUUUCUUUCUUCUUAAAAAUCCUAGAAAACACACGCUUAUUGAUACUCCUUCUAAUUAUUAAAAGGAGAGUAACUU UAAAUA UAGCCU UAAAUU UAACUU UAACAA UGACAU UAGUAUGGACCAAACAAAGUCUCGGUAUAGUGGUUCUAUCUCUUGUUGGAUCCAGAGGCCUCCCCCGUUCCCGUAGUCAC	UAACUU UAAAUA UAGCCU UAAAUU UAACUU UAACAA UGACAU UAGUAU
KM034556.1	Zaire ebolavirus isolate Ebola virus/H.sapiens-wt/SLE/2014/Makona-G3677.1, complete genome	Zaire ebolavirus	18932	AAAAAUCCUAGAAAACACACGCUUAUUGAUACUCCUUCUAAUUAUUAAAAGGAGAGUAACUU UAAAUA UAGCCU UAAAUU UAACUU UAACAA UGACAU UAGUAUGGACCAAACAAAGUCUCGGUAUAGUGGUUCUAUCUCUUGUUGGAUCCAGAGGCCUCCCCCGUUCCCGUAGUCACACGAGUCAACUUUUAGGGAACA	UAACUU UAAAUA UAGCCU UAAAUU UAACUU UAACAA UGACAU UAGUAU
KM034555.1	Zaire ebolavirus isolate Ebola virus/H.sapiens-wt/SLE/2014/Makona-G3676.2, complete genome	Zaire ebolavirus	18950	GUUUUUCUUUCUUCUUAAAAAUCCUAGAAAACACACGCUUAUUGAUACUCCUUCUAAUUAUUAAAAGGAGAGUAACUU UAAAUA UAGCCU UAAAUU UAACUU UAACAA UGACAU UAGUAUGGACCAAACAAAGUCUCGGUAUAGUGGUUCUAUCUCUUGUUGGAUCCAGAGGCCUCCCCCGUUCCCGUAGUCACACGAGU	UAACUU UAAAUA UAGCCU UAAAUU UAACUU UAACAA UGACAU UAGUAU
KM034554.1	Zaire ebolavirus isolate Ebola virus/H.sapiens-wt/SLE/2014/Makona-G3676.1, complete genome	Zaire ebolavirus	18948	GUUUUUCUUUCUUCUUAAAAAUCCUAGAAAACACACGCUUAUUGAUACUCCUUCUAAUUAUUAAAAGGAGAGUAACUU UAAAUA UAGCCU UAAAUU UAACUU UAACAA UGACAU UAGUAUGGACCAAACAAAGUCUCGGUAUAGUGGUUCUAUCUCUUGUUGGAUCCAGAGGCCUCCCCCGUUCCCGUAGUCACACGAGU	UAACUU UAAAUA UAGCCU UAAAUU UAACUU UAACAA UGACAU UAGUAU
KM034553.1	Zaire ebolavirus isolate Ebola virus/H.sapiens-wt/SLE/2014/Makona-G3670.1, complete genome	Zaire ebolavirus	18927	UCCUAGAAAACACACGCUUAUUGAUACUCCUUCUAAUUAUUAAAAGGAGAGUAACUU UAAAUA UAGCCU UAAAUU UAACUU UAACAA UGACAU UAGUAUGGACCAAACAAAGUCUCGGUAUAGUGGUUCUAUCUCUUGUUGGAUCCAGAGGCCUCCCCCGUUCCCGUAGUCACACGAGUCAACUUUUAGGGAACAGUUGU	UAACUU UAAAUA UAGCCU UAAAUU UAACUU UAACAA UGACAU UAGUAU
KM233048.1	Zaire ebolavirus isolate Ebola virus/H.sapiens-wt/SLE/2014/Makona-EM124.4, complete genome	Zaire ebolavirus	18829	GAUACUCCUUCUAAUUAUUAAAAGGAGAGUAACUU UAAAUA UAGCCU UAAAUU UAACUU UAACAA UGACAU UAGUAUGGACCAAACAAAGUCUCGGUAUAGUGGUUCUAUCUCUUGUUGGAUCCAGAGGCCUCCCCCGUUCCCGUAGUCACACGAGUCAACUUUUAGGGAACAGUUGUAGAUCCGGAAUAGUGUAGUGUU	UAACUU UAAAUA UAGCCU UAAAUU UAACUU UAACAA UGACAU UAGUAU
KM233047.1	Zaire ebolavirus isolate Ebola virus/H.sapiens-wt/SLE/2014/Makona-EM124.3, complete genome	Zaire ebolavirus	18921	AAAACACACGCUUAUUGAUACUCCUUCUAAUUAUUAAAAGGAGAGUAACUU UAAAUA UAGCCU UAAAUU UAACUU UAACAA UGACAU UAGUAUGGACCAAACAAAGUCUCGGUAUAGUGGUUCUAUCUCUUGUUGGAUCCAGAGGCCUCCCCCGUUCCCGUAGUCACACGAGUCAACUUUUAGGGAACAGUUGUAGAUCC	UAACUU UAAAUA UAGCCU UAAAUU UAACUU UAACAA UGACAU UAGUAU
KM233046.1	Zaire ebolavirus isolate Ebola virus/H.sapiens-wt/SLE/2014/Makona-EM124.2, complete genome	Zaire ebolavirus	18867	CGCUUAUUGAUACUCCUUCUAAUUAUUAAAAGGAGAGUAACUU UAAAUA UAGCCU UAAAUU UAACUU UAACAA UGACAU UAGUAUGGACCAAACAAAGUCUCGGUAUAGUGGUUCUAUCUCUUGUUGGAUCCAGAGGCCUCCCCCGUUCCCGUAGUCACACGAGUCAACUUUUAGGGAACAGUUGUAGAUCCGGAAUAGU	UAACUU UAAAUA UAGCCU UAAAUU UAACUU UAACAA UGACAU UAGUAU
KM233045.1	Zaire ebolavirus isolate Ebola virus/H.sapiens-wt/SLE/2014/Makona-EM124.1, complete genome	Zaire ebolavirus	18919	CUGUGUGUUUUUCUUUCUUCUUAAAAAUCCUAGAAAACACACGCUUAUUGAUACUCCUUCUAAUUAUUAAAAGGAGAGUAACUU UAAAUA UAGCCU UAAAUU UAACUU UAACAA UGACAU UAGUAUGGACCAAACAAAGUCUCGGUAUAGUGGUUCUAUCUCUUGUUGGAUCCAGAGGCCUCCCCCGUUCCCGUAGUCAC	UAACUU UAAAUA UAGCCU UAAAUU UAACUU UAACAA UGACAU UAGUAU
KM233044.1	Zaire ebolavirus isolate Ebola virus/H.sapiens-wt/SLE/2014/Makona-EM121, complete genome	Zaire ebolavirus	18914	GCUUAUUGAUACUCCUUCUAAUUAUUAAAAGGAGAGUAACUU UAAAUA UAGCCU UAAAUU UAACUU UAACAA UGACAU UAGUAUGGACCAAACAAAGUCUCGGUAUAGUGGUUCUAUCUCUUGUUGGAUCCAGAGGCCUCCCCCGUUCCCGUAGUCACACGAGUCAACUUUUAGGGAACAGUUGUAGAUCCGGAAUAGUG	UAACUU UAAAUA UAGCCU UAAAUU UAACUU UAACAA UGACAU UAGUAU
KM233043.1	Zaire ebolavirus isolate Ebola virus/H.sapiens-wt/SLE/2014/Makona-EM120, complete genome	Zaire ebolavirus	18915	GUGUUUUUCUUUCUUCUUAAAAAUCCUAGAAAACACACGCUUAUUGAUACUCCUUCUAAUUAUUAAAAGGAGAGUAACUU UAAAUA UAGCCU UAAAUU UAACUU UAACAA UGACAU UAGUAUGGACCAAACAAAGUCUCGGUAUAGUGGUUCUAUCUCUUGUUGGAUCCAGAGGCCUCCCCCGUUCCCGUAGUCACACGA	UAACUU UAAAUA UAGCCU UAAAUU UAACUU UAACAA UGACAU UAGUAU
KM233042.1	Zaire ebolavirus isolate Ebola virus/H.sapiens-wt/SLE/2014/Makona-EM119, complete genome	Zaire ebolavirus	18912	GCUUAUUGAUACUCCUUCUAAUUAUUAAAAGGAGAGUAACUU UAAAUA UAGCCU UAAAUU UAACUU UAACAA UGACAU UAGUAUGGACCAAACAAAGUCUCGGUAUAGUGGUUCUAUCUCUUGUUGGAUCCAGAGGCCUCCCCCGUUCCCGUAGUCACACGAGUCAACUUUUAGGGAACAGUUGUAGAUCCGGAAUAGUG	UAACUU UAAAUA UAGCCU UAAAUU UAACUU UAACAA UGACAU UAGUAU
KM233041.1	Zaire ebolavirus isolate Ebola virus/H.sapiens-wt/SLE/2014/Makona-EM115, complete genome	Zaire ebolavirus	18886	AAAACACACGCUUAUUGAUACUCCUUCUAAUUAUUAAAAGGAGAGUAACUU UAAAUA UAGCCU UAAAUU UAACUU UAACAA UGACAU UAGUAUGGACCAAACAAAGUCUCGGUAUAGUGGUUCUAUCUCUUGUUGGAUCCAGAGGCCUCCCCCGUUCCCGUAGUCACACGAGUCAACUUUUAGGGAACAGUUGUAGAUCC	UAACUU UAAAUA UAGCCU UAAAUU UAACUU UAACAA UGACAU UAGUAU
KM233040.1	Zaire ebolavirus isolate Ebola virus/H.sapiens-wt/SLE/2014/Makona-EM113, complete genome	Zaire ebolavirus	18922	GAAAACACACGCUUAUUGAUACUCCUUCUAAUUAUUAAAAGGAGAGUAACUU UAAAUA UAGCCU UAAAUU UAACUU UAACAA UGACAU UAGUAUGGACCAAACAAAGUCUCGGUAUAGUGGUUCUAUCUCUUGUUGGAUCCAGAGGCCUCCCCCGUUCCCGUAGUCACACGAGUCAACUUUUAGGGAACAGUUGUAGAUC	UAACUU UAAAUA UAGCCU UAAAUU UAACUU UAACAA UGACAU UAGUAU
KM233039.1	Zaire ebolavirus isolate Ebola virus/H.sapiens-wt/SLE/2014/Makona-EM112, complete genome	Zaire ebolavirus	18953	GUGUUUUUCUUUCUUCUUAAAAAUCCUAGAAAACACACGCUUAUUGAUACUCCUUCUAAUUAUUAAAAGGAGAGUAACUU UAAAUA UAGCCU UAAAUU UAACUU UAACAA UGACAU UAGUAUGGACCAAACAAAGUCUCGGUAUAGUGGUUCUAUCUCUUGUUGGAUCCAGAGGCCUCCCCCGUUCCCGUAGUCACACGA	UAACUU UAAAUA UAGCCU UAAAUU UAACUU UAACAA UGACAU UAGUAU
KM233038.1	Zaire ebolavirus isolate Ebola virus/H.sapiens-wt/SLE/2014/Makona-EM111, complete genome	Zaire ebolavirus	18914	GCUUAUUGAUACUCCUUCUAAUUAUUAAAAGGAGAGUAACUU UAAAUA UAGCCU UAAAUU UAACUU UAACAA UGACAU UAGUAUGGACCAAACAAAGUCUCGGUAUAGUGGUUCUAUCUCUUGUUGGAUCCAGAGGCCUCCCCCGUUCCCGUAGUCACACGAGUCAACUUUUAGGGAACAGUUGUAGAUCCGGAAUAGUG	UAACUU UAAAUA UAGCCU UAAAUU UAACUU UAACAA UGACAU UAGUAU
KM233037.1	Zaire ebolavirus isolate Ebola virus/H.sapiens-wt/SLE/2014/Makona-EM110, complete genome	Zaire ebolavirus	18915	GCUUAUUGAUACUCCUUCUAAUUAUUAAAAGGAGAGUAACUU UAAAUA UAGCCU UAAAUU UAACUU UAACAA UGACAU UAGUAUGGACCAAACAAAGUCUCGGUAUAGUGGUUCUAUCUCUUGUUGGAUCCAGAGGCCUCCCCCGUUCCCGUAGUCACACGAGUCAACUUUUAGGGAACAGUUGUAGAUCCGGAAUAGUG	UAACUU UAAAUA UAGCCU UAAAUU UAACUU UAACAA UGACAU UAGUAU
KM233036.1	Zaire ebolavirus isolate Ebola virus/H.sapiens-wt/SLE/2014/Makona-EM106, complete genome	Zaire ebolavirus	18873	AUUGAUACUCCUUCUAAUUAUUAAAAGGAGAGUAACUU UAAAUA UAGCCU UAAAUU UAACUU UAACAA UGACAU UAGUAUGGACCAAACAAAGUCUCGGUAUAGUGGUUCUAUCUCUUGUUGGAUCCAGAGGCCUCCCCCGUUCCCGUAGUCACACGAGUCAACUUUUAGGGAACAGUUGUAGAUCCGGAAUAGUGUAGU	UAACUU UAAAUA UAGCCU UAAAUU UAACUU UAACAA UGACAU UAGUAU
KM233035.1	Zaire ebolavirus isolate Ebola virus/H.sapiens-wt/SLE/2014/Makona-EM104, complete genome	Zaire ebolavirus	18912	GCUUAUUGAUACUCCUUCUAAUUAUUAAAAGGAGAGUAACUU UAAAUA UAGCCU UAAAUU UAACUU UAACAA UGACAU UAGUAUGGACCAAACAAAGUCUCGGUAUAGUGGUUCUAUCUCUUGUUGGAUCCAGAGGCCUCCCCCGUUCCCGUAGUCACACGAGUCAACUUUUAGGGAACAGUUGUAGAUCCGGAAUAGUG	UAACUU UAAAUA UAGCCU UAAAUU UAACUU UAACAA UGACAU UAGUAU
KM034551.1	Zaire ebolavirus isolate Ebola virus/H.sapiens-wt/SLE/2014/Makona-EM096, complete genome	Zaire ebolavirus	18926	CCUAGAAAACACACGCUUAUUGAUACUCCUUCUAAUUAUUAAAAGGAGAGUAACUU UAAAUA UAGCCU UAAAUU UAACUU UAACAA UGACAU UAGUAUGGACCAAACAAAGUCUCGGUAUAGUGGUUCUAUCUCUUGUUGGAUCCAGAGGCCUCCCCCGUUCCCGUAGUCACACGAGUCAACUUUUAGGGAACAGUUGUA	UAACUU UAAAUA UAGCCU UAAAUU UAACUU UAACAA UGACAU UAGUAU
KM034549.1	Zaire ebolavirus isolate Ebola virus/H.sapiens-wt/SLE/2014/Makona-EM095B, complete genome	Zaire ebolavirus	18835	CUUAUUGAUACUCCUUCUAAUUAUUAAAAGGAGAGUAACUU UAAAUA UAGCCU UAAAUU UAACUU UAACAA UGACAU UAGUAUGGACCAAACAAAGUCUCGGUAUAGUGGUUCUAUCUCUUGUUGGAUCCAGAGGCCUCCCCCGUUCCCGUAGUCACACGAGUCAACUUUUAGGGAACAGUUGUAGAUCCGGAAUAGUGU	UAACUU UAAAUA UAGCCU UAAAUU UAACUU UAACAA UGACAU UAGUAU
KM034550.1	Zaire ebolavirus isolate Ebola virus/H.sapiens-wt/SLE/2014/Makona-EM095, complete genome	Zaire ebolavirus	18911	CUUAUUGAUACUCCUUCUAAUUAUUAAAAGGAGAGUAACUU UAAAUA UAGCCU UAAAUU UAACUU UAACAA UGACAU UAGUAUGGACCAAACAAAGUCUCGGUAUAGUGGUUCUAUCUCUUGUUGGAUCCAGAGGCCUCCCCCGUUCCCGUAGUCACACGAGUCAACUUUUAGGGAACAGUUGUAGAUCCGGAAUAGUGU	UAACUU UAAAUA UAGCCU UAAAUU UAACUU UAACAA UGACAU UAGUAU
KR817244.1	Zaire ebolavirus isolate Ebola virus/H.sapiens-wt/SLE/2014/Makona-EM_080265, partial genome	Zaire ebolavirus	18929	CCAAGAAAACACACGCUUAUUGAUACUCCUUCUAAUUAUUAAAAGGAGAGUAACUU UAAAUA UAGCCU UAAAUU UAACUU UAACAA UGACAU UAGUAUGGACCAAACAAAGUCUCGGUAUAGUGGUUCUAUCUCUUGUUGGAUCCAGAGGCCUCCCCCGUUCCCGUAGUCACACGAGUCAACUUUUAGGGAACAGUUGUA	UAACUU UAAAUA UAGCCU UAAAUU UAACUU UAACAA UGACAU UAGUAU
KR817238.1	Zaire ebolavirus isolate Ebola virus/H.sapiens-wt/SLE/2014/Makona-EM_080165, partial genome	Zaire ebolavirus	18959	GCGUGUGUGUUUUUCUUUCUUCUUAAAAAUCCUAGAAAACACACGCUUAUUGAUACUCCUUCUAAUUAUUAAAAGGAGAGUAACUU UAAAUA UAGCCU UAAAUU UAACUU UAACAA UGACAU UAGUAUGGACCAAACAAAGUCUCGGUAUAGUGGUUCUAUCUCUUGUUGGAUCCAGAGGCCUCCCCCGUUCCCGUAGUC	UAACUU UAAAUA UAGCCU UAAAUU UAACUU UAACAA UGACAU UAGUAU
KR817236.1	Zaire ebolavirus isolate Ebola virus/H.sapiens-wt/SLE/2014/Makona-EM_080132, partial genome	Zaire ebolavirus	18959	CCCUGUGUGUUUUUCUUUCUUCUUAAAAAUCCUAGAAAACACACGCUUAUUGAUACUCCUUCUAAUUAUUAAAAGGAGAGUAACUU UAAAUA UAGCCU UAAAUU UAACUU UAACAA UGACAU UAGUAUGGACCAAACAAAGUCUCGGUAUAGUGGUUCUAUCUCUUGUUGGAUCCAGAGGCCUCCCCCGUUCCCGUAGUC	UAACUU UAAAUA UAGCCU UAAAUU UAACUU UAACAA UGACAU UAGUAU
KR817229.1	Zaire ebolavirus isolate Ebola virus/H.sapiens-wt/SLE/2014/Makona-EM_080011, partial genome	Zaire ebolavirus	18887	AAUCCUGGAAAACACACGCUUAUUGAUACUCCUUCUAAUUAUUAAAAGGAGAGUAACUU UAAAUA UAGCCU UAAAUU UAACUU UAACAA UGACAU UAGUAUGGACCAAACAAAGUCUCGGUAUAGUGGUUCUAUCUCUUGUUGGAUCCAGAGGCCUCCCCCGUUCCCGUAGUCACACGAGUCAACUUUUAGGGAACAGUU	UAACUU UAAAUA UAGCCU UAAAUU UAACUU UAACAA UGACAU UAGUAU
KR817228.1	Zaire ebolavirus isolate Ebola virus/H.sapiens-wt/SLE/2014/Makona-EM_080003, partial genome	Zaire ebolavirus	18959	GGAUGUGUGUUUUUCUUUCUUCUUAAAAAUCCUAGAAAACACACGCUUAUUGAUACUCCUUCUAAUUAUUAAAAGGAGAGUAACUU UAAAUA UAGCCU UAAAUU UAACUU UAACAA UGACAU UAGUAUGGACCAAACAAAGUCUCGGUAUAGUGGUUCUAUCUCUUGUUGGAUCCAGAGGCCUCCCCCGUUCCCGUAGUC	UAACUU UAAAUA UAGCCU UAAAUU UAACUU UAACAA UGACAU UAGUAU
KR817227.1	Zaire ebolavirus isolate Ebola virus/H.sapiens-wt/SLE/2014/Makona-EM_079983, partial genome	Zaire ebolavirus	18959	CACCGUGUGUUUUUCUUUCUUCUUAAAAAUCCUAGAAAACACACGCUUAUUGAUACUCCUUCUAAUUAUUAAAAGGAGAGUAACUU UAAAUA UAGCCU UAAAUU UAACUU UAACAA UGACAU UAGUAUGGACCAAACAAAGUCUCGGUAUAGUGGUUCUAUCUCUUGUUGGAUCCAGAGGCCUCCCCCGUUCCCGUAGUC	UAACUU UAAAUA UAGCCU UAAAUU UAACUU UAACAA UGACAU UAGUAU
KR653224.1	Zaire ebolavirus isolate Ebola virus/H.sapiens-wt/SLE/2014/Makona-20146553, partial genome	Zaire ebolavirus	18867	GAUACUCCUUCUAAUUAUUAAAAGGAGAGUAACUU UAAAUA UAGCCU UAAAUU UAACUU UAACAA UGACAU UAGUAUGGACCAAACAAAGUCUCGGUAUAGUGGUUCUAUCUCUUGUUGGAUCCAGAGGCCUCCCCCGUUCCCGUAGUCACACGAGUCAACUUUUAGGGAACAGUUGUAGAUCCGGAAUAGUGUAGUGUU	UAACUU UAAAUA UAGCCU UAAAUU UAACUU UAACAA UGACAU UAGUAU
KR653237.1	Zaire ebolavirus isolate Ebola virus/H.sapiens-wt/SLE/2014/Makona-20146001, partial genome	Zaire ebolavirus	18913	CGCUUAUUGAUACUCCUUCUAAUUAUUAAAAGGAGAGUAACUU UAAAUA UAGCCU UAAAUU UAACUU UAACAA UGACAU UAGUAUGGACCAAACAAAGUCUCGGUAUAGUGGUUCUAUCUCUUGUUGGAUCCAGAGGCCUCCCCCGUUCCCGUAGUCACACGAGUCAACUUUUAGGGAACAGUUGUAGAUCCGGAAUAGU	UAACUU UAAAUA UAGCCU UAAAUU UAACUU UAACAA UGACAU UAGUAU
KR653295.1	Zaire ebolavirus isolate Ebola virus/H.sapiens-wt/SLE/2014/Makona-20145835, partial genome	Zaire ebolavirus	18890	CUUAUUGAUACUCCUUCUAAUUAUUAAAAGGAGAGUAACUU UAAAUA UAGCCU UAAAUU UAACUU UAACAA UGACAU UAGUAUGGACCAAACAAAGUCUCGGUAUAGUGGUUCUAUCUCUUGUUGGAUCUAGAGGCCUCCCCCGUUCCCGUAGUCACACGAGUCAACUUUUAGGGAACAGUUGUAGAUCCGGAAUAGUGU	UAACUU UAAAUA UAGCCU UAAAUU UAACUU UAACAA UGACAU UAGUAU
KR653231.1	Zaire ebolavirus isolate Ebola virus/H.sapiens-wt/SLE/2014/Makona-20144865, partial genome	Zaire ebolavirus	18918	CACACGCUUAUUGAUACUCCUUCUAAUUAUUAAAAGGAGAGUAACUU UAAAUA UAGCCU UAAAUU UAACUU UAACAA UGACAU UAGUAUGGACCAAACAAAGUCUCGGUAUAGUGGUUCUAUCUCUUGUUGGAUCCAGAGGCCUCCCCCGUUCCCGUAGUCACACGAGUCAACUUUUAGGGAACAGUUGUAGAUCCGGAA	UAACUU UAAAUA UAGCCU UAAAUU UAACUU UAACAA UGACAU UAGUAU
KR653259.1	Zaire ebolavirus isolate Ebola virus/H.sapiens-wt/SLE/2014/Makona-20144837, partial genome	Zaire ebolavirus	18915	CGCUUAUUGAUACUCCUUCUAAUUAUUAAAAGGAGAGUAACUU UAAAUA UAGCCU UAAAUU UAACUU UAACAA UGACAU UAGUAUGGACCAAACAAAGUCUCGGUAUAGUGGUUCUAUCUCUUGUUGGAUCCAGAGGCCUCCCCCGUUCCCGUAGUCACACGAGUCAACUUUUAGGGAACAGUUGUAGAUCCGGAAUAGU	UAACUU UAAAUA UAGCCU UAAAUU UAACUU UAACAA UGACAU UAGUAU
KR653299.1	Zaire ebolavirus isolate Ebola virus/H.sapiens-wt/SLE/2014/Makona-20144819, partial genome	Zaire ebolavirus	18911	CUUAUUGAUACUCCUUCUAAUUAUUAAAAGGAGAGUAACUU UAAAUA UAGCCU UAAAUU UAACUU UAACAA UGACAU UAGUAUGGACCAAACAAAGUCUCGGUAUAGUGGUUCUAUCUCUUGUUGGAUCCAGAGGCCUCCCCCGUUCCCGUAGUCACACGAGUCAACUUUUAGGGAACAGUUGUAGAUCCGGAAUAGUGU	UAACUU UAAAUA UAGCCU UAAAUU UAACUU UAACAA UGACAU UAGUAU
KR653271.1	Zaire ebolavirus isolate Ebola virus/H.sapiens-wt/SLE/2014/Makona-20144521, partial genome	Zaire ebolavirus	18926	CCUAGAAAACACACGCUUAUUGAUACUCCUUCUAAUUAUUAAAAGGAGAGUAACUU UAAAUA UAGCCU UAAAUU UAACUU UAACAA UGACAU UAGUAUGGACCAAACAAAGUCUCGGUAUAGUGGUUCUAUCUCUUGUUGGAUCCAGAGGCCUCCCCCGUUCCCGUAGUCACACGAGUCAACUUUUAGGGAACAGUUGUA	UAACUU UAAAUA UAGCCU UAAAUU UAACUU UAACAA UGACAU UAGUAU
KR653238.1	Zaire ebolavirus isolate Ebola virus/H.sapiens-wt/SLE/2014/Makona-20144192, partial genome	Zaire ebolavirus	18925	CUAGAAAACACACGCUUAUUGAUACUCCUUCUAAUUAUUAAAAGGAGAGUAACUU UAAAUA UAGCCU UAAAUU UAACUU UAACAA UGACAU UAGUAUGGACCAAACAAAGUCUCGGUAUAGUGGUUCUAUCUCUUGUUGGAUCCAGAGGCCUCCCCCGUUCCCGUAGUCACACGAGUCAACUUUUAGGGAACAGUUGUAG	UAACUU UAAAUA UAGCCU UAAAUU UAACUU UAACAA UGACAU UAGUAU
KR653242.1	Zaire ebolavirus isolate Ebola virus/H.sapiens-wt/SLE/2014/Makona-20143964, partial genome	Zaire ebolavirus	18948	GUUUUUCUUUCUUCUUAAAAAUCCUAGAAAACACACGCUUAUUGAUACUCCUUCUAAUUAUUAAAAGGAGAGUAACUU UAAAUA UAGCCU UAAAUU UAACUU UAACAA UGACAU UAGUAUGGACCAAACAAAGUCUCGGUAUAGUGGUUCUAUCUCUUGUUGGAUCCAGAGGCCUCCCCCGUUCCCGUAGUCACACGAGU	UAACUU UAAAUA UAGCCU UAAAUU UAACUU UAACAA UGACAU UAGUAU
KR653264.1	Zaire ebolavirus isolate Ebola virus/H.sapiens-wt/SLE/2014/Makona-20143938, partial genome	Zaire ebolavirus	18912	CACGCUUAUUGAUACUCCUUCUAAUUAUUAAAAGGAGAGUAACUU UAAAUA UAGCCU UAAAUU UAACUU UAACAA UGACAU UAGUAUGGACCAAACAAAGUCUCGGUAUAGUGGUUCUAUCUCUUGUUGGAUCCAGAGGCCUCCCCCGUUCCCGUAGUCACACGAGUCAACUUUUAGGGAACAGUUGUAGAUCCGGAAUA	UAACUU UAAAUA UAGCCU UAAAUU UAACUU UAACAA UGACAU UAGUAU
KR653240.1	Zaire ebolavirus isolate Ebola virus/H.sapiens-wt/SLE/2014/Makona-20143918, partial genome	Zaire ebolavirus	18912	CUUAUUGAUACUCCUUCUAAUUAUUAAAAGGAGAGUAACUU UAAAUA UAGCCU UAAAUU UAACUU UAACAA UGACAU UAGUAUGGACCAAACAAAGUCUCGGUAUAGUGGUUCUAUCUCUUGUUGGAUCCAGAGGCCUCCCCCGUUCCCGUAGUCACACGAGUCAACUUUUAGGGAACAGUUGUAGAUCCGGAAUAGUGU	UAACUU UAAAUA UAGCCU UAAAUU UAACUU UAACAA UGACAU UAGUAU
KR653257.1	Zaire ebolavirus isolate Ebola virus/H.sapiens-wt/SLE/2014/Makona-20143796, partial genome	Zaire ebolavirus	18913	CGCUUAUUGAUACUCCUUCUAAUUAUUAAAAGGAGAGUAACUU UAAAUA UAGCCU UAAAUU UAACUU UAACAA UGACAU UAGUAUGGACCAAACAAAGUCUCGGUAUAGUGGUUCUAUCUCUUGUUGGAUCCAGAGGCCUCCCCCGUUCCCGUAGUCACACGAGUCAACUUUUAGGGAACAGUUGUAGAUCCGGAAUAGU	UAACUU UAAAUA UAGCCU UAAAUU UAACUU UAACAA UGACAU UAGUAU
KR653236.1	Zaire ebolavirus isolate Ebola virus/H.sapiens-wt/SLE/2014/Makona-20143753, partial genome	Zaire ebolavirus	18927	UCCUAGAAAACACACGCUUAUUGAUACUCCUUCUAAUUAUUAAAAGGAGAGUAACUU UAAAUA UAGCCU UAAAUU UAACUU UAACAA UGACAU UAGUAUGGACCAAACAAAGUCUCGGUAUAGUGGUUCUAUCUCUUGUUGGAUCCAGAGGCCUCCCCCGUUCCCGUAGUCACACGAGUCAACUUUUAGGGAACAGUUGU	UAACUU UAAAUA UAGCCU UAAAUU UAACUU UAACAA UGACAU UAGUAU
KR653292.1	Zaire ebolavirus isolate Ebola virus/H.sapiens-wt/SLE/2014/Makona-20143716, partial genome	Zaire ebolavirus	18931	AAAAUCCUAGAAAACACACGCUUAUUGAUACUCCUUCUAAUUAUUAAAAGGAGAGUAACUU UAAAUA UAGCCU UAAAUU UAACUU UAACAA UGACAU UAGUAUGGACCAAACAAAGUCUCGGUAUAGUGGUUCUAUCUCUUGUUGGAUCCAGAGGCCUCCCCCGUUCCCGUAGUCACACGAGUCAACUUUUAGGGAACAG	UAACUU UAAAUA UAGCCU UAAAUU UAACUU UAACAA UGACAU UAGUAU
KR653256.1	Zaire ebolavirus isolate Ebola virus/H.sapiens-wt/SLE/2014/Makona-20143659, partial genome	Zaire ebolavirus	18927	UCCUAGAAAACACACGCUUAUUGAUACUCCUUCUAAUUAUUAAAAGGAGAGUAACUU UAAAUA UAGCCU UAAAUU UAACUU UAACAA UGACAU UAGUAUGGACCAAACAAAGUCUCGGUAUAGUGGUUCUAUCUCUUGUUGGAUCCAGAGGCCUCCCCCGUUCCCGUAGUCACACGAGUCAACUUUUAGGGAACAGUUGU	UAACUU UAAAUA UAGCCU UAAAUU UAACUU UAACAA UGACAU UAGUAU
KR653253.1	Zaire ebolavirus isolate Ebola virus/H.sapiens-wt/SLE/2014/Makona-20143648, partial genome	Zaire ebolavirus	18832	GGAGAGUAACUU UAAAUA UAGCCU UAAAUU UAACUU UAACAA UGACAU UAGUAUGGACCAAACAAAGUCUCGGUAUAGUGGUUCUAUCUCUUGUUGGAUCCAGAGGCCUCCCCCGUUCCCGUAGUCACACGAGUCAACUUUUAGGGAACAGUUGUAGAUCCGGAAUAGUGUAGUGUUCAAGGCGGAAUUUGAGACGUCCC	UAACUU UAAAUA UAGCCU UAAAUU UAACUU UAACAA UGACAU UAGUAU
KR653228.1	Zaire ebolavirus isolate Ebola virus/H.sapiens-wt/SLE/2014/Makona-20143550, partial genome	Zaire ebolavirus	18920	AAACACACGCUUAUUGAUACUCCUUCUAAUUAUUAAAAGGAGAGUAACUU UAAAUA UAGCCU UAAAUU UAACUU UAACAA UGACAU UAGUAUGGACCAAACAAAGUCUCGGUAUAGUGGUUCUAUCUCUUGUUGGAUCCAGAGGCCUCCCCCGUUCCCGUAGUCACACGAGUCAACUUUUAGGGAACAGUUGUAGAUCCG	UAACUU UAAAUA UAGCCU UAAAUU UAACUU UAACAA UGACAU UAGUAU
KR653304.1	Zaire ebolavirus isolate Ebola virus/H.sapiens-wt/SLE/2014/Makona-20143466, partial genome	Zaire ebolavirus	18913	CGCUUAUUGAUACUCCUUCUAAUUAUUAAAAGGAGAGUAACUU UAAAUA UAGCCU UAAAUU UAACUU UAACAA UGACAU UAGUAUGGACCAAACAAAGUCUCGGUAUAGUGGUUCUAUCUCUUGUUGGAUCCAGAGGCCUCCCCCGUUCCCGUAGUCACACGAGUCAACUUUUAGGGAACAGUUGUAGAUCCGGAAUAGU	UAACUU UAAAUA UAGCCU UAAAUU UAACUU UAACAA UGACAU UAGUAU
KR653245.1	Zaire ebolavirus isolate Ebola virus/H.sapiens-wt/SLE/2014/Makona-20143458, partial genome	Zaire ebolavirus	18931	AAAAUCCUAGAAAACACACGCUUAUUGAUACUCCUUCUAAUUAUUAAAAGGAGAGUAACUU UAAAUA UAGCCU UAAAUU UAACUU UAACAA UGACAU UAGUAUGGACCAAACAAAGUCUCGGUAUAGUGGUUCUAUCUCUUGUUGGAUCCAGAGGCCUCCCCCGUUCCCGUAGUCACACGAGUCAACUUUUAGGGAACAG	UAACUU UAAAUA UAGCCU UAAAUU UAACUU UAACAA UGACAU UAGUAU
KR653248.1	Zaire ebolavirus isolate Ebola virus/H.sapiens-wt/SLE/2014/Makona-20143415, partial genome	Zaire ebolavirus	18950	GUUUUUCUUUCUUCUUAAAAAUCCUAGAAAACACACGCUUAUUGAUACUCCUUCUAAUUAUUAAAAGGAGAGUAACUU UAAAUA UAGCCU UAAAUU UAACUU UAACAA UGACAU UAGUAUGGACCAAACAAAGUCUCGGUAUAGUGGUUCUAUCUCUUGUUGGAUCCAGAGGCCUCCCCCGUUCCCGUAGUCACACGAGU	UAACUU UAAAUA UAGCCU UAAAUU UAACUU UAACAA UGACAU UAGUAU
KR653258.1	Zaire ebolavirus isolate Ebola virus/H.sapiens-wt/SLE/2014/Makona-20143360, partial genome	Zaire ebolavirus	18922	GAAAACACACGCUUAUUGAUACUCCUUCUAAUUAUUAAAAGGAGAGUAACUU UAAAUA UAGCCU UAAAUU UAACUU UAACAA UGACAU UAGUAUGGACCAAACAAAGUCUCGGUAUAGUGGUUCUAUCUCUUGUUGGAUCCAGAGGCCUCCCCCGUUCCCGUAGUCACACGAGUCAACUUUUAGGGAACAGUUGUAGAUC	UAACUU UAAAUA UAGCCU UAAAUU UAACUU UAACAA UGACAU UAGUAU
KR653282.1	Zaire ebolavirus isolate Ebola virus/H.sapiens-wt/SLE/2014/Makona-20143317, partial genome	Zaire ebolavirus	18925	CUAGAAAACACACGCUUAUUGAUACUCCUUCUAAUUAUUAAAAGGAGAGUAACUU UAAAUA UAGCCU UAAAUU UAACUU UAACAA UGACAU UAGUAUGGACCAAACAAAGUCUCGGUAUAGUGGUUCUAUCUCUUGUUGGAUCCAGAGGCCUCCCCCGUUCCCGUAGUCACACGAGUCAACUUUUAGGGAACAGUUGUAG	UAACUU UAAAUA UAGCCU UAAAUU UAACUU UAACAA UGACAU UAGUAU
KR653277.1	Zaire ebolavirus isolate Ebola virus/H.sapiens-wt/SLE/2014/Makona-20143164, partial genome	Zaire ebolavirus	18913	CNCUUAUUGAUACUCCUUCUAAUUAUUAAAAGGAGAGUAACUU UAAAUA UAGCCU UAAAUU UAACUU UAACAA UGACAU UAGUAUGGACCAAACAAAGUCUCGGUAUAGUGGUUCUAUCUCUUGUUGGAUCCAGAGGCCUCCCCCGUUCCCGUAGUCACACGAGUCAACUUUUAGGGAACAGUUGUAGAUCCGGAAUAGU	UAACUU UAAAUA UAGCCU UAAAUU UAACUU UAACAA UGACAU UAGUAU
KR653247.1	Zaire ebolavirus isolate Ebola virus/H.sapiens-wt/SLE/2014/Makona-20143107, partial genome	Zaire ebolavirus	18898	UGAUACUCCUUCUAAUUAUUAAAAGGAGAGUAACUU UAAAUA UAGCCU UAAAUU UAACUU UAACAA UGACAU UAGUAUGGACCAAACAAAGUCUCGGUAUAGUGGUUCUAUCUCUUGUUGGAUCCAGAGGCCUCCCCCGUUCCCGUAGUCACACGAGUCAACUUUUAGGGAACAGUUGUAGAUCCGGAAUAGUGUAGUGU	UAACUU UAAAUA UAGCCU UAAAUU UAACUU UAACAA UGACAU UAGUAU
KR653285.1	Zaire ebolavirus isolate Ebola virus/H.sapiens-wt/SLE/2014/Makona-20143036, partial genome	Zaire ebolavirus	18935	CUUAAAAAUCCUAGAAAACACACGCUUAUUGAUACUCCUUCUAAUUAUUAAAAGGAGAGUAACUU UAAAUA UAGCCU UAAAUU UAACUU UAACAA UGACAU UAGUAUGGACCAAACAAAGUCUCGGUAUAGUGGUUCUAUCUCUUGUUGGAUCCAGAGGCCUCCCCCGUUCCCGUAGUCACACGAGUCAACUUUUAGGGA	UAACUU UAAAUA UAGCCU UAAAUU UAACUU UAACAA UGACAU UAGUAU
KR653275.1	Zaire ebolavirus isolate Ebola virus/H.sapiens-wt/SLE/2014/Makona-20143031, partial genome	Zaire ebolavirus	18927	CUAGAAAACACACGCUUAUUGAUACUCCUUCUAAUUAUUAAAAGGAGAGUAACUU UAAAUA UAGCCU UAAAUU UAACUU UAACAA UGACAU UAGUAUGGACCAAACAAAGUCUCGGUAUAGUGGUUCUAUCUCUUGUUGGAUCCAGAGGCCUCCCCCGUUCCCGUAGUCACACGAGUCAACUUUUAGGGAACAGUUGUAG	UAACUU UAAAUA UAGCCU UAAAUU UAACUU UAACAA UGACAU UAGUAU
KR653272.1	Zaire ebolavirus isolate Ebola virus/H.sapiens-wt/SLE/2014/Makona-20143018, partial genome	Zaire ebolavirus	18912	GCUUAUUGAUACUCCUUCUAAUUAUUAAAAGGAGAGUAACUU UAAAUA UAGCCU UAAAUU UAACUU UAACAA UGACAU UAGUAUGGACCAAACAAAGUCUCGGUAUAGUGGUUCUAUCUCUUGUUGGAUCCAGAGGCCUCCCCCGUUCCCGUAGUCACACGAGUCAACUUUUAGGGAACAGUUGUAGAUCCGGAAUAGUG	UAACUU UAAAUA UAGCCU UAAAUU UAACUU UAACAA UGACAU UAGUAU
KR653268.1	Zaire ebolavirus isolate Ebola virus/H.sapiens-wt/SLE/2014/Makona-20142895, partial genome	Zaire ebolavirus	18923	AGAAAACACACGCUUAUUGAUACUCCUUCUAAUUAUUAAAAGGAGAGUAACUU UAAAUA UAGCCU UAAAUU UAACUU UAACAA UGACAU UAGUAUGGACCAAACAAAGUCUCGGUAUAGUGGUUCUAUCUCUUGUUGGAUCCAGAGGCCUCCCCCGUUCCCGUAGUCACACGAGUCAACUUUUAGGGAACAGUUGUAGAU	UAACUU UAAAUA UAGCCU UAAAUU UAACUU UAACAA UGACAU UAGUAU
KR653302.1	Zaire ebolavirus isolate Ebola virus/H.sapiens-wt/SLE/2014/Makona-20142856, partial genome	Zaire ebolavirus	18860	CUCCUUCUAAUUAUUAAAAGGAGAGUAACUU UAAAUA UAGCCU UAAAUU UAACUU UAACAA UGACAU UAGUAUGGACCAAACAAAGUCUCGGUAUAGUGGUUCUAUCUCUUGUUGGAUCCAGAGGCCUCCCCCGUUCCCGUAGUCACACGAGUCAACUUUUAGGGAACAGUUGUAGAUCCGGAAUAGCGUAGUGUUCAAG	UAACUU UAAAUA UAGCCU UAAAUU UAACUU UAACAA UGACAU UAGUAU
KR653301.1	Zaire ebolavirus isolate Ebola virus/H.sapiens-wt/SLE/2014/Makona-20142843, partial genome	Zaire ebolavirus	18925	CUAGAAAACACACGCUUAUUGAUACUCCUUCUAAUUAUUAAAAGGAGAGUAACUU UAAAUA UAGCCU UAAAUU UAACUU UAACAA UGACAU UAGUAUGGACCAAACAAAGUCUCGGUAUAGUGGUUCUAUCUCUUGUUGGAUCCAGAGGCCUCCCCCGUUCCCGUAGUCACACGAGUCAACUUUUAGGGAACAGUUGUAG	UAACUU UAAAUA UAGCCU UAAAUU UAACUU UAACAA UGACAU UAGUAU
KR653226.1	Zaire ebolavirus isolate Ebola virus/H.sapiens-wt/SLE/2014/Makona-20142551, partial genome	Zaire ebolavirus	18937	UUCUUAAAAAUCCUAGAAAACACACGCUUAUUGAUACUCCUUCUAAUUAUUAAAAGGAGAGUAACUU UAAAUA UAGCCU UAAAUU UAACUU UAACAA UGACAU UAGUAUGGACCAAACAAAGUCUCGGUAUAGUGGUUCUAUCUCUUGUUGGAUCCAGAGGCCUCCCCCGUUCCCGUAGUCACACGAGUCAACUUUUAGG	UAACUU UAAAUA UAGCCU UAAAUU UAACUU UAACAA UGACAU UAGUAU
KR653255.1	Zaire ebolavirus isolate Ebola virus/H.sapiens-wt/SLE/2014/Makona-20142477, partial genome	Zaire ebolavirus	18911	CUUAUUGAUACUCCUUCUAAUUAUUAAAAGGAGAGUAACUU UAAAUA UAGCCU UAAAUU UAACUU UAACAA UGACAU UAGUAUGGACCAAACAAAGUCUCGGUAUAGUGGUUCUAUCUCUUGUUGGAUCCAGAGGCCUCCCCCGUUCCCGUAGUCACACGAGUCAACUUUUAGGGAACAGUUGUAGAUCCGGAAUAGUGU	UAACUU UAAAUA UAGCCU UAAAUU UAACUU UAACAA UGACAU UAGUAU
KR653254.1	Zaire ebolavirus isolate Ebola virus/H.sapiens-wt/SLE/2014/Makona-20142417, partial genome	Zaire ebolavirus	18871	ACUCCUUCUAAUUAUUAAAAGGAGAGUAACUU UAAAUA UAGCCU UAAAUU UAACUU UAACAA UGACAU UAGUAUGGACCAAACAAAGUCUCGGUAUAGUGGUUCUAUCUCUUGUUGGAUCCAGAGGCCUCCCCCGUUCCCGUAGUCACACGAGUCAACUUUUAGGGAACAGUUGUAGAUCCGGAAUAGUGUAGUGUUCAA	UAACUU UAAAUA UAGCCU UAAAUU UAACUU UAACAA UGACAU UAGUAU
KR653262.1	Zaire ebolavirus isolate Ebola virus/H.sapiens-wt/SLE/2014/Makona-20142260, partial genome	Zaire ebolavirus	18913	CGCUUAUUGAUACUCCUUCUAAUUAUUAAAAGGAGAGUAACUU UAAAUA UAGCCU UAAAUU UAACUU UAACAA UGACAU UAGUAUGGACCAAACAAAGUCUCGGUAUAGUGGUUCUAUCUCUUGUUGGAUCCAGAGGCCUCCCCCGUUCCCGUAGUCACACGAGUCAACUUUUAGGGAACAGUUGUAGAUCCGGAAUAGU	UAACUU UAAAUA UAGCCU UAAAUU UAACUU UAACAA UGACAU UAGUAU
KR653234.1	Zaire ebolavirus isolate Ebola virus/H.sapiens-wt/SLE/2014/Makona-20142127, partial genome	Zaire ebolavirus	18914	CGCUUAUUGAUACUCCUUCUAAUUAUUAAAAGGAGAGUAACUU UAAAUA UAGCCU UAAAUU UAACUU UAACAA UGACAU UAGUAUGGACCAAACAAAGUCUCGGUAUAGUGGUUCUAUCUCUUGUUGGAUCCAGAGGCCUCCCCCGUUCCCGUAGUCACACGAGUCAACUUUUAGGGAACAGUUGUAGAUCCGGAAUAGU	UAACUU UAAAUA UAGCCU UAAAUU UAACUU UAACAA UGACAU UAGUAU
KR653274.1	Zaire ebolavirus isolate Ebola virus/H.sapiens-wt/SLE/2014/Makona-20142065, partial genome	Zaire ebolavirus	18913	CGCUUAUUGAUACUCCUUCUAAUUAUUAAAAGGAGAGUAACUU UAAAUA UAGCCU UAAAUU UAACUU UAACAA UGACAU UAGUAUGGACCAAACAAAGUCUCGGUAUAGUGGUUCUAUCUCUUGUUGGAUCCAGAGGCCUCCCCCGUUCCCGUAGUCACACGAGUCAACUUUUAGGGAACAGUUGUAGAUCCGGAAUAGU	UAACUU UAAAUA UAGCCU UAAAUU UAACUU UAACAA UGACAU UAGUAU
KR653293.1	Zaire ebolavirus isolate Ebola virus/H.sapiens-wt/SLE/2014/Makona-20141997, partial genome	Zaire ebolavirus	18913	CGCUUAUUGAUACUCCUUCUAAUUAUUAAAAGGAGAGUAACUU UAAAUA UAGCCU UAAAUU UAACUU UAACAA UGACAU UAGUAUGGACCAAACAAAGUCUCGGUAUAGUGGUUCUAUCUCUUGUUGGAUCCAGAGGCCUCCCCCGUUCCCGUAGUCACACGAGUCAACUUUUAGGGAACAGUUGUAGAUCCGGAAUAGU	UAACUU UAAAUA UAGCCU UAAAUU UAACUU UAACAA UGACAU UAGUAU
KR653283.1	Zaire ebolavirus isolate Ebola virus/H.sapiens-wt/SLE/2014/Makona-20141960, partial genome	Zaire ebolavirus	18912	CGCUUAUUGAUACUCCUUCUAAUUAUUAAAAGGAGAGUAACUU UAAAUA UAGCCU UAAAUU UAACUU UAACAA UGACAU UAGUAUGGACCAAACAAAGUCUCGGUAUAGUGGUUCUAUCUCUUGUUGGAUCCAGAGGCCUCCCCCGUUCCCGUAGUCACACGAGUCAACUUUUAGGGAACAGUUGUAGAUCCGGAAUAGU	UAACUU UAAAUA UAGCCU UAAAUU UAACUU UAACAA UGACAU UAGUAU
KR653225.1	Zaire ebolavirus isolate Ebola virus/H.sapiens-wt/SLE/2014/Makona-20141650, partial genome	Zaire ebolavirus	18922	GAAAACACACGCUUAUUGAUACUCCUUCUAAUUAUUAAAAGGAGAGUAACUU UAAAUA UAGCCU UAAAUU UAACUU UAACAA UGACAU UAGUAUGGACCAAACAAAGUCUCGGUAUAGUGGUUCUAUCUCUUGUUGGAUCCAGAGGCCUCCCCCGUUCCCGUAGUCACACGAGUCAACUUUUAGGGAACAGUUGUAGAUC	UAACUU UAAAUA UAGCCU UAAAUU UAACUU UAACAA UGACAU UAGUAU
KR653233.1	Zaire ebolavirus isolate Ebola virus/H.sapiens-wt/SLE/2014/Makona-20141643, partial genome	Zaire ebolavirus	18931	AAAAUCCUAGAAAACACACGCUUAUUGAUACUCCUUCUAAUUAUUAAAAGGAGAGUAACUU UAAAUA UAGCCU UAAAUU UAACUU UAACAA UGACAU UAGUAUGGACCAAACAAAGUCUCGGUAUAGUGGUUCUAUCUCUUGUUGGAUCCAGAGGCCUCCCCCGUUCCCGUAGUCACACGAGUCAACUUUUAGGGAACAG	UAACUU UAAAUA UAGCCU UAAAUU UAACUU UAACAA UGACAU UAGUAU
KR653230.1	Zaire ebolavirus isolate Ebola virus/H.sapiens-wt/SLE/2014/Makona-20141582, partial genome	Zaire ebolavirus	18926	CUAGAAAACACACGCUUAUUGAUACUCCUUCUAAUUAUUAAAAGGAGAGUAACUU UAAAUA UAGCCU UAAAUU UAACUU UAACAA UGACAU UAGUAUGGACCAAACAAAGUCUCGGUAUAGUGGUUCUAUCUCUUGUUGGAUCCAGAGGCCUCCCCCGUUCCCGUAGUCACACGAGUCAACUUUUAGGGAACAGUUGUAG	UAACUU UAAAUA UAGCCU UAAAUU UAACUU UAACAA UGACAU UAGUAU
KR653273.1	Zaire ebolavirus isolate Ebola virus/H.sapiens-wt/SLE/2014/Makona-20141497, partial genome	Zaire ebolavirus	18917	CACACGCUUAUUGAUACUCCUUCUAAUUAUUAAAAGGAGAGUAACUU UAAAUA UAGCCU UAAAUU UAACUU UAACAA UGACAU UAGUAUGGACCAAACAAAGUCUCGGUAUAGUGGUUCUAUCUCUUGUUGGAUCCAGAGGCCUCCCCCGUUCCCGUAGUCACACGAGUCAACUUUUAGGGAACAGUUGUAGAUCCGGAA	UAACUU UAAAUA UAGCCU UAAAUU UAACUU UAACAA UGACAU UAGUAU
KR653289.1	Zaire ebolavirus isolate Ebola virus/H.sapiens-wt/SLE/2014/Makona-20141491, partial genome	Zaire ebolavirus	18918	CACACGCUUAUUGAUACUCCUUCUAAUUAUUAAAAGGAGAGUAACUU UAAAUA UAGCCU UAAAUU UAACUU UAACAA UGACAU UAGUAUGGACCAAACAAAGUCUCGGUAUAGUGGUUCUAUCUCUUGUUGGAUCCAGAGGCCUCCCCCGUUCCCGUAGUCACACGAGUCAACUUUUAGGGAACAGUUGUAGAUCCGGAA	UAACUU UAAAUA UAGCCU UAAAUU UAACUU UAACAA UGACAU UAGUAU
KR653260.1	Zaire ebolavirus isolate Ebola virus/H.sapiens-wt/SLE/2014/Makona-20141429, partial genome	Zaire ebolavirus	18927	UCCUAGAAAACACACGCUUAUUGAUACUCCUUCUAAUUAUUAAAAGGAGAGUAACUU UAAAUA UAGCCU UAAAUU UAACUU UAACAA UGACAU UAGUAUGGACCAAACAAAGUCUCGGUAUAGUGGUUCUAUCUCUUGUUGGAUCCAGAGGCCUCCCCCGUUCCCGUAGUCACACGAGUCAACUUUUAGGGAACAGUUGU	UAACUU UAAAUA UAGCCU UAAAUU UAACUU UAACAA UGACAU UAGUAU
KR653284.1	Zaire ebolavirus isolate Ebola virus/H.sapiens-wt/SLE/2014/Makona-20141352, partial genome	Zaire ebolavirus	18941	UUUCUUCUUAAAAAUCCUAGAAAACACACGCUUAUUGAUACUCCUUCUAAUUAUUAAAAGGAGAGUAACUU UAAAUA UAGCCU UAAAUU UAACUU UAACAA UGACAU UAGUAUGGACCAAACAAAGUCUCGGUAUAGUGGUUCUAUCUCUUGUUGGAUCCAGAGGCCUCCCCCGUUCCCGUAGUCACACGAGUCAACUUU	UAACUU UAAAUA UAGCCU UAAAUU UAACUU UAACAA UGACAU UAGUAU
KR653232.1	Zaire ebolavirus isolate Ebola virus/H.sapiens-wt/SLE/2014/Makona-20141288, partial genome	Zaire ebolavirus	18912	GCUUAUUGAUACUCCUUCUAAUUAUUAAAAGGAGAGUAACUU UAAAUA UAGCCU UAAAUU UAACUU UAACAA UGACAU UAGUAUGGACCAAACAAAGUCUCGGUAUAGUGGUUCUAUCUCUUGUUGGAUCCAGAGGCCUCCCCCGUUCCCGUAGUCACACGAGUCAACUUUUAGGGAACAGUUGUAGAUCCGGAAUAGUG	UAACUU UAAAUA UAGCCU UAAAUU UAACUU UAACAA UGACAU UAGUAU
KR653229.1	Zaire ebolavirus isolate Ebola virus/H.sapiens-wt/SLE/2014/Makona-20141282, partial genome	Zaire ebolavirus	18836	CUUAUUGAUACUCCUUCUAAUUAUUAAAAGGAGAGUAACUU UAAAUA UAGCCU UAAAUU UAACUU UAACAA UGACAU UAGUAUGGACCAAACAAAGUCUCGGUAUAGUGGUUCUAUCUCUUGUUGGAUCCAGAGGCCUCCCCCGUUCCCGUAGUCACACGAGUCAACUUUUAGGGAACAGUUGUAGAUCCGGAAUAGUGU	UAACUU UAAAUA UAGCCU UAAAUU UAACUU UAACAA UGACAU UAGUAU
KR653261.1	Zaire ebolavirus isolate Ebola virus/H.sapiens-wt/SLE/2014/Makona-20141271, partial genome	Zaire ebolavirus	18921	AAAACACACGCUUAUUGAUACUCCUUCUAAUUAUUAAAAGGAGAGUAACUU UAAAUA UAGCCU UAAAUU UAACUU UAACAA UGACAU UAGUAUGGACCAAACAAAGUCUCGGUAUAGUGGUUCUAUCUCUUGUUGGAUCCAGAGGCCUCCCCCGUUCCCGUAGUCACACGAGUCAACUUUUAGGGAACAGUUGUAGAUCC	UAACUU UAAAUA UAGCCU UAAAUU UAACUU UAACAA UGACAU UAGUAU
KR653266.1	Zaire ebolavirus isolate Ebola virus/H.sapiens-wt/SLE/2014/Makona-20141232, partial genome	Zaire ebolavirus	18925	CUAGAAAACACACGCUUAUUGAUACUCCUUCUAAUUAUUAAAAGGAGAGUAACUU UAAAUA UAGCCU UAAAUU UAACUU UAACAA UGACAU UAGUAUGGACCAAACAAAGUCUCGGUAUAGUGGUUCUAUCUCUUGUUGGAUCCAGAGGCCUCCCCCGUUCCCGUAGUCACACGAGUCAACUUUUAGGGAACAGUUGUAG	UAACUU UAAAUA UAGCCU UAAAUU UAACUU UAACAA UGACAU UAGUAU
KR653303.1	Zaire ebolavirus isolate Ebola virus/H.sapiens-wt/SLE/2014/Makona-20141227, partial genome	Zaire ebolavirus	18917	CACGCUUAUUGAUACUCCUUCUAAUUAUUAAAAGGAGAGUAACUU UAAAUA UAGCCU UAAAUU UAACUU UAACAA UGACAU UAGUAUGGACCAAACAAAGUCUCGGUAUAGUGGUUCUAUCUCUUGUUGGAUCCAGAGGCCUCCCCCGUUCCCGUAGUCACACGAGUCAACUUUUAGGGAACAGUUGUAGAUCCGGAAUA	UAACUU UAAAUA UAGCCU UAAAUU UAACUU UAACAA UGACAU UAGUAU
KR653291.1	Zaire ebolavirus isolate Ebola virus/H.sapiens-wt/SLE/2014/Makona-20141123, partial genome	Zaire ebolavirus	18939	UCUUCUUAAAAAUCCUAGAAAACACACGCUUAUUGAUACUCCUUCUAAUUAUUAAAAGGAGAGUAACUU UAAAUA UAGCCU UAAAUU UAACUU UAACAA UGACAU UAGUAUGGACCAAACAAAGUCUCGGUAUAGUGGUUCUAUCUCUUGUUGGAUCCAGAGGCCUCCCCCGUUCCCGUAGUCACACGAGUCAACUUUUA	UAACUU UAAAUA UAGCCU UAAAUU UAACUU UAACAA UGACAU UAGUAU
KR653250.1	Zaire ebolavirus isolate Ebola virus/H.sapiens-wt/SLE/2014/Makona-20141061, partial genome	Zaire ebolavirus	18923	AGAAAACACACGCUUAUUGAUACUCCUUCUAAUUAUUAAAAGGAGAGUAACUU UAAAUA UAGCCU UAAAUU UAACUU UAACAA UGACAU UAGUAUGGACCAAACAAAGUCUCGGUAUAGUGGUUCUAUCUCUUGUUGGAUCCAGAGGCCUCCCCCGUUCCCGUAGUCACACGAGUCAACUUUUAGGGAACAGUUGUAGAU	UAACUU UAAAUA UAGCCU UAAAUU UAACUU UAACAA UGACAU UAGUAU
KR653305.1	Zaire ebolavirus isolate Ebola virus/H.sapiens-wt/SLE/2014/Makona-20141043, partial genome	Zaire ebolavirus	18932	AAAAAUCCUAGAAAACACACGCUUAUUGAUACUCCUUCUAAUUAUUAAAAGGAGAGUAACUU UAAAUA UAGCCU UAAAUU UAACUU UAACAA UGACAU UAGUAUGGACCAAACAAAGUCUCGGUAUAGUGGUUCUAUCUCUUGUUGGAUCCAGAGGCCUCCCCCGUUCCCGUAGUCACACGAGUCAACUUUUAGGGAACA	UAACUU UAAAUA UAGCCU UAAAUU UAACUU UAACAA UGACAU UAGUAU
KR653244.1	Zaire ebolavirus isolate Ebola virus/H.sapiens-wt/SLE/2014/Makona-20141012, partial genome	Zaire ebolavirus	18950	GUGUUUUUCUUUCUUCUUAAAAAUCCUAGAAAACACACGCUUAUUGAUACUCCUUCUAAUUAUUAAAAGGAGAGUAACUU UAAAUA UAGCCU UAAAUU UAACUU UAACAA UGACAU UAGUAUGGACCAAACAAAGUCUCGGUAUAGUGGUUCUAUCUCUUGUUGGAUCCAGAGGCCUCCCCCGUUCCCGUAGUCACACGA	UAACUU UAAAUA UAGCCU UAAAUU UAACUU UAACAA UGACAU UAGUAU
KR653280.1	Zaire ebolavirus isolate Ebola virus/H.sapiens-wt/SLE/2014/Makona-20140933, partial genome	Zaire ebolavirus	18942	CUUUCUUCUUAAAAAUCCUAGAAAACACACGCUUAUUGAUACUCCUUCUAAUUAUUAAAAGGAGAGUAACUU UAAAUA UAGCCU UAAAUU UAACUU UAACAA UGACAU UAGUAUGGACCAAACAAAGUCUCGGUAUAGUGGUUCUAUCUCUUGUUGGAUCCAGAGGCCUCCCCCGUUCCCGUAGUCACACGAGUCAACUU	UAACUU UAAAUA UAGCCU UAAAUU UAACUU UAACAA UGACAU UAGUAU
KR653269.1	Zaire ebolavirus isolate Ebola virus/H.sapiens-wt/SLE/2014/Makona-20140910, partial genome	Zaire ebolavirus	18921	AAAACACACGCUUAUUGAUACUCCUUCUAAUUAUUAAAAGGAGAGUAACUU UAAAUA UAGCCU UAAAUU UAACUU UAACAA UGACAU UAGUAUGGACCAAACAAAGUCUCGGUAUAGUGGUUCUAUCUCUUGUUGGAUCCAGAGGCCUCCCCCGUUCCCGUAGUCACACGAGUCAACUUUUAGGGAACAGUUGUAGAUCC	UAACUU UAAAUA UAGCCU UAAAUU UAACUU UAACAA UGACAU UAGUAU
KR653297.1	Zaire ebolavirus isolate Ebola virus/H.sapiens-wt/SLE/2014/Makona-20140872, partial genome	Zaire ebolavirus	18949	GUUUUUCUUUCUUCUUAAAAAUCCUAGAAAACACACGCUUAUUGAUACUCCUUCUAAUUAUUAAAAGGAGAGUAACUU UAAAUA UAGCCU UAAAUU UAACUU UAACAA UGACAU UAGUAUGGACCAAACAAAGUCUCGGUAUAGUGGUUCUAUCUCUUGUUGGAUCCAGAGGCCUCCCCCGUUCCCGUAGUCACACGAGU	UAACUU UAAAUA UAGCCU UAAAUU UAACUU UAACAA UGACAU UAGUAU
KR653286.1	Zaire ebolavirus isolate Ebola virus/H.sapiens-wt/SLE/2014/Makona-20140729, partial genome	Zaire ebolavirus	18925	CUAGAAAACACACGCUUAUUGAUACUCCUUCUAAUUAUUAAAAGGAGAGUAACUU UAAAUA UAGCCU UAAAUU UAACUU UAACAA UGACAU UAGUAUGGACCAAACAAAGUCUCGGUAUAGUGGUUCUAUCUCUUGUUGGAUCCAGAGGCCUCCCCCGUUCCCGUAGUCACACGAGUCAACUUUUAGGGAACAGUUGUAG	UAACUU UAAAUA UAGCCU UAAAUU UAACUU UAACAA UGACAU UAGUAU
KR653278.1	Zaire ebolavirus isolate Ebola virus/H.sapiens-wt/SLE/2014/Makona-20140590, partial genome	Zaire ebolavirus	18916	ACACGCUUAUUGAUACUCCUUCUAAUUAUUAAAAGGAGAGUAACUU UAAAUA UAGCCU UAAAUU UAACUU UAACAA UGACAU UAGUAUGGACCAAACAAAGUCUCGGUAUAGUGGUUCUAUCUCUUGUUGGAUCCAGAGGCCUCCCCCGUUCCCGUAGUCACACGAGUCAACUUUUAGGGAACAGUUGUAGAUCCGGAAU	UAACUU UAAAUA UAGCCU UAAAUU UAACUU UAACAA UGACAU UAGUAU
KR653263.1	Zaire ebolavirus isolate Ebola virus/H.sapiens-wt/SLE/2014/Makona-20140517, partial genome	Zaire ebolavirus	18880	GCUUAUUGAUACUCCUUCUAAUUAUUAAAAGGAGAGUAACUU UAAAUA UAGCCU UAAAUU UAACUU UAACAA UGACAU UAGUAUGGACCAAACAAAGUCUCGGUAUAGUGGUUCUAUCUCUUGUUGGAUCCAGAGGCCUCCCCCGUUCCCGUAGUCACACGAGUCAACUUUUAGGGAACAGUUGUAGAUCCGGAAUAGUG	UAACUU UAAAUA UAGCCU UAAAUU UAACUU UAACAA UGACAU UAGUAU
KR653235.1	Zaire ebolavirus isolate Ebola virus/H.sapiens-wt/SLE/2014/Makona-20140489, partial genome	Zaire ebolavirus	18931	AAAAUCCUAGAAAACACACGCUUAUUGAUACUCCUUCUAAUUAUUAAAAGGAGAGUAACUU UAAAUA UAGCCU UAAAUU UAACUU UAACAA UGACAU UAGUAUGGACCAAACAAAGUCUCGGUAUAGUGGUUCUAUCUCUUGUUGGAUCCAGAGGCCUCCCCCGUUCCCGUAGUCACACGAGUCAACUUUUAGGGAACAG	UAACUU UAAAUA UAGCCU UAAAUU UAACUU UAACAA UGACAU UAGUAU
KR653287.1	Zaire ebolavirus isolate Ebola virus/H.sapiens-wt/SLE/2014/Makona-20140436, partial genome	Zaire ebolavirus	18909	CGCUUAUUGAUACUCCUUCUAAUUAUUAAAAGGAGAGUAACUU UAAAUA UAGCCU UAAAUU UAACUU UAACAA UGACAU UAGUAUGGACCAAACAAAGUCUCGGUAUAGUGGUUCUAUCUCUUGUUGGAUCCAGAGGCCUCCCCCGUUCCCGUAGUCACACGAGUCAACUUUUAGGGAACAGUUGUAGAUCCGGAAUAGU	UAACUU UAAAUA UAGCCU UAAAUU UAACUU UAACAA UGACAU UAGUAU
KR653246.1	Zaire ebolavirus isolate Ebola virus/H.sapiens-wt/SLE/2014/Makona-20140433, partial genome	Zaire ebolavirus	18839	CCUUCUAAUUAUUAAAAGGAGAGUAACUU UAAAUA UAGCCU UAAAUU UAACUU UAACAA UGACAU UAGUAUGGACCAAACAAAGUCUCGGUAUAGUGGUUCUAUCUCUUGUUGGAUCCAGAGGCCUCCCCCGUUCCCGUAGUCACACGAGUCAACUUUUAGGGAACAGUUGUAGAUCCGGAAUAGUGUAGUGUUCAAGGC	UAACUU UAAAUA UAGCCU UAAAUU UAACUU UAACAA UGACAU UAGUAU
KR653279.1	Zaire ebolavirus isolate Ebola virus/H.sapiens-wt/SLE/2014/Makona-20140395, partial genome	Zaire ebolavirus	18930	AAAUCCUAGAAAACACACGCUUAUUGAUACUCCUUCUAAUUAUUAAAAGGAGAGUAACUU UAAAUA UAGCCU UAAAUU UAACUU UAACAA UGACAU UAGUAUGGACCAAACAAAGUCUCGGUAUAGUGGUUCUAUCUCUUGUUGGAUCCAGAGGCCUCCCCCGUUCCCGUAGUCACACGAGUCAACUUUUAGGGAACAGU	UAACUU UAAAUA UAGCCU UAAAUU UAACUU UAACAA UGACAU UAGUAU
KT589390.1	Zaire ebolavirus isolate Ebola virus/H.sapiens-wt/SLE/2014/Makona-201403164, complete genome	Zaire ebolavirus	18957	GCCUGUGUGUUUUUCUUUCUUCUUAAAAAUCCUAGAAAACACACGCUUAUUGAUACUCCUUCUAAUUAUUAAAAGGAGAGUAACUU UAAAUA UAGCCU UAAAUU UAACUU UAACAA UGACAU UAGUAUGGACCAAACAAAGUCUCGGUAUAGUGGUUCUAUCUCUUGUUGGAUCCAGAGGCCUCCCCCGUUCCCGUAGUC	UAACUU UAAAUA UAGCCU UAAAUU UAACUU UAACAA UGACAU UAGUAU
KP240931.1	Zaire ebolavirus isolate Ebola virus/H.sapiens-wt/SLE/2014/Makona-201403147, complete genome	Zaire ebolavirus	18958	GCCUGUGUGUUUUUCUUUCUUCUUAAAAAUCCUAGAAAACACACGCUUAUUGAUACUCCUUCUAAUUAUUAAAAGGAGAGUAACUU UAAAUA UAGCCU UAAAUU UAACUU UAACAA UGACAU UAGUAUGGACCAAACAAAGUCUCGGUAUAGUGGUUCUAUCUCUUGUUGGAUCCAGAGGCCUCCCCCGUUCCCGUAGUC	UAACUU UAAAUA UAGCCU UAAAUU UAACUU UAACAA UGACAU UAGUAU
KR653296.1	Zaire ebolavirus isolate Ebola virus/H.sapiens-wt/SLE/2014/Makona-20140254, partial genome	Zaire ebolavirus	18924	AGAAAACACACGCUUAUUGAUACUCCUUCUAAUUAUUAAAAGGAGAGUAACUU UAAAUA UAGCCU UAAAUU UAACUU UAACAA UGACAU UAGUAUGGACCAAACAAAGUCUCGGUAUAGUGGUUCUAUCUCUUGUUGGAUCCAGAGGCCUCCCCCGUUCCCGUAGUCACACGAGUCAACUUUUAGGGAACAGUUGUAGAU	UAACUU UAAAUA UAGCCU UAAAUU UAACUU UAACAA UGACAU UAGUAU
KR653294.1	Zaire ebolavirus isolate Ebola virus/H.sapiens-wt/SLE/2014/Makona-20140174, partial genome	Zaire ebolavirus	18909	CUUAUUGAUACUCCUUCUAAUUAUUAAAAGGAGAGUAACUU UAAAUA UAGCCU UAAAUU UAACUU UAACAA UGACAU UAGUAUGGACCAAACAAAGUCUCGGUAUAGUGGUUCUAUCUCUUGUUGGAUCCAGAGGCCUCCCCCGUUCCCGUAGUCACACGAGUCAACUUUUAGGGAACAGUUGUAGAUCCGGAAUAGUGU	UAACUU UAAAUA UAGCCU UAAAUU UAACUU UAACAA UGACAU UAGUAU
KR653265.1	Zaire ebolavirus isolate Ebola virus/H.sapiens-wt/SLE/2014/Makona-20140161, partial genome	Zaire ebolavirus	18911	CUUAUUGAUACUCCUUCUAAUUAUUAAAAGGAGAGUAACUU UAAAUA UAGCCU UAAAUU UAACUU UAACAA UGACAU UAGUAUGGACCAAACAAAGUCUCGGUAUAGUGGUUCUAUCUCUUGUUGGAUCCAGAGGCCUCCCCCGUUCCCGUAGUCACACGAGUCAACUUUUAGGGAACAGUUGUAGAUCCGGAAUAGUGU	UAACUU UAAAUA UAGCCU UAAAUU UAACUU UAACAA UGACAU UAGUAU
KR653227.1	Zaire ebolavirus isolate Ebola virus/H.sapiens-wt/SLE/2014/Makona-20140134, partial genome	Zaire ebolavirus	18925	CUAGAAAACACACGCUUAUUGAUACUCCUUCUAAUUAUUAAAAGGAGAGUAACUU UAAAUA UAGCCU UAAAUU UAACUU UAACAA UGACAU UAGUAUGGACCAAACAAAGUCUCGGUAUAGUGGUUCUAUCUCUUGUUGGAUCCAGAGGCCUCCCCCGUUCCCGUAGUCACACGAGUCAACUUUUAGGGAACAGUUGUAG	UAACUU UAAAUA UAGCCU UAAAUU UAACUU UAACAA UGACAU UAGUAU
KR653241.1	Zaire ebolavirus isolate Ebola virus/H.sapiens-wt/SLE/2014/Makona-20140100, partial genome	Zaire ebolavirus	18896	CUUAUUGAUACUCCUUCUAAUUAUUAAAAGGAGAGUAACUU UAAAUA UAGCCU UAAAUU UAACUU UAACAA UGACAU UAGUAUGGACCAAACAAAGUCUCGGUAUAGUGGUUCUAUCUCUUGUUGGAUCCAGAGGCCUCCCCCGUUCCCGUAGUCACACGAGUCAACUUUUAGGGAACAGUUGUAGAUCCGGAAUAGUGU	UAACUU UAAAUA UAGCCU UAAAUU UAACUU UAACAA UGACAU UAGUAU
KR653239.1	Zaire ebolavirus isolate Ebola virus/H.sapiens-wt/SLE/2014/Makona-20140091, partial genome	Zaire ebolavirus	18918	CACACGCUUAUUGAUACUCCUUCUAAUUAUUAAAAGGAGAGUAACUU UAAAUA UAGCCU UAAAUU UAACUU UAACAA UGACAU UAGUAUGGACCAAACAAAGUCUCGGUAUAGUGGUUCUAUCUCUUGUUGGAUCCAGAGGCCUCCCCCGUUCCCGUAGUCACACGAGUCAACUUUUAGGGAACAGUUGUAGAUCCGGAA	UAACUU UAAAUA UAGCCU UAAAUU UAACUU UAACAA UGACAU UAGUAU
KR653267.1	Zaire ebolavirus isolate Ebola virus/H.sapiens-wt/SLE/2014/Makona-20140038, partial genome	Zaire ebolavirus	18921	AAAACACACGCUUAUUGAUACUCCUUCUAAUUAUUAAAAGGAGAGUAACUU UAAAUA UAGCCU UAAAUU UAACUU UAACAA UGACAU UAGUAUGGACCAAACAAAGUCUCGGUAUAGUGGUUCUAUCUCUUGUUGGAUCCAGAGGCCUCCCCCGUUCCCGUAGUCACACGAGUCAACUUUUAGGGAACAGUUGUAGAUCC	UAACUU UAAAUA UAGCCU UAAAUU UAACUU UAACAA UGACAU UAGUAU
KR653252.1	Zaire ebolavirus isolate Ebola virus/H.sapiens-wt/SLE/2014/Makona-20140024, partial genome	Zaire ebolavirus	18931	AAAAUCCUAGAAAACACACGCUUAUUGAUACUCCUUCUAAUUAUUAAAAGGAGAGUAACUU UAAAUA UAGCCU UAAAUU UAACUU UAACAA UGACAU UAGUAUGGACCAAACAAAGUCUCGGUAUAGUGGUUCUAUCUCUUGUUGGAUCCAGAGGCCUCCCCCGUUCCCGUAGUCACACGAGUCAACUUUUAGGGAACAG	UAACUU UAAAUA UAGCCU UAAAUU UAACUU UAACAA UGACAU UAGUAU
KR653251.1	Zaire ebolavirus isolate Ebola virus/H.sapiens-wt/SLE/2014/Makona-20140008, partial genome	Zaire ebolavirus	18931	AAAAUCCUAGAAAACACACGCUUAUUGAUACUCCUUCUAAUUAUUAAAAGGAGAGUAACUU UAAAUA UAGCCU UAAAUU UAACUU UAACAA UGACAU UAGUAUGGACCAAACAAAGUCUCGGUAUAGUGGUUCUAUCUCUUGUUGGAUCCAGAGGCCUCCCCCGUUCCCGUAGUCACACGAGUCAACUUUUAGGGAACAG	UAACUU UAAAUA UAGCCU UAAAUU UAACUU UAACAA UGACAU UAGUAU
KU296835.1	Zaire ebolavirus isolate Ebola virus/H.sapiens-wt/SLE/2014/Makona-1807_C1_MK0464, partial genome	Zaire ebolavirus	18874	ACACACGCUUAUUGAUACUCCUUCUAAUUAUUAAAAGGAGAGUAACUU UAAAUA UAGCCU UAAAUU UAACUU UAACAA UGACAU UAGUAUGGACCAAACAAAGUCUCGGUAUAGUGGUUCUAUCUCUUGUUGGAUCCAGAGGCCUCCCCCGUUCCCGUAGUCACACGAGUCAACUUUUAGGGAACAGUUGUAGAUCCGGA	UAACUU UAAAUA UAGCCU UAAAUU UAACUU UAACAA UGACAU UAGUAU
KU296663.1	Zaire ebolavirus isolate Ebola virus/H.sapiens-wt/SLE/2014/Makona-1708_C1_MK0704R, partial genome	Zaire ebolavirus	18873	ACACACGCUUAUUGAUACUCCUUCUAAUUAUUAAAAGGAGAGUAACUU UAAAUA UAGCCU UAAAUU UAACUU UAACAA UGACAU UAGUAUGGACCAAACAAAGUCUCGGUAUAGUGGUUCUAUCUCUUGUUGGAUCCAGAGGCCUCCCCCGUUCCCGUAGUCACACGAGUCAACUUUUAGGGAACAGUUGUAGAUCCGGA	UAACUU UAAAUA UAGCCU UAAAUU UAACUU UAACAA UGACAU UAGUAU
KX013095.1	Zaire ebolavirus isolate Ebola virus/H.sapiens-wt/NGA/2014/Makona-E130, partial sequence	Zaire ebolavirus	18794	GUAACUU UAAAUA UAGCCU UAAAUU UAACUU UAACAA UGACAU UAGUAUGGACCAAACAAAGUCUCGGUAUAGUGGUUCUAUCUCUUGUUGGAUCCAGAGGCCUCCCCCGUUCCCGUAGUCACACGAGUCAACUUUUAGGGAACAGUUGUAGAUCCGGAAUAGUGUAGUGUUCAAGGCGGAAUUUGAGACGUCCCACUAG	UAACUU UAAAUA UAGCCU UAAAUU UAACUU UAACAA UGACAU UAGUAU
KX013096.1	Zaire ebolavirus isolate Ebola virus/H.sapiens-wt/NGA/2014/Makona-E076, partial sequence	Zaire ebolavirus	18781	GUAACUU UAAAUA UAGCCU UAAAUU UAACUU UAACAA UGACAU UAGUAUGGACCAAACAAAGUCUCGGUAUAGUGGUUCUAUCUCUUGUUGGAUCCAGAGGCCUCCCCCGUUCCCGUAGUCACACGAGUCAACUUUUAGGGAACAGUUGUAGAUCCGGAAUAGUGUAGUGUUCAAGGCGGAAUUUGAGACGUCCCACUAG	UAACUU UAAAUA UAGCCU UAAAUU UAACUU UAACAA UGACAU UAGUAU
KX013094.1	Zaire ebolavirus isolate Ebola virus/H.sapiens-wt/NGA/2014/Makona-E030, partial sequence	Zaire ebolavirus	18913	CGCUUAUUGAUACUCCUUCUAAUUAUUAAAAGGAGAGUAACUU UAAAUA UAGCCU UAAAUU UAACUU UAACAA UGACAU UAGUAUGGACCAAACAAAGUCUCGGUAUAGUGGUUCUAUCUCUUGUUGGAUCCAGAGGCCUCCCCCGUUCCCGUAGUCACACGAGUCAACUUUUAGGGAACAGUUGUAGAUCCGGAAUAGU	UAACUU UAAAUA UAGCCU UAAAUU UAACUU UAACAA UGACAU UAGUAU
KX013093.1	Zaire ebolavirus isolate Ebola virus/H.sapiens-wt/NGA/2014/Makona-E029, partial sequence	Zaire ebolavirus	18897	GCUUAUUGAUACUCCUUCUAAUUAUUAAAAGGAGAGUAACUU UAAAUA UAGCCU UAAAUU UAACUU UAACAA UGACAU UAGUAUGGACCAAACAAAGUCUCGGUAUAGUGGUUCUAUCUCUUGUUGGAUCCAGAGGCCUCCCCCGUUCCCGUAGUCACACGAGUCAACUUUUAGGGAACAGUUGUAGAUCCGGAAUAGUG	UAACUU UAAAUA UAGCCU UAAAUU UAACUU UAACAA UGACAU UAGUAU
KX013098.1	Zaire ebolavirus isolate Ebola virus/H.sapiens-wt/NGA/2014/Makona-E027, partial sequence	Zaire ebolavirus	18866	UGAUACUCCUUCUAAUUAUUAAAAGGAGAGUAACUU UAAAUA UAGCCU UAAAUU UAACUU UAACAA UGACAU UAGUAUGGACCAAACAAAGUCUCGGUAUAGUGGUUCUAUCUCUUGUUGGAUCCAGAGGCCUCCCCCGUUCCCGUAGUCACACGAGUCAACUUUUAGGGAACAGUUGUAGAUCCGGAAUAGUGUAGUGU	UAACUU UAAAUA UAGCCU UAAAUU UAACUU UAACAA UGACAU UAGUAU
KX013091.1	Zaire ebolavirus isolate Ebola virus/H.sapiens-wt/NGA/2014/Makona-E024, partial sequence	Zaire ebolavirus	18925	CUAGAAAACACACGCUUAUUGAUACUCCUUCUAAUUAUUAAAAGGAGAGUAACUU UAAAUA UAGCCU UAAAUU UAACUU UAACAA UGACAU UAGUAUGGACCAAACAAAGUCUCGGUAUAGUGGUUCUAUCUCUUGUUGGAUCCAGAGGCCUCCCCCGUUCCCGUAGUCACACGAGUCAACUUUUAGGGAACAGUUGUAG	UAACUU UAAAUA UAGCCU UAAAUU UAACUU UAACAA UGACAU UAGUAU
KX013097.1	Zaire ebolavirus isolate Ebola virus/H.sapiens-wt/NGA/2014/Makona-E023, partial sequence	Zaire ebolavirus	18910	AAACACACGCUUAUUGAUACUCCUUCUAAUUAUUAAAAGGAGAGUAACUU UAAAUA UAGCCU UAAAUU UAACUU UAACAA UGACAU UAGUAUGGACCAAACAAAGUCUCGGUAUAGUGGUUCUAUCUCUUGUUGGAUCCAGAGGCCUCCCCCGUUCCCGUAGUCACACGAGUCAACUUUUAGGGAACAGUUGUAGAUCCG	UAACUU UAAAUA UAGCCU UAAAUU UAACUU UAACAA UGACAU UAGUAU
KX013099.1	Zaire ebolavirus isolate Ebola virus/H.sapiens-wt/NGA/2014/Makona-E021, partial sequence	Zaire ebolavirus	18913	CGCUUAUUGAUACUCCUUCUAAUUAUUAAAAGGAGAGUAACUU UAAAUA UAGCCU UAAAUU UAACUU UAACAA UGACAU UAGUAUGGACCAAACAAAGUCUCGGUAUAGUGGUUCUAUCUCUUGUUGGAUCCAGAGGCCUCCCCCGUUCCCGUAGUCACACGAGUCAACUUUUAGGGAACAGUUGUAGAUCCGGAAUAGU	UAACUU UAAAUA UAGCCU UAAAUU UAACUU UAACAA UGACAU UAGUAU
KX013092.1	Zaire ebolavirus isolate Ebola virus/H.sapiens-wt/NGA/2014/Makona-E020, partial sequence	Zaire ebolavirus	18863	CUUAUUGAUACUCCUUCUAAUUAUUAAAAGGAGAGUAACUU UAAAUA UAGCCU UAAAUU UAACUU UAACAA UGACAU UAGUAUGGACCAAACAAAGUCUCGGUAUAGUGGUUCUAUCUCUUGUUGGAUCCAGAGGCCUCCCCCGUUCCCGUAGUCACACGAGUCAACUUUUAGGGAACAGUUGUAGAUCCGGAAUAGUGU	UAACUU UAAAUA UAGCCU UAAAUU UAACUU UAACAA UGACAU UAGUAU
KX013101.1	Zaire ebolavirus isolate Ebola virus/H.sapiens-wt/NGA/2014/Makona-E001, partial sequence	Zaire ebolavirus	18925	CUAGAAAACACACGCUUAUUGAUACUCCUUCUAAUUAUUAAAAGGAGAGUAACUU UAAAUA UAGCCU UAAAUU UAACUU UAACAA UGACAU UAGUAUGGACCAAACAAAGUCUCGGUAUAGUGGUUCUAUCUCUUGUUGGAUCCAGAGGCCUCCCCCGUUCCCGUAGUCACACGAGUCAACUUUUAGGGAACAGUUGUAG	UAACUU UAAAUA UAGCCU UAAAUU UAACUU UAACAA UGACAU UAGUAU
KP260802.1	Zaire ebolavirus isolate Ebola virus/H.sapiens-wt/MLI/2014/Makona-Mali-DPR4, complete genome	Zaire ebolavirus	18958	GCCUGUGUGUUUUUCUUUCUUCUUAAAAAUCCUAGAAAACACACGCUUAUUGAUACUCCUUCUAAUUAUUAAAAGGAGAGUAACUU UAAAUA UAGCCU UAAAUU UAACUU UAACAA UGACAU UAGUAUGGACCAAACAAAGUCUCGGUAUAGUGGUUCUAUCUCUUGUUGGAUCCAGAGGCCUCCCCCGUUCCCGUAGUC	UAACUU UAAAUA UAGCCU UAAAUU UAACUU UAACAA UGACAU UAGUAU
KP260801.1	Zaire ebolavirus isolate Ebola virus/H.sapiens-wt/MLI/2014/Makona-Mali-DPR3, complete genome	Zaire ebolavirus	18958	GCCUGUGUGUUUUUCUUUCUUCUUAAAAAUCCUAGAAAACACACGCUUAUUGAUACUCCUUCUAAUUAUUAAAAGGAGAGUAACUU UAAAUA UAGCCU UAAAUU UAACUU UAACAA UGACAU UAGUAUGGACCAAACAAAGUCUCGGUAUAGUGGUUCUAUCUCUUGUUGGAUCCAGAGGCCUCCCCCGUUCCCGUAGUC	UAACUU UAAAUA UAGCCU UAAAUU UAACUU UAACAA UGACAU UAGUAU
KP260800.1	Zaire ebolavirus isolate Ebola virus/H.sapiens-wt/MLI/2014/Makona-Mali-DPR2, complete genome	Zaire ebolavirus	18958	GCCUGUGUGUUUUUCUUUCUUCUUAAAAAUCCUAGAAAACACACGCUUAUUGAUACUCCUUCUAAUUAUUAAAAGGAGAGUAACUU UAAAUA UAGCCU UAAAUU UAACUU UAACAA UGACAU UAGUAUGGACCAAACAAAGUCUCGGUAUAGUGGUUCUAUCUCUUGUUGGAUCCAGAGGCCUCCCCCGUUCCCGUAGUC	UAACUU UAAAUA UAGCCU UAAAUU UAACUU UAACAA UGACAU UAGUAU
KP260799.1	Zaire ebolavirus isolate Ebola virus/H.sapiens-wt/MLI/2014/Makona-Mali-DPR1, complete genome	Zaire ebolavirus	18958	GCCUGUGUGUUUUUCUUUCUUCUUAAAAAUCCUAGAAAACACACGCUUAUUGAUACUCCUUCUAAUUAUUAAAAGGAGAGUAACUU UAAAUA UAGCCU UAAAUU UAACUU UAACAA UGACAU UAGUAUGGACCAAACAAAGUCUCGGUAUAGUGGUUCUAUCUCUUGUUGGAUCCAGAGGCCUCCCCCGUUCCCGUAGUC	UAACUU UAAAUA UAGCCU UAAAUU UAACUU UAACAA UGACAU UAGUAU
KY007525.1	Zaire ebolavirus isolate Ebola virus/H.sapiens-wt/LBR/2016/Makona-LIBR23554, partial genome	Zaire ebolavirus	18898	CACGCUUAUUGAUACUCCUUCUAAUUAUUAAAAGGAGAGUAACUU UAAAUA UAGCCU UAAAUU UAACUU UAACAA UGACAU UAGUAUGGACCAAACAAAGUCUCGGUAUAGUGGUUCUAUCUCUUGUUGGAUCCAGAGGCCUCCCCCGUUCCCGUAGUCACACGAGUCAACUUUUAGGGAACAGUUGUAGAUCCGGAAUA	UAACUU UAAAUA UAGCCU UAAAUU UAACUU UAACAA UGACAU UAGUAU
KY007524.1	Zaire ebolavirus isolate Ebola virus/H.sapiens-wt/LBR/2016/Makona-LIBR23469, partial genome	Zaire ebolavirus	18888	CGCUUAUUGAUACUCCUUCUAAUUAUUAAAAGGAGAGUAACUU UAAAUA UAGCCU UAAAUU UAACUU UAACAA UGACAU UAGUAUGGACCAAACAAAGUCUCGGUAUAGUGGUUCUAUCUCUUGUUGGAUCCAGAGGCCUCCCCCGUUCCCGUAGUCACACGAGUCAACUUUUAGGGAACAGUUGUAGAUCCGGAAUAGU	UAACUU UAAAUA UAGCCU UAAAUU UAACUU UAACAA UGACAU UAGUAU
KY007522.1	Zaire ebolavirus isolate Ebola virus/H.sapiens-wt/LBR/2016/Makona-LIBR23327, partial genome	Zaire ebolavirus	18924	UCUUAAAAAUCCUAGAAAACACACGCUUAUUGAUACUCCUUCUAAUUAUUAAAAGGAGAGUAACUU UAAAUA UAGCCU UAAAUU UAACUU UAACAA UGACAU UAGUAUGGACCAAACAAAGUCUCGGUAUAGUGGUUCUAUCUCUUGUUGGAUCCAGAGGCCUCCCCCGUUCCCGUAGUCACACGAGUCAACUUUUAGGG	UAACUU UAAAUA UAGCCU UAAAUU UAACUU UAACAA UGACAU UAGUAU
KU220284.1	Zaire ebolavirus isolate Ebola virus/H.sapiens-wt/LBR/2015/Makona-NIH-4731, partial genome	Zaire ebolavirus	18908	CUAGAAAACACACGCUUAUUGAUACUCCUUCUAAUUAUUAAAAGGAGAGUAACUU UAAAUA UAGCCU UAAAUU UAACUU UAACAA UGACAU UAGUAUGGACCAAACAAAGUCUCGGUAUAGUGGUUCUAUCUCUUGUUGGAUCCAGAGGCCUCCCCCGUUCCCGUAGUCACACGAGUCAACUUUUAGGGAACAGUUGUAG	UAACUU UAAAUA UAGCCU UAAAUU UAACUU UAACAA UGACAU UAGUAU
KU220276.1	Zaire ebolavirus isolate Ebola virus/H.sapiens-wt/LBR/2015/Makona-LIBR5307, partial genome	Zaire ebolavirus	18933	CUUUCUUCUUAAAAAUCCUAGAAAACACACGCUUAUUGAUACUCCUUCUAAUUAUUAAAAGGAGAGUAACUU UAAAUA UAGCCU UAAAUU UAACUU UAACAA UGACAU UAGUAUGGACCAAACAAAGUCUCGGUAUAGUGGUUCUAUCUCUUGUUGGAUCCAGAGGCCUCCCCCGUUCCCGUAGUCACACGAGUCAACUU	UAACUU UAAAUA UAGCCU UAAAUU UAACUU UAACAA UGACAU UAGUAU
KU220274.1	Zaire ebolavirus isolate Ebola virus/H.sapiens-wt/LBR/2015/Makona-LIBR5047, partial genome	Zaire ebolavirus	18886	CCUUCUAAUUAUUAAAAGGAGAGUAACUU UAAAUA UAGCCU UAAAUU UAACUU UAACAA UGACAU UAGUAUGGACCAAACAAAGUCUCGGUAUAGUGGUUCUAUCUCUUGUUGGAUCCAGAGGCCUCCCCCGUUCCCGUAGUCACACGAGUCAACUUUUAGGGAACAGUUGUAGAUCCGGAAUAGUGUAGUGUUCAAGGC	UAACUU UAAAUA UAGCCU UAAAUU UAACUU UAACAA UGACAU UAGUAU
KU220273.1	Zaire ebolavirus isolate Ebola virus/H.sapiens-wt/LBR/2015/Makona-LIBR5046, partial genome	Zaire ebolavirus	18892	UAUUGAUACUCCUUCUAAUUAUUAAAAGGAGAGUAACUU UAAAUA UAGCCU UAAAUU UAACUU UAACAA UGACAU UAGUAUGGACCAAACAAAGUCUCGGUAUAGUGGUUCUAUCUCUUGUUGGAUCCAGAGGCCUCCCCCGUUCCCGUAGUCACACGAGUCAACUUUUAGGGAACAGUUGUAGAUCCGGAAUAGUGUAG	UAACUU UAAAUA UAGCCU UAAAUU UAACUU UAACAA UGACAU UAGUAU
KU220272.1	Zaire ebolavirus isolate Ebola virus/H.sapiens-wt/LBR/2015/Makona-LIBR4866, partial genome	Zaire ebolavirus	18924	UCUUAAAAAUCCUAGAAAACACACGCUUAUUGAUACUCCUUCUAAUUAUUAAAAGGAGAGUAACUU UAAAUA UAGCCU UAAAUU UAACUU UAACAA UGACAU UAGUAUGGACCAAACAAAGUCUCGGUAUAGUGGUUCUAUCUCUUGUUGGAUCCAGAGGCCUCCCCCGUUCCCGUAGUCACACGAGUCAACUUUUAGGG	UAACUU UAAAUA UAGCCU UAAAUU UAACUU UAACAA UGACAU UAGUAU
KU220271.1	Zaire ebolavirus isolate Ebola virus/H.sapiens-wt/LBR/2015/Makona-LIBR4808, partial genome	Zaire ebolavirus	18908	AAACACACGCUUAUUGAUACUCCUUCUAAUUAUUAAAAGGAGAGUAACUU UAAAUA UAGCCU UAAAUU UAACUU UAACAA UGACAU UAGUAUGGACCAAACAAAGUCUCGGUAUAGUGGUUCUAUCUCUUGUUGGAUCCAGAGGCCUCCCCCGUUCCCGUAGUCACACGAGUCAACUUUUAGGGAACAGUUGUAGAUCCG	UAACUU UAAAUA UAGCCU UAAAUU UAACUU UAACAA UGACAU UAGUAU
KU220270.1	Zaire ebolavirus isolate Ebola virus/H.sapiens-wt/LBR/2015/Makona-LIBR4783, partial genome	Zaire ebolavirus	18897	UAUUGAUACUCCUUCUAAUUAUUAAAAGGAGAGUAACUU UAAAUA UAGCCU UAAAUU UAACUU UAACAA UGACAU UAGUAUGGACCAAACAAAGUCUCGGUAUAGUGGUUCUAUCUCUUGUUGGAUCCNGNNNNNUCCCCCGUUCCCGUAGUCACACGAGUCAACUUUUAGGGAACAGUUGUAGAUCCGGAAUAGUGUAG	UAACUU UAAAUA UAGCCU UAAAUU UAACUU UAACAA UGACAU UAGUAU
KU220269.1	Zaire ebolavirus isolate Ebola virus/H.sapiens-wt/LBR/2015/Makona-LIBR4748, partial genome	Zaire ebolavirus	18933	UCUUCUUAAAAAUCCUAGAAAACACACGCUUAUUGAUACUCCUUCUAAUUAUUAAAAGGAGAGUAACUU UAAAUA UAGCCU UAAAUU UAACUU UAACAA UGACAU UAGUAUGGACCAAACAAAGUCUCGGUAUAGUGGUUCUAUCUCUUGUUGGAUCCAGAGGCCUCCCCCGUUCCCGUAGUCACACGAGUCAACUUUUA	UAACUU UAAAUA UAGCCU UAAAUU UAACUU UAACAA UGACAU UAGUAU
KY744596.1	Zaire ebolavirus isolate Ebola virus/H.sapiens-wt/LBR/2015/Makona-LIBR16393, complete genome	Zaire ebolavirus	18927	CUUCUUAAAAAUCCUAGAAAACACACGCUUAUUGAUACUCCUUCUAAUUAUUAAAAGGAGAGUAACUU UAAAUA UAGCCU UAAAUU UAACUU UAACAA UGACAU UAGUAUGGACCAAACAAAGUCUCGGUAUAGUGGUUCUAUCUCUUGUUGGAUCCAGAGGCCUCCCCCGUUCCCGUAGUCACACGAGUCAACUUUUAG	UAACUU UAAAUA UAGCCU UAAAUU UAACUU UAACAA UGACAU UAGUAU
KY744597.1	Zaire ebolavirus isolate Ebola virus/H.sapiens-wt/LBR/2015/Makona-LIBR16336, complete genome	Zaire ebolavirus	18919	AAAAUCCUAGAAAACACACGCUUAUUGAUACUCCUUCUAAUUAUUAAAAGGAGAGUAACUU UAAAUA UAGCCU UAAAUU UAACUU UAACAA UGACAU UAGUAUGGACCAAACAAAGUCUCGGUAUAGUGGUUCUAUCUCUUGUUGGAUCCAGAGGCCUCCCCCGUUCCCGUAGUCACACGAGUCAACUUUUAGGGAACAG	UAACUU UAAAUA UAGCCU UAAAUU UAACUU UAACAA UGACAU UAGUAU
KT725384.1	Zaire ebolavirus isolate Ebola virus/H.sapiens-wt/LBR/2015/Makona-LIBR1221, partial genome	Zaire ebolavirus	18853	ACACGCUUAUUGAUACUCCUUCUAAUUAUUAAAAGGAGAGUAACUU UAAAUA UAGCCU UAAAUU UAACUU UAACAA UGACAU UAGUAUGGACCAAACAAAGUCUCGGUAUAGUGGUUCUAUCUCUUGUUGGAUCCAGAGGCCUCCCCCGUUCCCGUAGUCACACGAGUCAACUUUUAGGGAACAGUUGUAGAUCCGGAAU	UAACUU UAAAUA UAGCCU UAAAUU UAACUU UAACAA UGACAU UAGUAU
KU220283.1	Zaire ebolavirus isolate Ebola virus/H.sapiens-wt/LBR/2014/Makona-NIH-4547, partial genome	Zaire ebolavirus	18875	AUUGAUACUCCUUCUAAUUAUUAAAAGGAGAGUAACUU UAAAUA UAGCCU UAAAUU UAACUU UAACAA UGACAU UAGUAUGGACCAAACAAAGUCUCGGUAUAGUGGUUCUAUCUCUUGUUGGAUCCAGAGGCCUCCCCCGUUCCCGUAGUCACACGAGUCAACUUUUAGGGAACAGUUGUAGAUCCGGAAUAGUGUAGU	UAACUU UAAAUA UAGCCU UAAAUU UAACUU UAACAA UGACAU UAGUAU
KU220282.1	Zaire ebolavirus isolate Ebola virus/H.sapiens-wt/LBR/2014/Makona-LIBR20006, partial genome	Zaire ebolavirus	18955	UGUGUGUUUUUCUUUCUUCUUAAAAAUCCUAGAAAACACACGCUUAUUGAUACUCCUUCUAAUUAUUAAAAGGAGAGUAACUU UAAAUA UAGCCU UAAAUU UAACUU UAACAA UGACAU UAGUAUGGACCAAACAAAGUCUCGGUAUAGUGGUUCUAUCUCUUGUUGGAUCCAGAGGCCUCCCCCGUUCCCGUAGUCACA	UAACUU UAAAUA UAGCCU UAAAUU UAACUU UAACAA UGACAU UAGUAU
KU220281.1	Zaire ebolavirus isolate Ebola virus/H.sapiens-wt/LBR/2014/Makona-LIBR20005, partial genome	Zaire ebolavirus	18910	GCUUAUUGAUACUCCUUCUAAUUAUUAAAAGGAGAGUAACUU UAAAUA UAGCCU UAAAUU UAACUU UAACAA UGACAU UAGUAUGGACCAAACAAAGUCUCGGUAUAGUGGUUCUAUCUCUUGUUGGAUCCAGAGGCCUCCCCCGUUCCCGUAGUCACACGAGUCAACUUUUAGGGAACAGUUGUAGAUCCGGAAUAGUG	UAACUU UAAAUA UAGCCU UAAAUU UAACUU UAACAA UGACAU UAGUAU
KU220280.1	Zaire ebolavirus isolate Ebola virus/H.sapiens-wt/LBR/2014/Makona-LIBR20004, partial genome	Zaire ebolavirus	18893	ACACGCUUAUUGAUACUCCUUCUAAUUAUUAAAAGGAGAGUAACUU UAAAUA UAGCCU UAAAUU UAACUU UAACAA UGACAU UAGUAUGGACCAAACAAAGUCUCGGUAUAGUGGUUCUAUCUCUUGUUGGAUCCAGAGGCCUCCCCCGUUCCCGUAGUCACACGAGUCAACUUUUAGGGAACAGUUGUAGAUCCGGAAU	UAACUU UAAAUA UAGCCU UAAAUU UAACUU UAACAA UGACAU UAGUAU
KU220279.1	Zaire ebolavirus isolate Ebola virus/H.sapiens-wt/LBR/2014/Makona-LIBR20003, partial genome	Zaire ebolavirus	18912	CUUAUUGAUACUCCUUCUAAUUAUUAAAAGGAGAGUAACUU UAAAUA UAGCCU UAAAUU UAACUU UAACAA UGACAU UAGUAUGGACCAAACAAAGUCUCGGUAUAGUGGUUCUAUCUCUUGUUGGAUCCAGAGGCCUCCCCCGUUCCCGUAGUCACACGAGUCAACUUUUAGGGAACAGUUGUAGAUCCGGAAUAGUGU	UAACUU UAAAUA UAGCCU UAAAUU UAACUU UAACAA UGACAU UAGUAU
KU220278.1	Zaire ebolavirus isolate Ebola virus/H.sapiens-wt/LBR/2014/Makona-LIBR20002, partial genome	Zaire ebolavirus	18917	UUAAAAAUCCUAGAAAACACACGCUUAUUGAUACUCCUUCUAAUUAUUAAAAGGAGAGUAACUU UAAAUA UAGCCU UAAAUU UAACUU UAACAA UGACAU UAGUAUGGACCAAACAAAGUCUCGGUAUAGUGGUUCUAUCUCUUGUUGGAUCCAGAGGCCUCCCCCGUUCCCGUAGUCACACGAGUCAACUUUUAGGGAA	UAACUU UAAAUA UAGCCU UAAAUU UAACUU UAACAA UGACAU UAGUAU
KU220277.1	Zaire ebolavirus isolate Ebola virus/H.sapiens-wt/LBR/2014/Makona-LIBR20001, partial genome	Zaire ebolavirus	18948	UUUUCUUUCUUCUUAAAAAUCCUAGAAAACACACGCUUAUUGAUACUCCUUCUAAUUAUUAAAAGGAGAGUAACUU UAAAUA UAGCCU UAAAUU UAACUU UAACAA UGACAU UAGUAUGGACCAAACAAAGUCUCGGUAUAGUGGUUCUAUCUCUUGUUGGAUCCAGAGGCCUCCCCCGUUCCCGUAGUCACACGAGUCA	UAACUU UAAAUA UAGCCU UAAAUU UAACUU UAACAA UGACAU UAGUAU
MH425138.1	Zaire ebolavirus isolate Ebola virus/H.sapiens-wt/LBR/2014/Makona-LIBR140809, complete genome	Zaire ebolavirus	18937	CUUUCUUCUUAAAAAUCCUAGAAAACACACGCUUAUUGAUACUCCUUCUAAUUAUUAAAAGGAGAGUAACUU UAAAUA UAGCCU UAAAUU UAACUU UAACAA UGACAU UAGUAUGGACCAAACAAAGUCUCGGUAUAGUGGUUCUAUCUCUUGUUGGAUCCAGAGGCCUCCCCCGUUCCCGUAGUCACACGAGUCAACUU	UAACUU UAAAUA UAGCCU UAAAUU UAACUU UAACAA UGACAU UAGUAU
KT725358.1	Zaire ebolavirus isolate Ebola virus/H.sapiens-wt/LBR/2014/Makona-LIBR11177, partial genome	Zaire ebolavirus	18822	CUUNUUGAUACUCNUUCUNAUUAUUAAAAGGAGAGUAACUU UAAAUA UAGCCU UAAAUU UAACUU UAACAA UGACAU UAGUAUGGACCAAACAAAGUCUCGGUAUAGUGGUUCUAUCUCUUGUUGGAUCCAGAGGCCUCCCCCGUUCCCGUAGUCACACGAGUCAACUUUUAGGGAACAGUUGUAGAUCCGGAAUAGUGU	UAACUU UAAAUA UAGCCU UAAAUU UAACUU UAACAA UGACAU UAGUAU
KT725372.1	Zaire ebolavirus isolate Ebola virus/H.sapiens-wt/LBR/2014/Makona-LIBR11079, partial genome	Zaire ebolavirus	18795	UUGAUACUCCUUCUAAUUAUUAAAAGGAGAGUAACUU UAAAUA UAGCCU UAAAUU UAACUU UAACAA UGACAU UAGUAUGGACCAAACAAAGUCUCGGUAUAGUGGUUCUAUCUCUUGUUGGAUCCAGAGGCCUCCCCCGUUCCCGUAGUCACACGAGUCAACUUUUAGGGAACAGUUGUAGAUCCGGAAUAGUGUAGUG	UAACUU UAAAUA UAGCCU UAAAUU UAACUU UAACAA UGACAU UAGUAU
KT725310.1	Zaire ebolavirus isolate Ebola virus/H.sapiens-wt/LBR/2014/Makona-LIBR10307, partial genome	Zaire ebolavirus	18906	AAAAAUCCUAGAAAACACACGCUUAUUGAUACUCCUUCUAAUUAUUAAAAGGAGAGUAACUU UAAAUA UAGCCU UAAAUU UAACUU UAACAA UGACAU UAGUAUGGACCAAACAAAGUCUCGGUAUAGUGGUUCUAUCUCUUGUUGGAUCCAGAGGCCUCCCCCGUUCCCGUAGUCACACGAGUCAACUUUUAGGGAACA	UAACUU UAAAUA UAGCCU UAAAUU UAACUU UAACAA UGACAU UAGUAU
KT725341.1	Zaire ebolavirus isolate Ebola virus/H.sapiens-wt/LBR/2014/Makona-LIBR10279, partial genome	Zaire ebolavirus	18841	GCUUAUUGAUACUCCUUCUAAUUAUUAAAAGGAGAGUAACUU UAAAUA UAGCCU UAAAUU UAACUU UAACAA UGACAU UAGUAUGGACCAAACAAAGUCUCGGUAUAGUGGUUCUAUCUCUUGUUGGAUCCAGAGGCCUCCCCCGUUCCCGUAGUCACACGAGUCAACUUUUAGGGAACAGUUGUAGAUCCGGAAUAGUG	UAACUU UAAAUA UAGCCU UAAAUU UAACUU UAACAA UGACAU UAGUAU
KT725369.1	Zaire ebolavirus isolate Ebola virus/H.sapiens-wt/LBR/2014/Makona-LIBR10277, partial genome	Zaire ebolavirus	18854	ACGCUUAUUGAUACUCCUUCUAAUUAUUAAAAGGAGAGUAACUU UAAAUA UAGCCU UAAAUU UAACUU UAACAA UGACAU UAGUAUGGACCAAACAAAGUCUCGGUAUAGUGGUUCUAUCUCUUGUUGGAUCCAGAGGCCUCCCCCGUUCCCGUAGUCACACGAGUCAACUUUUAGGGAACAGUUGUAGAUCCGGAAUAG	UAACUU UAAAUA UAGCCU UAAAUU UAACUU UAACAA UGACAU UAGUAU
KT725347.1	Zaire ebolavirus isolate Ebola virus/H.sapiens-wt/LBR/2014/Makona-LIBR10271, partial genome	Zaire ebolavirus	18847	UUAUUGAUACUCCUUCUAAUUAUUAAAAGGAGAGUAACUU UAAAUA UAGCCU UAAAUU UAACUU UAACAA UGACAU UAGUAUGGACCAAACAAAGUCUCGGUAUAGUGGUUCUAUCUCUUGUUGGAUCCAGAGGCCUCCCCCGUUCCCGUAGUCACACGAGUCAACUUUUAGGGAACAGUUGUAGAUCCGGAAUAGUGUA	UAACUU UAAAUA UAGCCU UAAAUU UAACUU UAACAA UGACAU UAGUAU
KT725256.1	Zaire ebolavirus isolate Ebola virus/H.sapiens-wt/LBR/2014/Makona-LIBR10270, partial genome	Zaire ebolavirus	18849	GCUUAUUGAUACUCCUUCUAANUAUUAAAAGGAGAGUAACUU UAAAUA UAGCCU UAAAUU UAACUU UAACAA UGACAU UAGUAUGGACCAAACAAAGUCUCGGUAUAGUGGUUCUAUCUCUUGUUGGAUCCAGAGGCCUCCCCCGUUCCCGUAGUCACACGAGUCAACUUUUAGGGAACAGUUGUAGAUCCGGAAUAGUG	UAACUU UAAAUA UAGCCU UAAAUU UAACUU UAACAA UGACAU UAGUAU
KT725312.1	Zaire ebolavirus isolate Ebola virus/H.sapiens-wt/LBR/2014/Makona-LIBR10265, partial genome	Zaire ebolavirus	18763	CACGCUUAUUGAUACUCCUUCUAAUUAUUAAAAGGAGAGUAACUU UAAAUA UAGCCU UAAAUU UAACUU UAACAA UGACAU UAGUAUGGACCAAACAAAGUCUCGGUAUAGUGGUUCUAUCUCUUGUUGGAUCCAGAGGCCUCCCCCGUUCCCGUAGUCACACGAGUCAACUUUUAGGGAACAGUUGUAGAUCCGGAAUA	UAACUU UAAAUA UAGCCU UAAAUU UAACUU UAACAA UGACAU UAGUAU
KT725287.1	Zaire ebolavirus isolate Ebola virus/H.sapiens-wt/LBR/2014/Makona-LIBR10261, partial genome	Zaire ebolavirus	18842	CGCUUAUUGAUACUCCUUCUAAUUAUUAAAAGGAGAGUAACUU UAAAUA UAGCCU UAAAUU UAACUU UAACAA UGACAU UAGUAUGGACCAAACAAAGUCUCGGUAUAGUGGUUCUAUCUCUUGUUGGAUCCAGAGGCCUCCCCCGUUCCCGUAGUCACACGAGUCAACUUUUAGGGAACAGUUGUAGAUCCGGAAUAGU	UAACUU UAAAUA UAGCCU UAAAUU UAACUU UAACAA UGACAU UAGUAU
KT725268.1	Zaire ebolavirus isolate Ebola virus/H.sapiens-wt/LBR/2014/Makona-LIBR10254, partial genome	Zaire ebolavirus	18820	ACGCUUAUUGAUACUCCUUCUAAUUAUUAAAAGGAGAGUAACUU UAAAUA UAGCCU UAAAUU UAACUU UAACAA UGACAU UAGUAUGGACCAAACAAAGUCUCGGUAUAGUGGUUCUAUCUCUUGUUGGAUCCAGAGGCCUCCCCCGUUCCCGUAGUCACACGAGUCAACUUUUAGGGAACAGUUGUAGAUCCGGAAUAG	UAACUU UAAAUA UAGCCU UAAAUU UAACUU UAACAA UGACAU UAGUAU
KT725319.1	Zaire ebolavirus isolate Ebola virus/H.sapiens-wt/LBR/2014/Makona-LIBR10251, partial genome	Zaire ebolavirus	18843	ACGCUUAUUGAUACUCCUUCUAAUUAUUAAAAGGAGAGUAACUU UAAAUA UAGCCU UAAAUU UAACUU UAACAA UGACAU UAGUAUGGACCAAACAAAGUCUCGGUAUAGUGGUUCUAUCUCUUGUUGGAUCCAGAGGCCUCCCCCGUUCCCGUAGUCACACGAGUCAACUUUUAGGGAACAGUUGUAGAUCCGGAAUAG	UAACUU UAAAUA UAGCCU UAAAUU UAACUU UAACAA UGACAU UAGUAU
KT725388.1	Zaire ebolavirus isolate Ebola virus/H.sapiens-wt/LBR/2014/Makona-LIBR10249, partial genome	Zaire ebolavirus	18852	CACGCUUAUUGAUACUCCUUCUAAUUAUUAAAAGGAGAGUAACUU UAAAUA UAGCCU UAAAUU UAACUU UAACAA UGACAU UAGUAUGGACCAAACAAAGUCUCGGUAUAGUGGUUCUAUCUCUUGUUGGAUCCAGAGGCCUCCCCCGUUCCCGUAGUCACACGAGUCAACUUUUAGGGAACAGUUGUAGAUCCGGAAUA	UAACUU UAAAUA UAGCCU UAAAUU UAACUU UAACAA UGACAU UAGUAU
KT725277.1	Zaire ebolavirus isolate Ebola virus/H.sapiens-wt/LBR/2014/Makona-LIBR10248, partial genome	Zaire ebolavirus	18804	CGCUUAUUGAUACUCCUUCUAAUUAUUAAAAGGAGAGUAACUU UAAAUA UAGCCU UAAAUU UAACUU UAACAA UGACAU UAGUAUGGACCAAACAAAGUCUCGGUAUAGUGGUUCUAUCUCUUGUUGGAUCCAGAGGCCUCCCCCGUUCCCGUAGUCACACGAGUCAACUUUUAGGGAACAGUUGUAGAUCCGGAAUAGU	UAACUU UAAAUA UAGCCU UAAAUU UAACUU UAACAA UGACAU UAGUAU
KT725332.1	Zaire ebolavirus isolate Ebola virus/H.sapiens-wt/LBR/2014/Makona-LIBR10245, partial genome	Zaire ebolavirus	18600	CACGCUUAUUGAUACUCCUUCUAAUUAUUAAAAGGAGAGUAACUU UAAAUA UAGCCU UAAAUU UAACUU UAACAA UGACAU UAGUAUGGACCAAACAAAGUCUCGGUAUAGUGGUUCUAUCUCUUGUUGGAUCCAGAGGCCUCCCCCGUUCCCGUAGUCACACGAGUCAACUUUUAGGGAACAGUUGUAGAUCCGGAAUA	UAACUU UAAAUA UAGCCU UAAAUU UAACUU UAACAA UGACAU UAGUAU
KT725262.1	Zaire ebolavirus isolate Ebola virus/H.sapiens-wt/LBR/2014/Makona-LIBR10241, partial genome	Zaire ebolavirus	18845	ACACGCUUAUUGAUACUCCUUCUAAUUAUUAAAAGGAGAGUAACUU UAAAUA UAGCCU UAAAUU UAACUU UAACAA UGACAU UAGUAUGGACCAAACAAAGUCUCGGUAUAGUGGUUCUAUCUCUUGUUGGAUCCAGAGGCCUCCCCCGUUCCCGUAGUCACACGAGUCAACUUUUAGGGAACAGUUGUAGAUCCGGAAU	UAACUU UAAAUA UAGCCU UAAAUU UAACUU UAACAA UGACAU UAGUAU
KT725320.1	Zaire ebolavirus isolate Ebola virus/H.sapiens-wt/LBR/2014/Makona-LIBR10240, partial genome	Zaire ebolavirus	18804	CGCUUAUUGAUACUCCUUCUAAUUAUUAAAAGGAGAGUAACUU UAAAUA UAGCCU UAAAUU UAACUU UAACAA UGACAU UAGUAUGGACCAAACAAAGUCUCGGUAUAGUGGUUCUAUCUCUUGUUGGAUCCAGAGGCCUCCCCCGUUCCCGUAGUCACACGAGUCAACUUUUAGGGAACAGUUGUAGAUCCGGAAUAGU	UAACUU UAAAUA UAGCCU UAAAUU UAACUU UAACAA UGACAU UAGUAU
KT725324.1	Zaire ebolavirus isolate Ebola virus/H.sapiens-wt/LBR/2014/Makona-LIBR10239, partial genome	Zaire ebolavirus	18805	CACGCUUAUUGAUACUCCUUCUAAUUAUUAAAAGGAGAGUAACUU UAAAUA UAGCCU UAAAUU UAACUU UAACAA UGACAU UAGUAUGGACCAAACAAAGUCUCGGUAUAGUGGUUCUAUCUCUUGUUGGAUCCAGAGGCCUCCCCCGUUCCCGUAGUCACACGAGUCAACUUUUAGGGAACAGUUGUAGAUCCGGAAUA	UAACUU UAAAUA UAGCCU UAAAUU UAACUU UAACAA UGACAU UAGUAU
KT725322.1	Zaire ebolavirus isolate Ebola virus/H.sapiens-wt/LBR/2014/Makona-LIBR10238, partial genome	Zaire ebolavirus	18845	CACGCUUAUUGAUACUCCUUCUAAUUAUUAAAAGGAGAGUAACUU UAAAUA UAGCCU UAAAUU UAACUU UAACAA UGACAU UAGUAUGGACCAAACAAAGUCUCGGUAUAGUGGUUCUAUCUCUUGUUGGAUCCAGAGGCCUCCCCCGUUCCCGUAGUCACACGAGUCAACUUUUAGGGAACAGUUGUAGAUCCGGAAUA	UAACUU UAAAUA UAGCCU UAAAUU UAACUU UAACAA UGACAU UAGUAU
KT725275.1	Zaire ebolavirus isolate Ebola virus/H.sapiens-wt/LBR/2014/Makona-LIBR10237, partial genome	Zaire ebolavirus	18856	ACACGCUUAUUGAUACUCCUUCUAAUUAUUAAAAGGAGAGUAACUU UAAAUA UAGCCU UAAAUU UAACUU UAACAA UGACAU UAGUAUGGACCAAACAAAGUCUCGGUAUAGUGGUUCUAUCUCUUGUUGGAUCCAGAGGCCUCCCCCGUUCCCGUAGUCACACGAGUCAACUUUUAGGGAACAGUUGUAGAUCCGGAAU	UAACUU UAAAUA UAGCCU UAAAUU UAACUU UAACAA UGACAU UAGUAU
KT725304.1	Zaire ebolavirus isolate Ebola virus/H.sapiens-wt/LBR/2014/Makona-LIBR10226, partial genome	Zaire ebolavirus	18779	CACGCUUAUUGAUACUCCUUCUAAUUAUUAAAAGGAGAGUAACUU UAAAUA UAGCCU UAAAUU UAACUU UAACAA UGACAU UAGUAUGGACCAAACAAAGUCUCGGUAUAGUGGUUCUAUCUCUUGUUGGAUCCAGAGGCCUCCCCCGUUCCCGUAGUCACACGAGUCAACUUUUAGGGAACAGUUGUAGAUCCGGAAUA	UAACUU UAAAUA UAGCCU UAAAUU UAACUU UAACAA UGACAU UAGUAU
KT725305.1	Zaire ebolavirus isolate Ebola virus/H.sapiens-wt/LBR/2014/Makona-LIBR10222, partial genome	Zaire ebolavirus	18540	GCUUAUUGAUACUCCUUCUAAUUAUUAAAAGGAGAGUAACUU UAAAUA UAGCCU UAAAUU UAACUU UAACAA UGACAU UAGUAUGGACCAAACAAAGUCUCGGUAUAGUGGUUCUAUCUCUUGUUGGAUCCAGAGGCCUCCCCCGUUCCCGUAGUCACACGAGUCAACUUUUAGGGAACAGUUGUAGAUCCGGAAUAGUG	UAACUU UAAAUA UAGCCU UAAAUU UAACUU UAACAA UGACAU UAGUAU
KT725284.1	Zaire ebolavirus isolate Ebola virus/H.sapiens-wt/LBR/2014/Makona-LIBR10218, partial genome	Zaire ebolavirus	18802	CUUAUUGAUACUCCUUCUAAUUAUUAAAAGGAGAGUAACUU UAAAUA UAGCCU UAAAUU UAACUU UAACAA UGACAU UAGUAUGGACCAAACAAAGUCUCGGUAUAGUGGUUCUAUCUCUUGUUGGAUCCAGAGGCCUCCCCCGUUCCCGUAGUCACACGAGUCAACUUUUAGGGAACAGUUGUAGAUCCGGAAUAGUGU	UAACUU UAAAUA UAGCCU UAAAUU UAACUU UAACAA UGACAU UAGUAU
KT725323.1	Zaire ebolavirus isolate Ebola virus/H.sapiens-wt/LBR/2014/Makona-LIBR10217, partial genome	Zaire ebolavirus	18799	CUUAUUGAUACUCCUUCUAAUUAUUAAAAGGAGAGUAACUU UAAAUA UAGCCU UAAAUU UAACUU UAACAA UGACAU UAGUAUGGACCAAACAAAGUCUCGGUAUAGUGGUUCUAUCUCUUGUUGGAUCCAGAGGCCUCCCCCGUUCCCGUAGUCACACGAGUCAACUUUUAGGGAACAGUUGUAGAUCCGGAAUAGUGU	UAACUU UAAAUA UAGCCU UAAAUU UAACUU UAACAA UGACAU UAGUAU
KT725351.1	Zaire ebolavirus isolate Ebola virus/H.sapiens-wt/LBR/2014/Makona-LIBR10205, partial genome	Zaire ebolavirus	18801	CUUAUUGAUACUCCUUCUAAUUAUUAAAAGGAGAGUAACUU UAAAUA UAGCCU UAAAUU UAACUU UAACAA UGACAU UAGUAUGGACCAAACAAAGUCUCGGUAUAGUGGUUCUAUCUCUUGUUGGAUCCAGAGGCCUCCCCCGUUCCCGUAGUCACACGAGUCAACUUUUAGGGAACAGUUGUAGAUCCGGAAUAGUGU	UAACUU UAAAUA UAGCCU UAAAUU UAACUU UAACAA UGACAU UAGUAU
KT725281.1	Zaire ebolavirus isolate Ebola virus/H.sapiens-wt/LBR/2014/Makona-LIBR10204, partial genome	Zaire ebolavirus	18842	ACGCUUAUUGAUACUCCUUCUAAUUAUUAAAAGGAGAGUAACUU UAAAUA UAGCCU UAAAUU UAACUU UAACAA UGACAU UAGUAUGGACCAAACAAAGUCUCGGUAUAGUGGUUCUAUCUCUUGUUGGAUCCAGAGGCCUCCCCCGUUCCCGUAGUCACACGAGUCAACUUUUAGGGAACAGUUGUAGAUCCGGAAUAG	UAACUU UAAAUA UAGCCU UAAAUU UAACUU UAACAA UGACAU UAGUAU
KT725356.1	Zaire ebolavirus isolate Ebola virus/H.sapiens-wt/LBR/2014/Makona-LIBR10202, partial genome	Zaire ebolavirus	18822	ACGCUUAUUGAUACUCCUUCUAAUUAUUAAAAGGAGAGUAACUU UAAAUA UAGCCU UAAAUU UAACUU UAACAA UGACAU UAGUAUGGACCAAACAAAGUCUCGGUAUAGUGGUUCUAUCUCUUGUUGGAUCCAGAGGCCUCCCCCGUUCCCGUAGUCACACGAGUCAACUUUUAGGGAACAGUUGUAGAUCCGGAAUAG	UAACUU UAAAUA UAGCCU UAAAUU UAACUU UAACAA UGACAU UAGUAU
KT725306.1	Zaire ebolavirus isolate Ebola virus/H.sapiens-wt/LBR/2014/Makona-LIBR10201, partial genome	Zaire ebolavirus	18666	CUUAUNGAUACUCCUUCUAAUUAUUAAAAGGAGAGUAACUU UAAAUA UAGCCU UAAAUU UAACUU UAACAA UGACAU UAGUAUGGACCAAACAAAGUCUCGGUAUAGUGGUUCUAUCUCUUGUUGGAUCCAGAGGCCUCCCCCGUUCCCGUAGUCACACGAGUCAACUUUUAGGGAACAGUUGUAGAUCCGGAAUAGUGU	UAACUU UAAAUA UAGCCU UAAAUU UAACUU UAACAA UGACAU UAGUAU
KT725283.1	Zaire ebolavirus isolate Ebola virus/H.sapiens-wt/LBR/2014/Makona-LIBR10196, partial genome	Zaire ebolavirus	18852	CACGCUUAUUGAUACUCCUUCUAAUUAUUAAAAGGAGAGUAACUU UAAAUA UAGCCU UAAAUU UAACUU UAACAA UGACAU UAGUAUGGACCAAACAAAGUCUCGGUAUAGUGGUUCUAUCUCUUGUUGGAUCCAGAGGCCUCCCCCGUUCCCGUAGUCACACGAGUCAACUUUUAGGGAACAGUUGUAGAUCCGGAAUA	UAACUU UAAAUA UAGCCU UAAAUU UAACUU UAACAA UGACAU UAGUAU
KT725264.1	Zaire ebolavirus isolate Ebola virus/H.sapiens-wt/LBR/2014/Makona-LIBR10195, partial genome	Zaire ebolavirus	18768	CACGCUUAUUGAUACUCCUUCUAAUUAUUAAAAGGAGAGUAACUU UAAAUA UAGCCU UAAAUU UAACUU UAACAA UGACAU UAGUAUGGACCAAACAAAGUCUCGGUAUAGUGGUUCUAUCUCUUGUUGGAUCCAGAGGCCUCCCCCGUUCCCGUAGUCACACGAGUCAACUUUUAGGGAACAGUUGUAGAUCCGGAAUA	UAACUU UAAAUA UAGCCU UAAAUU UAACUU UAACAA UGACAU UAGUAU
KT725392.1	Zaire ebolavirus isolate Ebola virus/H.sapiens-wt/LBR/2014/Makona-LIBR10187, partial genome	Zaire ebolavirus	18806	ACACGCUUAUUGAUACUCCUUCUAAUUAUUAAAAGGAGAGUAACUU UAAAUA UAGCCU UAAAUU UAACUU UAACAA UGACAU UAGUAUGGACCAAACAAAGUCUCGGUAUAGUGGUUCUAUCUCUUGUUGGAUCCAGAGGCCUCCCCCGUUCCCGUAGUCACACGAGUCAACUUUUAGGGAACAGUUGUAGAUCCGGAAU	UAACUU UAAAUA UAGCCU UAAAUU UAACUU UAACAA UGACAU UAGUAU
KT725391.1	Zaire ebolavirus isolate Ebola virus/H.sapiens-wt/LBR/2014/Makona-LIBR10180, partial genome	Zaire ebolavirus	18855	CACACGCUUAUUGAUACUCCUUCUAAUUAUUAAAAGGAGAGUAACUU UAAAUA UAGCCU UAAAUU UAACUU UAACAA UGACAU UAGUAUGGACCAAACAAAGUCUCGGUAUAGUGGUUCUAUCUCUUGUUGGAUCCAGAGGCCUCCCCCGUUCCCGUAGUCACACGAGUCAACUUUUAGGGAACAGUUGUAGAUCCGGAA	UAACUU UAAAUA UAGCCU UAAAUU UAACUU UAACAA UGACAU UAGUAU
KT725289.1	Zaire ebolavirus isolate Ebola virus/H.sapiens-wt/LBR/2014/Makona-LIBR10172, partial genome	Zaire ebolavirus	18852	CACGCUUAUUGAUACUCCUUCUAAUUAUUAAAAGGAGAGUAACUU UAAAUA UAGCCU UAAAUU UAACUU UAACAA UGACAU UAGUAUGGACCAAACAAAGUCUCGGUAUAGUGGUUCUAUCUCUUGUUGGAUCCAGAGGCCUCCCCCGUUCCCGUAGUCACACGAGUCAACUUUUAGGGAACAGUUGUAGAUCCGGAAUA	UAACUU UAAAUA UAGCCU UAAAUU UAACUU UAACAA UGACAU UAGUAU
KT725353.1	Zaire ebolavirus isolate Ebola virus/H.sapiens-wt/LBR/2014/Makona-LIBR10168, partial genome	Zaire ebolavirus	18816	CACGCUUAUUGAUACUCCUUCUAAUUAUUAAAAGGAGAGUAACUU UAAAUA UAGCCU UAAAUU UAACUU UAACAA UGACAU UAGUAUGGACCAAACAAAGUCUCGGUAUAGUGGUUCUAUCUCUUGUUGGAUCCAGAGGCCUCCCCCGUUCCCGUAGUCACACGAGUCAACUUUUAGGGAACAGUUGUAGAUCCGGAAUA	UAACUU UAAAUA UAGCCU UAAAUU UAACUU UAACAA UGACAU UAGUAU
KT725352.1	Zaire ebolavirus isolate Ebola virus/H.sapiens-wt/LBR/2014/Makona-LIBR10156, partial genome	Zaire ebolavirus	18852	CACGCUUAUUGAUACUCCUUCUAAUUAUUAAAAGGAGAGUAACUU UAAAUA UAGCCU UAAAUU UAACUU UAACAA UGACAU UAGUAUGGACCAAACAAAGUCUCGGUAUAGUGGUUCUAUCUCUUGUUGGAUCCAGAGGCCUCCCCCGUUCCCGUAGUCACACGAGUCAACUUUUAGGGAACAGUUGUAGAUCCGGAAUA	UAACUU UAAAUA UAGCCU UAAAUU UAACUU UAACAA UGACAU UAGUAU
KT725296.1	Zaire ebolavirus isolate Ebola virus/H.sapiens-wt/LBR/2014/Makona-LIBR10155, partial genome	Zaire ebolavirus	18852	CACGCUUAUUGAUACUCCUUCUAAUUAUUAAAAGGAGAGUAACUU UAAAUA UAGCCU UAAAUU UAACUU UAACAA UGACAU UAGUAUGGACCAAACAAAGUCUCGGUAUAGUGGUUCUAUCUCUUGUUGGAUCCAGAGGCCUCCCCCGUUCCCGUAGUCACACGAGUCAACUUUUAGGGAACAGUUGUAGAUCCGGAAUA	UAACUU UAAAUA UAGCCU UAAAUU UAACUU UAACAA UGACAU UAGUAU
KT725318.1	Zaire ebolavirus isolate Ebola virus/H.sapiens-wt/LBR/2014/Makona-LIBR10154, partial genome	Zaire ebolavirus	18787	UAUUAAAAGGAGAGUAACUU UAAAUA UAGCCU UAAAUU UAACUU UAACAA UGACAU UAGUAUGGACCAAACAAAGUCUCGGUAUAGUGGUUCUAUCUCUUGUUGGAUCCAGAGGCCUCCCCCGUUCCCGUAGUCACACGAGUCAACUUUUAGGGAACAGUUGUAGAUCCGGAAUAGUGUAGUGUUCAAGGCGGAAUUUGA	UAACUU UAAAUA UAGCCU UAAAUU UAACUU UAACAA UGACAU UAGUAU
KT725317.1	Zaire ebolavirus isolate Ebola virus/H.sapiens-wt/LBR/2014/Makona-LIBR10151, partial genome	Zaire ebolavirus	18853	ACACGCUUAUUGAUACUCCUUCUAAUUAUUAAAAGGAGAGUAACUU UAAAUA UAGCCU UAAAUU UAACUU UAACAA UGACAU UAGUAUGGACCAAACAAAGUCUCGGUAUAGUGGUUCUAUCUCUUGUUGGAUCCAGAGGCCUCCCCCGUUCCCGUAGUCACACGAGUCAACUUUUAGGGAACAGUUGUAGAUCCGGAAU	UAACUU UAAAUA UAGCCU UAAAUU UAACUU UAACAA UGACAU UAGUAU
KT725295.1	Zaire ebolavirus isolate Ebola virus/H.sapiens-wt/LBR/2014/Makona-LIBR10148, partial genome	Zaire ebolavirus	18883	GCUUAUUGAUACUCCUUCUAAUUAUUAAAAGGAGAGUAACUU UAAAUA UAGCCU UAAAUU UAACUU UAACAA UGACAU UAGUAUGGACCAAACAAAGUCUCGGUAUAGUGGUUCUAUCUCUUGUUGGAUCCAGAGGCCUCCCCCGUUCCCGUAGUCACACGAGUCAACUUUUAGGGAACAGUUGUAGAUCCGGAAUAGUG	UAACUU UAAAUA UAGCCU UAAAUU UAACUU UAACAA UGACAU UAGUAU
KT725362.1	Zaire ebolavirus isolate Ebola virus/H.sapiens-wt/LBR/2014/Makona-LIBR10145, partial genome	Zaire ebolavirus	18862	CACGCUUAUUGAUACUCCUUCUAAUUAUUAAAAGGAGAGUAACUU UAAAUA UAGCCU UAAAUU UAACUU UAACAA UGACAU UAGUAUGGACCAAACAAAGUCUCGGUAUAGUGGUUCUAUCUCUUGUUGGAUCCAGAGGCCUCCCCCGUUCCCGUAGUCACACGAGUCAACUUUUAGGGAACAGUUGUAGAUCCGGAAUA	UAACUU UAAAUA UAGCCU UAAAUU UAACUU UAACAA UGACAU UAGUAU
KT725271.1	Zaire ebolavirus isolate Ebola virus/H.sapiens-wt/LBR/2014/Makona-LIBR10144, partial genome	Zaire ebolavirus	18801	CUUAUUGAUACUCCUUCUAAUUAUUAAAAGGAGAGUAACUU UAAAUA UAGCCU UAAAUU UAACUU UAACAA UGACAU UAGUAUGGACCAAACAAAGUCUCGGUAUAGUGGUUCUAUCUCUUGUUGGAUCCAGAGGCCUCCCCCGUUCCCGUAGUCACACGAGUCAACUUUUAGGGAACAGUUGUAGAUCCGGAAUAGUGU	UAACUU UAAAUA UAGCCU UAAAUU UAACUU UAACAA UGACAU UAGUAU
KT725265.1	Zaire ebolavirus isolate Ebola virus/H.sapiens-wt/LBR/2014/Makona-LIBR10139, partial genome	Zaire ebolavirus	18846	UUGNUACUCCNUCUNAUUAUUAAAAGGAGAGUAACUU UAAAUA UAGCCU UAAAUU UAACUU UAACAA UGACAU UAGUAUGGACCAAACAAAGUCUCGGUAUAGUGGUUCUAUCUCUUGUUGGAUCCAGAGGCCUCCCCCGUUCCCGUAGUCACACGAGUCAACUUUUAGGGAACAGUUGUAGAUCCGGAAUAGUGUAGUG	UAACUU UAAAUA UAGCCU UAAAUU UAACUU UAACAA UGACAU UAGUAU
KT725385.1	Zaire ebolavirus isolate Ebola virus/H.sapiens-wt/LBR/2014/Makona-LIBR10137, partial genome	Zaire ebolavirus	18854	CACACGCUUAUUGAUACUCCUUCUAAUUAUUAAAAGGAGAGUAACUU UAAAUA UAGCCU UAAAUU UAACUU UAACAA UGACAU UAGUAUGGACCAAACAAAGUCUCGGUAUAGUGGUUCUAUCUCUUGUUGGAUCCAGAGGCCUCCCCCGUUCCCGUAGUCACACGAGUCAACUUUUAGGGAACAGUUGUAGAUCCGGAA	UAACUU UAAAUA UAGCCU UAAAUU UAACUU UAACAA UGACAU UAGUAU
KT725263.1	Zaire ebolavirus isolate Ebola virus/H.sapiens-wt/LBR/2014/Makona-LIBR10136, partial genome	Zaire ebolavirus	18858	AAAACACACGCUUAUUGAUACUCCUUCUAAUUAUUAAAAGGAGAGUAACUU UAAAUA UAGCCU UAAAUU UAACUU UAACAA UGACAU UAGUAUGGACCAAACAAAGUCUCGGUAUAGUGGUUCUAUCUCUUGUUGGAUCCAGAGGCCUCCCCCGUUCCCGUAGUCACACGAGUCAACUUUUAGGGAACAGUUGUAGAUCC	UAACUU UAAAUA UAGCCU UAAAUU UAACUU UAACAA UGACAU UAGUAU
KT725260.1	Zaire ebolavirus isolate Ebola virus/H.sapiens-wt/LBR/2014/Makona-LIBR10135, partial genome	Zaire ebolavirus	18825	CACGCUUAUUGAUACUCCUUCUAAUUAUUAAAAGGAGAGUAACUU UAAAUA UAGCCU UAAAUU UAACUU UAACAA UGACAU UAGUAUGGACCAAACAAAGUCUCGGUAUAGUGGUUCUAUCUCUUGUUGGAUCCAGAGGCCUCCCCCGUUCCCGUAGUCACACGAGUCAACUUUUAGGGAACAGUUGUAGAUCCGGAAUA	UAACUU UAAAUA UAGCCU UAAAUU UAACUU UAACAA UGACAU UAGUAU
KT725255.1	Zaire ebolavirus isolate Ebola virus/H.sapiens-wt/LBR/2014/Makona-LIBR10132, partial genome	Zaire ebolavirus	18869	AAAACACACGCUUAUUGAUACUCCUUCUAAUUAUUAAAAGGAGAGUAACUU UAAAUA UAGCCU UAAAUU UAACUU UAACAA UGACAU UAGUAUGGACCAAACAAAGUCUCGGUAUAGUGGUUCUAUCUCUUGUUGGAUCCAGAGGCCUCCCCCGUUCCCGUAGUCACACGAGUCAACUUUUAGGGAACAGUUGUAGAUCC	UAACUU UAAAUA UAGCCU UAAAUU UAACUU UAACAA UGACAU UAGUAU
KT725355.1	Zaire ebolavirus isolate Ebola virus/H.sapiens-wt/LBR/2014/Makona-LIBR10128, partial genome	Zaire ebolavirus	18766	UAACUU UAAAUA UAGCCU UAAAUU UAACUU UAACAA UGACAU UAGUAUGGACCAAACAAAGUCUCGGUAUAGUGGUUCUAUCUCUUGUUGGAUCCAGAGGCCUCCCCCGUUCCCGUAGUCACACGAGUCAACUUUUAGGGAACAGUUGUAGAUCCGGAAUAGUGUAGUGUUCAAGGCGGAAUUUGAGACGUCCCACUAGG	UAACUU UAAAUA UAGCCU UAAAUU UAACUU UAACAA UGACAU UAGUAU
KT725364.1	Zaire ebolavirus isolate Ebola virus/H.sapiens-wt/LBR/2014/Makona-LIBR10118, partial genome	Zaire ebolavirus	18910	AAAANNNNAGAAAACACACGCUUAUUGAUACUCCUUCUAAUUAUUAAAAGGAGAGUAACUU UAAAUA UAGCCU UAAAUU UAACUU UAACAA UGACAU UAGUAUGGACCAAACAAAGUCUCGGUAUAGUGGUUCUAUCUCUUGUUGGAUCCAGAGGCCUCCCCCGUUCCCGUAGUCACACGAGUCAACUUUUAGGGAACAG	UAACUU UAAAUA UAGCCU UAAAUU UAACUU UAACAA UGACAU UAGUAU
KT725367.1	Zaire ebolavirus isolate Ebola virus/H.sapiens-wt/LBR/2014/Makona-LIBR10113, partial genome	Zaire ebolavirus	18855	CACGCUUAUUGAUACUCCUUCUAAUUAUUAAAAGGAGAGUAACUU UAAAUA UAGCCU UAAAUU UAACUU UAACAA UGACAU UAGUAUGGACCAAACAAAGUCUCGGUAUAGUGGUUCUAUCUCUUGUUGGAUCCAGAGGCCUCCCCCGUUCCCGUAGUCACACGAGUCAACUUUUAGGGAACAGUUGUAGAUCCGGAAUA	UAACUU UAAAUA UAGCCU UAAAUU UAACUU UAACAA UGACAU UAGUAU
KT725387.1	Zaire ebolavirus isolate Ebola virus/H.sapiens-wt/LBR/2014/Makona-LIBR10110, partial genome	Zaire ebolavirus	18854	ACACGCUUAUUGAUACUCCUUCUAAUUAUUAAAAGGAGAGUAACUU UAAAUA UAGCCU UAAAUU UAACUU UAACAA UGACAU UAGUAUGGACCAAACAAAGUCUCGGUAUAGUGGUUCUAUCUCUUGUUGGAUCCAGAGGCCUCCCCCGUUCCCGUAGUCACACGAGUCAACUUUUAGGGAACAGUUGUAGAUCCGGAAU	UAACUU UAAAUA UAGCCU UAAAUU UAACUU UAACAA UGACAU UAGUAU
KT725337.1	Zaire ebolavirus isolate Ebola virus/H.sapiens-wt/LBR/2014/Makona-LIBR10106, partial genome	Zaire ebolavirus	18849	GNUUAUUGAUACUCCUUCUAAUUAUUAAAAGGAGAGUAACUU UAAAUA UAGCCU UAAAUU UAACUU UAACAA UGACAU UAGUAUGGACCAAACAAAGUCUCGGUAUAGUGGUUCUAUCUCUUGUUGGAUCCAGAGGCCUCCCCCGUUCCCGUAGUCACACGAGUCAACUUUUAGGGAACAGUUGUAGAUCCGGAAUAGUG	UAACUU UAAAUA UAGCCU UAAAUU UAACUU UAACAA UGACAU UAGUAU
KT725331.1	Zaire ebolavirus isolate Ebola virus/H.sapiens-wt/LBR/2014/Makona-LIBR10101, partial genome	Zaire ebolavirus	18840	CUUAUUGAUACUCCUUCUAAUUAUUAAAAGGAGAGUAACUU UAAAUA UAGCCU UAAAUU UAACUU UAACAA UGACAU UAGUAUGGACCAAACAAAGUCUCGGUAUAGUGGUUCUAUCUCUUGUUGGAUCCAGAGGCCUCCCCCGUUCCCGUAGUCACACGAGUCAACUUUUAGGGAACAGUUGUAGAUCCGGAAUAGUGU	UAACUU UAAAUA UAGCCU UAAAUU UAACUU UAACAA UGACAU UAGUAU
KT725286.1	Zaire ebolavirus isolate Ebola virus/H.sapiens-wt/LBR/2014/Makona-LIBR10100, partial genome	Zaire ebolavirus	18876	GAAAACACACGCUUAUUGAUACUCCUUCUAAUUAUUAAAAGGAGAGUAACUU UAAAUA UAGCCU UAAAUU UAACUU UAACAA UGACAU UAGUAUGGACCAAACAAAGUCUCGGUAUAGUGGUUCUAUCUCUUGUUGGAUCCAGAGGCCUCCCCCGUUCCCGUAGUCACACGAGUCAACUUUUAGGGAACAGUUGUAGAUC	UAACUU UAAAUA UAGCCU UAAAUU UAACUU UAACAA UGACAU UAGUAU
KT725383.1	Zaire ebolavirus isolate Ebola virus/H.sapiens-wt/LBR/2014/Makona-LIBR10098, partial genome	Zaire ebolavirus	18843	CUAGAAAACACACGCUUAUUGAUACUCCUUCUAAUUAUUAAAAGGAGAGUAACUU UAAAUA UAGCCU UAAAUU UAACUU UAACAA UGACAU UAGUAUGGACCAAACAAAGUCUCGGUAUAGUGGUUCUAUCUCUUGUUGGAUCCAGAGGCCUCCCCCGUUCCCGUAGUCACACGAGUCAACUUUUAGGGAACAGUUGUAG	UAACUU UAAAUA UAGCCU UAAAUU UAACUU UAACAA UGACAU UAGUAU
KT725363.1	Zaire ebolavirus isolate Ebola virus/H.sapiens-wt/LBR/2014/Makona-LIBR10093, partial genome	Zaire ebolavirus	18861	UAGAAAACACACGCUUAUUGAUACUCCUUCUAAUUAUUAAAAGGAGAGUAACUU UAAAUA UAGCCU UAAAUU UAACUU UAACAA UGACAU UAGUAUGGACCAAACAAAGUCUCGGUAUAGUGGUUCUAUCUCUUGUUGGAUCCAGAGGCCUCCCCCGUUCCCGUAGUCACACGAGUCAACUUUUAGGGAACAGUUGUAGA	UAACUU UAAAUA UAGCCU UAAAUU UAACUU UAACAA UGACAU UAGUAU
KT725377.1	Zaire ebolavirus isolate Ebola virus/H.sapiens-wt/LBR/2014/Makona-LIBR10089, partial genome	Zaire ebolavirus	18857	AAANACACGCUUAUUGAUACUCCUUCUAAUUAUUAAAAGGAGAGUAACUU UAAAUA UAGCCU UAAAUU UAACUU UAACAA UGACAU UAGUAUGGACCAAACAAAGUCUCGGUAUAGUGGUUCUAUCUCUUGUUGGAUCCAGAGGCCUCCCCCGUUCCCGUAGUCACACGAGUCAACUUUUAGGGAACAGUUGUAGAUCCG	UAACUU UAAAUA UAGCCU UAAAUU UAACUU UAACAA UGACAU UAGUAU
KT725349.1	Zaire ebolavirus isolate Ebola virus/H.sapiens-wt/LBR/2014/Makona-LIBR10088, partial genome	Zaire ebolavirus	18802	GCUUAUUGAUACUCCUUCUAAUUAUUAAAAGGAGAGUAACUU UAAAUA UAGCCU UAAAUU UAACUU UAACAA UGACAU UAGUAUGGACCAAACAAAGUCUCGGUAUAGUGGUUCUAUCUCUUGUUGGAUCCAGAGGCCUCCCCCGUUCCCGUAGUCACACGAGUCAACUUUUAGGGAACAGUUGUAGAUCCGGAAUAGUG	UAACUU UAAAUA UAGCCU UAAAUU UAACUU UAACAA UGACAU UAGUAU
KT725346.1	Zaire ebolavirus isolate Ebola virus/H.sapiens-wt/LBR/2014/Makona-LIBR10087, partial genome	Zaire ebolavirus	18817	CACGCUUAUUGAUACUCCUUCUAAUUAUUAAAAGGAGAGUAACUU UAAAUA UAGCCU UAAAUU UAACUU UAACAA UGACAU UAGUAUGGACCAAACAAAGUCUCGGUAUAGUGGUUCUAUCUCUUGUUGGAUCCAGAGGCCUCCCCCGUUCCCGUAGUCACACGAGUCAACUUUUAGGGAACAGUUGUAGAUCCGGAAUA	UAACUU UAAAUA UAGCCU UAAAUU UAACUU UAACAA UGACAU UAGUAU
KT725381.1	Zaire ebolavirus isolate Ebola virus/H.sapiens-wt/LBR/2014/Makona-LIBR10086, partial genome	Zaire ebolavirus	18804	CGCUUAUUGAUACUCCUUCUAAUUAUUAAAAGGAGAGUAACUU UAAAUA UAGCCU UAAAUU UAACUU UAACAA UGACAU UAGUAUGGACCAAACAAAGUCUCGGUAUAGUGGUUCUAUCUCUUGUUGGAUCCAGAGGCCUCCCCCGUUCCCGUAGUCACACGAGUCAACUUUUAGGGAACAGUUGUAGAUCCGGAAUAGU	UAACUU UAAAUA UAGCCU UAAAUU UAACUU UAACAA UGACAU UAGUAU
KT725297.1	Zaire ebolavirus isolate Ebola virus/H.sapiens-wt/LBR/2014/Makona-LIBR10078, partial genome	Zaire ebolavirus	18878	UNNAAAACACACGCUUAUUGAUACUCCUUCUAAUUAUUAAAAGGAGAGUAACUU UAAAUA UAGCCU UAAAUU UAACUU UAACAA UGACAU UAGUAUGGACCAAACAAAGUCUCGGUAUAGUGGUUCUAUCUCUUGUUGGAUCCAGAGGCCUCCCCCGUUCCCGUAGUCACACGAGUCAACUUUUAGGGAACAGUUGUAGA	UAACUU UAAAUA UAGCCU UAAAUU UAACUU UAACAA UGACAU UAGUAU
KT725326.1	Zaire ebolavirus isolate Ebola virus/H.sapiens-wt/LBR/2014/Makona-LIBR10077, partial genome	Zaire ebolavirus	18801	CUUANUGAUACUCCUUCUAANUAUUAAAAGGAGAGUAACUU UAAAUA UAGCCU UAAAUU UAACUU UAACAA UGACAU UAGUAUGGACCAAACAAAGUCUCGGUAUAGUGGUUCUAUCUCUUGUUGGAUCCAGAGGCCUCCCCCGUUCCCGUAGUCACACGAGUCAACUUUUAGGGAACAGUUGUAGAUCCGGAAUAGUGU	UAACUU UAAAUA UAGCCU UAAAUU UAACUU UAACAA UGACAU UAGUAU
KT725325.1	Zaire ebolavirus isolate Ebola virus/H.sapiens-wt/LBR/2014/Makona-LIBR10074, partial genome	Zaire ebolavirus	18829	CUANAAAACACACGCUUAUUGAUACUCCUUCUAAUUAUUAAAAGGAGAGUAACUU UAAAUA UAGCCU UAAAUU UAACUU UAACAA UGACAU UAGUAUGGACCAAACAAAGUCUCGGUAUAGUGGUUCUAUCUCUUGUUGGAUCCAGAGGCCUCCCCCGUUCCCGUAGUCACACGAGUCAACUUUUAGGGAACAGUUGUAG	UAACUU UAAAUA UAGCCU UAAAUU UAACUU UAACAA UGACAU UAGUAU
KT725308.1	Zaire ebolavirus isolate Ebola virus/H.sapiens-wt/LBR/2014/Makona-LIBR10071, partial genome	Zaire ebolavirus	18843	CNNGCUUAUUGAUACUCCUUCUAAUUAUUAAAAGGAGAGUAACUU UAAAUA UAGCCU UAAAUU UAACUU UAACAA UGACAU UAGUAUGGACCAAACAAAGUCUCGGUAUAGUGGUUCUAUCUCUUGUUGGAUCCAGAGGCCUCCCCCGUUCCCGUAGUCACACGAGUCAACUUUUAGGGAACAGUUGUAGAUCCGGAAUA	UAACUU UAAAUA UAGCCU UAAAUU UAACUU UAACAA UGACAU UAGUAU
KT725379.1	Zaire ebolavirus isolate Ebola virus/H.sapiens-wt/LBR/2014/Makona-LIBR10066, partial genome	Zaire ebolavirus	18822	GCUUAUUGAUACUCCUUCUAAUUAUUAAAAGGAGAGUAACUU UAAAUA UAGCCU UAAAUU UAACUU UAACAA UGACAU UAGUAUGGACCAAACAAAGUCUCGGUAUAGUGGUUCUAUCUCUUGUUGGAUCCAGAGGCCUCCCCCGUUCCCGUAGUCACACGAGUCAACUUUUAGGGAACAGUUGUAGAUCCGGAAUAGUG	UAACUU UAAAUA UAGCCU UAAAUU UAACUU UAACAA UGACAU UAGUAU
KT725298.1	Zaire ebolavirus isolate Ebola virus/H.sapiens-wt/LBR/2014/Makona-LIBR10065, partial genome	Zaire ebolavirus	18846	ACACACGCUUAUUGAUACUCCUUCUAAUUAUUAAAAGGAGAGUAACUU UAAAUA UAGCCU UAAAUU UAACUU UAACAA UGACAU UAGUAUGGACCAAACAAAGUCUCGGUAUAGUGGUUCUAUCUCUUGUUGGAUCCAGAGGCCUCCCCCGUUCCCGUAGUCACACGAGUCAACUUUUAGGGAACAGUUGUAGAUCCGGA	UAACUU UAAAUA UAGCCU UAAAUU UAACUU UAACAA UGACAU UAGUAU
KT725276.1	Zaire ebolavirus isolate Ebola virus/H.sapiens-wt/LBR/2014/Makona-LIBR10056, partial genome	Zaire ebolavirus	18819	UAUUGAUACUCCUUCUAAUUAUUAAAAGGAGAGUAACUU UAAAUA UAGCCU UAAAUU UAACUU UAACAA UGACAU UAGUAUGGACCAAACAAAGUCUCGGUAUAGUGGUUCUAUCUCUUGUUGGAUCCAGAGGCCUCCCCCGUUCCCGUAGUCACACGAGUCAACUUUUAGGGAACAGUUGUAGAUCCGGAAUAGUGUAG	UAACUU UAAAUA UAGCCU UAAAUU UAACUU UAACAA UGACAU UAGUAU
KT725258.1	Zaire ebolavirus isolate Ebola virus/H.sapiens-wt/LBR/2014/Makona-LIBR10052, partial genome	Zaire ebolavirus	18871	ANACACACGCUUAUUGAUACUCCUUCUAAUUAUUAAAAGGAGAGUAACUU UAAAUA UAGCCU UAAAUU UAACUU UAACAA UGACAU UAGUAUGGACCAAACAAAGUCUCGGUAUAGUGGUUCUAUCUCUUGUUGGAUCCAGAGGCCUCCCCCGUUCCCGUAGUCACACGAGUCAACUUUUAGGGAACAGUUGUAGAUCCG	UAACUU UAAAUA UAGCCU UAAAUU UAACUU UAACAA UGACAU UAGUAU
KT725368.1	Zaire ebolavirus isolate Ebola virus/H.sapiens-wt/LBR/2014/Makona-LIBR10051, partial genome	Zaire ebolavirus	18857	CACGCUUAUUGAUACUCCUUCUAAUUAUUAAAAGGAGAGUAACUU UAAAUA UAGCCU UAAAUU UAACUU UAACAA UGACAU UAGUAUGGACCAAACAAAGUCUCGGUAUAGUGGUUCUAUCUCUUGUUGGAUCCAGAGGCCUCCCCCGUUCCCGUAGUCACACGAGUCAACUUUUAGGGAACAGUUGUAGAUCCGGAAUA	UAACUU UAAAUA UAGCCU UAAAUU UAACUU UAACAA UGACAU UAGUAU
KT725270.1	Zaire ebolavirus isolate Ebola virus/H.sapiens-wt/LBR/2014/Makona-LIBR10050, partial genome	Zaire ebolavirus	18871	CACGCUUAUUGAUACUCCUUCUAAUUAUUAAAAGGAGAGUAACUU UAAAUA UAGCCU UAAAUU UAACUU UAACAA UGACAU UAGUAUGGACCAAACAAAGUCUCGGUAUAGUGGUUCUAUCUCUUGUUGGAUCCAGAGGCCUCCCCCGUUCCCGUAGUCACACGAGUCAACUUUUAGGGAACAGUUGUAGAUCCGGAAUA	UAACUU UAAAUA UAGCCU UAAAUU UAACUU UAACAA UGACAU UAGUAU
KT725361.1	Zaire ebolavirus isolate Ebola virus/H.sapiens-wt/LBR/2014/Makona-LIBR10048, partial genome	Zaire ebolavirus	18779	CUUAUUGAUACUCCUUCUAAUUAUUAAAAGGAGAGUAACUU UAAAUA UAGCCU UAAAUU UAACUU UAACAA UGACAU UAGUAUGGACCAAACAAAGUCUCGGUAUAGUGGUUCUAUCUCUUGUUGGAUCCAGAGGCCUCCCCCGUUCCCGUAGUCACACGAGUCAACUUUUAGGGAACAGUUGUAGAUCCGGAAUAGUGU	UAACUU UAAAUA UAGCCU UAAAUU UAACUU UAACAA UGACAU UAGUAU
KT725314.1	Zaire ebolavirus isolate Ebola virus/H.sapiens-wt/LBR/2014/Makona-LIBR10040, partial genome	Zaire ebolavirus	18784	ACACGCUUAUUGAUACUCCUUCUAAUUAUUAAAAGGAGAGUAACUU UAAAUA UAGCCU UAAAUU UAACUU UAACAA UGACAU UAGUAUGGACCAAACAAAGUCUCGGUAUAGUGGUUCUAUCUCUUGUUGGAUCCAGAGGCCUCCCCCGUUCCCGUAGUCACACGAGUCAACUUUUAGGGAACAGUUGUAGAUCCGGAAU	UAACUU UAAAUA UAGCCU UAAAUU UAACUU UAACAA UGACAU UAGUAU
KT725311.1	Zaire ebolavirus isolate Ebola virus/H.sapiens-wt/LBR/2014/Makona-LIBR10037, partial genome	Zaire ebolavirus	18806	CACGCUUAUUGAUACUCCUUCUAAUUAUUAAAAGGAGAGUAACUU UAAAUA UAGCCU UAAAUU UAACUU UAACAA UGACAU UAGUAUGGACCAAACAAAGUCUCGGUAUAGUGGUUCUAUCUCUUGUUGGAUCCAGAGGCCUCCCCCGUUCCCGUAGUCACACGAGUCAACUUUUAGGGAACAGUUGUAGAUCCGGAAUA	UAACUU UAAAUA UAGCCU UAAAUU UAACUU UAACAA UGACAU UAGUAU
KT725299.1	Zaire ebolavirus isolate Ebola virus/H.sapiens-wt/LBR/2014/Makona-LIBR10036, partial genome	Zaire ebolavirus	18804	ACNNUUANUGANANNNNUUCUAAUUAUUAAAAGGAGAGUAACUU UAAAUA UAGCCU UAAAUU UAACUU UAACAA UGACAU UAGUAUGGACCAAACAAAGUCUCGGUAUAGUGGUUCUAUCUCUUGUUGGAUCCAGAGGCCUCCCCCGUUCCCGUAGUCACACGAGUCAACUUUUAGGGAACAGUUGUAGAUCCGGAAUAG	UAACUU UAAAUA UAGCCU UAAAUU UAACUU UAACAA UGACAU UAGUAU
KT725259.1	Zaire ebolavirus isolate Ebola virus/H.sapiens-wt/LBR/2014/Makona-LIBR10035, partial genome	Zaire ebolavirus	18869	CACACGCUUAUUGAUACUCCUUCUAAUUAUUAAAAGGAGAGUAACUU UAAAUA UAGCCU UAAAUU UAACUU UAACAA UGACAU UAGUAUGGACCAAACAAAGUCUCGGUAUAGUGGUUCUAUCUCUUGUUGGAUCCAGAGGCCUCCCCCGUUCCCGUAGUCACACGAGUCAACUUUUAGGGAACAGUUGUAGAUCCGGAA	UAACUU UAAAUA UAGCCU UAAAUU UAACUU UAACAA UGACAU UAGUAU
KT725257.1	Zaire ebolavirus isolate Ebola virus/H.sapiens-wt/LBR/2014/Makona-LIBR10030, partial genome	Zaire ebolavirus	18850	CGCUUAUUGAUACUCCUUCUAAUUAUUAAAAGGAGAGUAACUU UAAAUA UAGCCU UAAAUU UAACUU UAACAA UGACAU UAGUAUGGACCAAACAAAGUCUCGGUAUAGUGGUUCUAUCUCUUGUUGGAUCCAGAGGCCUCCCCCGUUCCCGUAGUCACACGAGUCAACUUUUAGGGAACAGUUGUAGAUCCGGAAUAGU	UAACUU UAAAUA UAGCCU UAAAUU UAACUU UAACAA UGACAU UAGUAU
KT725348.1	Zaire ebolavirus isolate Ebola virus/H.sapiens-wt/LBR/2014/Makona-LIBR10029, partial genome	Zaire ebolavirus	18805	CACGCUUAUUGAUACUCCUUCUAAUUAUUAAAAGGAGAGUAACUU UAAAUA UAGCCU UAAAUU UAACUU UAACAA UGACAU UAGUAUGGACCAAACAAAGUCUCGGUAUAGUGGUUCUAUCUCUUGUUGGAUCCAGAGGCCUCCCCCGUUCCCGUAGUCACACGAGUCAACUUUUAGGGAACAGUUGUAGAUCCGGAAUA	UAACUU UAAAUA UAGCCU UAAAUU UAACUU UAACAA UGACAU UAGUAU
KT725315.1	Zaire ebolavirus isolate Ebola virus/H.sapiens-wt/LBR/2014/Makona-LIBR10025, partial genome	Zaire ebolavirus	18790	UCCUUCUAAUUAUUAAAAGGAGAGUAACUU UAAAUA UAGCCU UAAAUU UAACUU UAACAA UGACAU UAGUAUGGACCAAACAAAGUCUCGGUAUAGUGGUUCUAUCUCUUGUUGGAUCCAGAGGCCUCCCCCGUUCCCGUAGUCACACGAGUCAACUUUUAGGGAACAGUUGUAGAUCCGGAAUAGUGUAGUGUUCAAGG	UAACUU UAAAUA UAGCCU UAAAUU UAACUU UAACAA UGACAU UAGUAU
KT725378.1	Zaire ebolavirus isolate Ebola virus/H.sapiens-wt/LBR/2014/Makona-LIBR10022, partial genome	Zaire ebolavirus	18720	CACGCUUAUUGAUACUCCUUCUAAUUAUUAAAAGGAGAGUAACUU UAAAUA UAGCCU UAAAUU UAACUU UAACAA UGACAU UAGUAUGGACCAAACAAAGUCUCGGUAUAGUGGUUCUAUCUCUUGUUGGAUCCAGAGGCCUCCCCCGUUCCCGUAGUCACACGAGUCAACUUUUAGGGAACAGUUGUAGAUCCGGAAUA	UAACUU UAAAUA UAGCCU UAAAUU UAACUU UAACAA UGACAU UAGUAU
KT725335.1	Zaire ebolavirus isolate Ebola virus/H.sapiens-wt/LBR/2014/Makona-LIBR10021, partial genome	Zaire ebolavirus	18852	CACGCUUAUUGAUACUCCUUCUAAUUAUUAAAAGGAGAGUAACUU UAAAUA UAGCCU UAAAUU UAACUU UAACAA UGACAU UAGUAUGGACCAAACAAAGUCUCGGUAUAGUGGUUCUAUCUCUUGUUGGAUCCAGAGGCCUCCCCCGUUCCCGUAGUCACACGAGUCAACUUUUAGGGAACAGUUGUAGAUCCGGAAUA	UAACUU UAAAUA UAGCCU UAAAUU UAACUU UAACAA UGACAU UAGUAU
KT725366.1	Zaire ebolavirus isolate Ebola virus/H.sapiens-wt/LBR/2014/Makona-LIBR0707, partial genome	Zaire ebolavirus	18764	ACACGCUUAUUGAUACUCCUUCUAAUUAUUAAAAGGAGAGUAACUU UAAAUA UAGCCU UAAAUU UAACUU UAACAA UGACAU UAGUAUGGACCAAACAAAGUCUCGGUAUAGUGGUUCUAUCUCUUGUUGGAUCCAGAGGCCUCCCCCGUUCCCGUAGUCACACGAGUCAACUUUUAGGGAACAGUUGUAGAUCCGGAAU	UAACUU UAAAUA UAGCCU UAAAUU UAACUU UAACAA UGACAU UAGUAU
KT725288.1	Zaire ebolavirus isolate Ebola virus/H.sapiens-wt/LBR/2014/Makona-LIBR0622, partial genome	Zaire ebolavirus	18862	ACGCUUAUUGAUACUCCUUCUAAUUAUUAAAAGGAGAGUAACUU UAAAUA UAGCCU UAAAUU UAACUU UAACAA UGACAU UAGUAUGGACCAAACAAAGUCUCGGUAUAGUGGUUCUAUCUCUUGUUGGAUCCAGAGGCCUCCCCCGUUCCCGUAGUCACACGAGUCAACUUUUAGGGAACAGUUGUAGAUCCGGAAUAG	UAACUU UAAAUA UAGCCU UAAAUU UAACUU UAACAA UGACAU UAGUAU
KT725290.1	Zaire ebolavirus isolate Ebola virus/H.sapiens-wt/LBR/2014/Makona-LIBR0380, partial genome	Zaire ebolavirus	18851	ACGCUUAUUGAUACUCCUUCUAAUUAUUAAAAGGAGAGUAACUU UAAAUA UAGCCU UAAAUU UAACUU UAACAA UGACAU UAGUAUGGACCAAACAAAGUCUCGGUAUAGUGGUUCUAUCUCUUGUUGGAUCCAGAGGCCUCCCCCGUUCCCGUAGUCACACGAGUCAACUUUUAGGGAACAGUUGUAGAUCCGGAAUAG	UAACUU UAAAUA UAGCCU UAAAUU UAACUU UAACAA UGACAU UAGUAU
KT725342.1	Zaire ebolavirus isolate Ebola virus/H.sapiens-wt/LBR/2014/Makona-LIBR0350, partial genome	Zaire ebolavirus	18824	ACGCUUAUUGAUACUCCUUCUAAUUAUUAAAAGGAGAGUAACUU UAAAUA UAGCCU UAAAUU UAACUU UAACAA UGACAU UAGUAUGGACCAAACAAAGUCUCGGUAUAGUGGUUCUAUCUCUUGUUGGAUCCAGAGGCCUCCCCCGUUCCCGUAGUCACACGAGUCAACUUUUAGGGAACAGUUGUAGAUCCGGAAUAG	UAACUU UAAAUA UAGCCU UAAAUU UAACUU UAACAA UGACAU UAGUAU
KT725333.1	Zaire ebolavirus isolate Ebola virus/H.sapiens-wt/LBR/2014/Makona-LIBR0229, partial genome	Zaire ebolavirus	18858	AAAACACACGCUUAUUGAUACUCCUUCUAAUUAUUAAAAGGAGAGUAACUU UAAAUA UAGCCU UAAAUU UAACUU UAACAA UGACAU UAGUAUGGACCAAACAAAGUCUCGGUAUAGUGGUUCUAUCUCUUGUCGGAUCCAGAGGCCUCCCCCGUUCCCGUAGUCACACGAGUCAACUUUUAGGGAACAGUUGUAGAUCC	UAACUU UAAAUA UAGCCU UAAAUU UAACUU UAACAA UGACAU UAGUAU
KT725279.1	Zaire ebolavirus isolate Ebola virus/H.sapiens-wt/LBR/2014/Makona-LIBR0177, partial genome	Zaire ebolavirus	18867	ACACACGCUUAUUGAUACUCCUUCUAAUUAUUAAAAGGAGAGUAACUU UAAAUA UAGCCU UAAAUU UAACUU UAACAA UGACAU UAGUAUGGACCAAACAAAGUCUCGGUAUAGUGGUUCUAUCUCUUGUUGGAUCCAGAGGCCUCCCCCGUUCCCGUAGUCACACGAGUCAACUUUUAGGGAACAGUUGUAGAUCCGGA	UAACUU UAAAUA UAGCCU UAAAUU UAACUU UAACAA UGACAU UAGUAU
KT725327.1	Zaire ebolavirus isolate Ebola virus/H.sapiens-wt/LBR/2014/Makona-LIBR0159, partial genome	Zaire ebolavirus	18749	CACGCUUAUUGAUACUCCUUCUAAUUAUUAAAAGGAGAGUAACUU UAAAUA UAGCCU UAAAUU UAACUU UAACAA UGACAU UAGUAUGGACCAAACAAAGUCUCGGUAUAGUGGUUCUAUCUCUUGUUGGAUCCAGAGGCCUCCCCCGUUCCCGUAGUCACACGAGUCAACUUUUAGGGAACAGUUGUAGAUCCGGAAUA	UAACUU UAAAUA UAGCCU UAAAUU UAACUU UAACAA UGACAU UAGUAU
KT725393.1	Zaire ebolavirus isolate Ebola virus/H.sapiens-wt/LBR/2014/Makona-LIBR0157, partial genome	Zaire ebolavirus	18859	CACGCUUAUUGAUACUCCUUCUAAUUAUUAAAAGGAGAGUAACUU UAAAUA UAGCCU UAAAUU UAACUU UAACAA UGACAU UAGUAUGGACCAAACAAAGUCUCGGUAUAGUGGUUCUAUCUCUUGUUGGAUCCAGAGGCCUCCCCCGUUCCCGUAGUCACACGAGUCAACUUUUAGGGAACAGUUGUAGAUCCGGAAUA	UAACUU UAAAUA UAGCCU UAAAUU UAACUU UAACAA UGACAU UAGUAU
KT725254.1	Zaire ebolavirus isolate Ebola virus/H.sapiens-wt/LBR/2014/Makona-LIBR0115, partial genome	Zaire ebolavirus	18842	CGCUUAUUGANACUCCUUCUAAUUAUUAAAAGGAGAGUAACUU UAAAUA UAGCCU UAAAUU UAACUU UAACAA UGACAU UAGUAUGGACCAAACAAAGUCUCGGUAUAGUGGUUCUAUCUCUUGUUGGAUCCAGAGGCCUCCCCCGUUCCCGUAGUCACACGAGUCAACUUUUAGGGAACAGUUGUAGAUCCGGAAUAGU	UAACUU UAAAUA UAGCCU UAAAUU UAACUU UAACAA UGACAU UAGUAU
KT725330.1	Zaire ebolavirus isolate Ebola virus/H.sapiens-wt/LBR/2014/Makona-LIBR0112, partial genome	Zaire ebolavirus	18779	UAUUGANACUCCUUCUAANUNUUAAAAGGAGAGUAACUU UAAAUA UAGCCU UAAAUU UAACUU UAACAA UGACAU UAGUAUGGACCAAACAAAGUCUCGGUAUAGUGGUUCUAUCUCUUGUUGGAUCCAGAGGCCUCCCCCGUUCCCGUAGUCACACGAGUCAACUUUUAGGGAACAGUUGUAGAUCCGGAAUAGUGUAG	UAACUU UAAAUA UAGCCU UAAAUU UAACUU UAACAA UGACAU UAGUAU
KR006947.1	Zaire ebolavirus isolate Ebola virus/H.sapiens-wt/LBR/2014/Makona-LIBR0093, partial genome	Zaire ebolavirus	18854	CACNCGCUUAUUGAUACUCCUUCUAAUUAUUAAAAGGAGAGUAACUU UAAAUA UAGCCU UAAAUU UAACUU UAACAA UGACAU UAGUAUGGACCAAACAAAGUCUCGGUAUAGUGGUUCUAUCUCUUGUUGGAUCCAGAGGCCUCCCCCGUUCCCGUAGUCACACGAGUCAACUUUUAGGGAACAGUUGUAGAUCCGGAA	UAACUU UAAAUA UAGCCU UAAAUU UAACUU UAACAA UGACAU UAGUAU
KT725274.1	Zaire ebolavirus isolate Ebola virus/H.sapiens-wt/LBR/2014/Makona-LIBR0079, partial genome	Zaire ebolavirus	18872	ANANACACGCUUAUUGAUACUCCUUCUAAUUAUUAAAAGGAGAGUAACUU UAAAUA UAGCCU UAAAUU UAACUU UAACAA UGACAU UAGUAUGGACCAAACAAAGUCUCGGUAUAGUGGUUCUAUCUCUUGUUGGAUCCAGAGGCCUCCCCCGUUCCCGUAGUCACACGAGUCAACUUUUAGGGAACAGUUGUAGAUCCG	UAACUU UAAAUA UAGCCU UAAAUU UAACUU UAACAA UGACAU UAGUAU
KT725303.1	Zaire ebolavirus isolate Ebola virus/H.sapiens-wt/LBR/2014/Makona-LIBR0071, partial genome	Zaire ebolavirus	18818	CCUAGAAAACACACGCUUAUUGAUACUCCUUCUAAUUAUUAAAAGGAGAGUAACUU UAAAUA UAGCCU UAAAUU UAACUU UAACAA UGACAU UAGUAUGGACCAAACAAAGUCUCGGUAUAGUGGUUCUAUCUCUUGUUGGAUCCAGAGGCCUCCCCCGUUCCCGUAGUCACACGAGUCAACUUUUAGGGAACAGUUGUA	UAACUU UAAAUA UAGCCU UAAAUU UAACUU UAACAA UGACAU UAGUAU
KR817245.1	Zaire ebolavirus isolate Ebola virus/H.sapiens-wt/LBR/2014/Makona-EM_080269, partial genome	Zaire ebolavirus	18923	AAACACACGCUUAUUGAUACUCCUUCUAAUUAUUAAAAGGAGAGUAACUU UAAAUA UAGCCU UAAAUU UAACUU UAACAA UGACAU UAGUAUGGACCAAACAAAGUCUCGGUAUAGUGGUUCUAUCUCUUGUUGGAUCCAGAGGCCUCCCCCGUUCCCGUAGUCACACGAGUCAACUUUUAGGGAACAGUUGUAGAUCCG	UAACUU UAAAUA UAGCCU UAAAUU UAACUU UAACAA UGACAU UAGUAU
KR817243.1	Zaire ebolavirus isolate Ebola virus/H.sapiens-wt/LBR/2014/Makona-EM_080261, partial genome	Zaire ebolavirus	18919	AACCUAGAAAACACACGCUUAUUGAUACUCCUUCUAAUUAUUAAAAGGAGAGUAACUU UAAAUA UAGCCU UAAAUU UAACUU UAACAA UGACAU UAGUAUGGACCAAACAAAGUCUCGGUAUAGUGGUUCUAUCUCUUGUUGGAUCCAGAGGCCUCCCCCGUUCCCGUAGUCACACGAGUCAACUUUUAGGGAACAGUUG	UAACUU UAAAUA UAGCCU UAAAUU UAACUU UAACAA UGACAU UAGUAU
KR817241.1	Zaire ebolavirus isolate Ebola virus/H.sapiens-wt/LBR/2014/Makona-EM_080223, partial genome	Zaire ebolavirus	18931	ACCCUAGAAAACACACGCUUAUUGAUACUCCUUCUAAUUAUUAAAAGGAGAGUAACUU UAAAUA UAGCCU UAAAUU UAACUU UAACAA UGACAU UAGUAUGGACCAAACAAAGUCUCGGUAUAGUGGUUCUAUCUCUUGUUGGAUCCAGAGGCCUCCCCCGUUCCCGUAGUCACACGAGUCAACUUUUAGGGAACAGUUG	UAACUU UAAAUA UAGCCU UAAAUU UAACUU UAACAA UGACAU UAGUAU
KR817240.1	Zaire ebolavirus isolate Ebola virus/H.sapiens-wt/LBR/2014/Makona-EM_080213, partial genome	Zaire ebolavirus	18959	ACCUGUGUGUUUUUCUUUCUUCUUAAAAAUCCUAGAAAACACACGCUUAUUGAUACUCCUUCUAAUUAUUAAAAGGAGAGUAACUU UAAAUA UAGCCU UAAAUU UAACUU UAACAA UGACAU UAGUAUGGACCAAACAAAGUCUCGGUAUAGUGGUUCUAUCUCUUGUUGGAUCCAGAGGCCUCCCCCGUUCCCGUAGUC	UAACUU UAAAUA UAGCCU UAAAUU UAACUU UAACAA UGACAU UAGUAU
KR817239.1	Zaire ebolavirus isolate Ebola virus/H.sapiens-wt/LBR/2014/Makona-EM_080193, partial genome	Zaire ebolavirus	18959	CCCCGUGUGUUUUUCUUUCUUCUUAAAAAUCCUAGAAAACACACGCUUAUUGAUACUCCUUCUAAUUAUUAAAAGGAGAGUAACUU UAAAUA UAGCCU UAAAUU UAACUU UAACAA UGACAU UAGUAUGGACCAAACAAAGUCUCGGUAUAGUGGUUCUAUCUCUUGUUGGAUCCAGAGGCCUCCCCCGUUCCCGUAGUC	UAACUU UAAAUA UAGCCU UAAAUU UAACUU UAACAA UGACAU UAGUAU
KR817234.1	Zaire ebolavirus isolate Ebola virus/H.sapiens-wt/LBR/2014/Makona-EM_080067, partial genome	Zaire ebolavirus	18892	AAAUCCUAGAAAACACACGCUUAUUGAUACUCCUUCUAAUUAUUAAAAGGAGAGUAACUU UAAAUA UAGCCU UAAAUU UAACUU UAACAA UGACAU UAGUAUGGACCAAACAAAGUCUCGGUAUAGUGGUUCUAUCUCUUGUUGGAUCCAGAGGCCUCCCCCGUUCCCGUAGUCACACGAGUCAACUUUUAGGGAACAGU	UAACUU UAAAUA UAGCCU UAAAUU UAACUU UAACAA UGACAU UAGUAU
KR817233.1	Zaire ebolavirus isolate Ebola virus/H.sapiens-wt/LBR/2014/Makona-EM_080066, partial genome	Zaire ebolavirus	18959	CCCUGUGUGUUUUUCUUUCUUCUUAAAAAUCCUAGAAAACACACGCUUAUUGAUACUCCUUCUAAUUAUUAAAAGGAGAGUAACUU UAAAUA UAGCCU UAAAUU UAACUU UAACAA UGACAU UAGUAUGGACCAAACAAAGUCUCGGUAUAGUGGUUCUAUCUCUUGUUGGAUCCAGAGGCCUCCCCCGUUCCCGUAGUC	UAACUU UAAAUA UAGCCU UAAAUU UAACUU UAACAA UGACAU UAGUAU
KR817232.1	Zaire ebolavirus isolate Ebola virus/H.sapiens-wt/LBR/2014/Makona-EM_080065, partial genome	Zaire ebolavirus	18959	UCCUGUGUGUUUUUCUUUCUUCUUAAAAAUCCUAGAAAACACACGCUUAUUGAUACUCCUUCUAAUUAUUAAAAGGAGAGUAACUU UAAAUA UAGCCU UAAAUU UAACUU UAACAA UGACAU UAGUAUGGACCAAACAAAGUCUCGGUAUAGUGGUUCUAUCUCUUGUUGGAUCCAGAGGCCUCCCCCGUUCCCGUAGUC	UAACUU UAAAUA UAGCCU UAAAUU UAACUU UAACAA UGACAU UAGUAU
KR817231.1	Zaire ebolavirus isolate Ebola virus/H.sapiens-wt/LBR/2014/Makona-EM_080064, partial genome	Zaire ebolavirus	18933	AAAUCCUAGAAAACACACGCUUAUUGAUACUCCUUCUAAUUAUUAAAAGGAGAGUAACUU UAAAUA UAGCCU UAAAUU UAACUU UAACAA UGACAU UAGUAUGGACCAAACAAAGUCUCGGUAUAGUGGUUCUAUCUCUUGUUGGAUCCAGAGGCCUCCCCCGUUCCCGUAGUCACACGAGUCAACUUUUAGGGAACAGU	UAACUU UAAAUA UAGCCU UAAAUU UAACUU UAACAA UGACAU UAGUAU
KR817194.1	Zaire ebolavirus isolate Ebola virus/H.sapiens-wt/LBR/2014/Makona-EM_079450, partial genome	Zaire ebolavirus	18959	GCCUGUGUGUUUUUCUUUCUUCUUAAAAAUCCUAGAAAACACACGCUUAUUGAUACUCCUUCUAAUUAUUAAAAGGAGAGUAACUU UAAAUA UAGCCU UAAAUU UAACUU UAACAA UGACAU UAGUAUGGACCAAACAAAGUCUCGGUAUAGUGGUUCUAUCUCUUGUUGGAUCCAGAGGCCUCCCCCGUUCCCGUAGUC	UAACUU UAAAUA UAGCCU UAAAUU UAACUU UAACAA UGACAU UAGUAU
KR817129.1	Zaire ebolavirus isolate Ebola virus/H.sapiens-wt/LBR/2014/Makona-EM_075043, partial genome	Zaire ebolavirus	18959	GCCUGUGUGUUUUUCUUUCUUCUUAAAAAUCCUAGAAAACACACGCUUAUUGAUACUCCUUCUAAUUAUUAAAAGGAGAGUAACUU UAAAUA UAGCCU UAAAUU UAACUU UAACAA UGACAU UAGUAUGGACCAAACAAAGUCUCGGUAUAGUGGUUCUAUCUCUUGUUGGAUCCAGAGGCCUCCCCCGUUCCCGUAGUC	UAACUU UAAAUA UAGCCU UAAAUU UAACUU UAACAA UGACAU UAGUAU
KR817128.1	Zaire ebolavirus isolate Ebola virus/H.sapiens-wt/LBR/2014/Makona-EM_074822, partial genome	Zaire ebolavirus	18958	GCCUGUGUGUUUUUCUUUCUUCUUAAAAAUCCUAGAAAACACACGCUUAUUGAUACUCCUUCUAAUUAUUAAAAGGAGAGUAACUU UAAAUA UAGCCU UAAAUU UAACUU UAACAA UGACAU UAGUAUGGACCAAACAAAGUCUCGGUAUAGUGGUUCUAUCUCUUGUUGGAUCCAGAGGCCUCCCCCGUUCCCGUAGUC	UAACUU UAAAUA UAGCCU UAAAUU UAACUU UAACAA UGACAU UAGUAU
KR817127.1	Zaire ebolavirus isolate Ebola virus/H.sapiens-wt/LBR/2014/Makona-EM_074821, partial genome	Zaire ebolavirus	18933	AAAUCCUAGAAAACACACGCUUAUUGAUACUCCUUCUAAUUAUUAAAAGGAGAGUAACUU UAAAUA UAGCCU UAAAUU UAACUU UAACAA UGACAU UAGUAUGGACCAAACAAAGUCUCGGUAUAGUGGUUCUAUCUCUUGUUGGAUCCAGAGGCCUCCCCCGUUCCCGUAGUCACACGAGUCAACUUUUAGGGAACAGU	UAACUU UAAAUA UAGCCU UAAAUU UAACUU UAACAA UGACAU UAGUAU
KR817125.1	Zaire ebolavirus isolate Ebola virus/H.sapiens-wt/LBR/2014/Makona-EM_074720, partial genome	Zaire ebolavirus	18956	CCUGUGUGUUUUUCUUUCUUCUUAAAAAUCCUAGAAAACACACGCUUAUUGAUACUCCUUCUAAUUAUUAAAAGGAGAGUAACUU UAAAUA UAGCCU UAAAUU UAACUU UAACAA UGACAU UAGUAUGGACCAAACAAAGUCUCGGUAUAGUGGUUCUAUCUCUUGUUGGAUCCAGAGGCCUCCCCCGUUCCCGUAGUCA	UAACUU UAAAUA UAGCCU UAAAUU UAACUU UAACAA UGACAU UAGUAU
KR817123.1	Zaire ebolavirus isolate Ebola virus/H.sapiens-wt/LBR/2014/Makona-EM_074548, partial genome	Zaire ebolavirus	18958	CCUGUGUGUUUUUCUUUCUUCUUAAAAAUCCUAGAAAACACACGCUUAUUGAUACUCCUUCUAAUUAUUAAAAGGAGAGUAACUU UAAAUA UAGCCU UAAAUU UAACUU UAACAA UGACAU UAGUAUGGACCAAACAAAGUCUCGGUAUAGUGGUUCUAUCUCUUGUUGGAUCCAGAGGCCUCCCCCGUUCCCGUAGUCA	UAACUU UAAAUA UAGCCU UAAAUU UAACUU UAACAA UGACAU UAGUAU
KR817115.1	Zaire ebolavirus isolate Ebola virus/H.sapiens-wt/LBR/2014/Makona-EM_074392, partial genome	Zaire ebolavirus	18930	CAAAUCCUAGAAAACACACGCUUAUUGAUACUCCUUCUAAUUAUUAAAAGGAGAGUAACUU UAAAUA UAGCCU UAAAUU UAACUU UAACAA UGACAU UAGUAUGGACCAAACAAAGUCUCGGUAUAGUGGUUCUAUCUCUUGUUGGAUCCAGAGGCCUCCCCCGUUCCCGUAGUCACACGAGUCAACUUUUAGGGAACAG	UAACUU UAAAUA UAGCCU UAAAUU UAACUU UAACAA UGACAU UAGUAU
KR817114.1	Zaire ebolavirus isolate Ebola virus/H.sapiens-wt/LBR/2014/Makona-EM_074391, partial genome	Zaire ebolavirus	18959	AUCCGUGUGUUUUUCUUUCUUCUUAAAAAUCCUAGAAAACACACGCUUAUUGAUACUCCUUCUAAUUAUUAAAAGGAGAGUAACUU UAAAUA UAGCCU UAAAUU UAACUU UAACAA UGACAU UAGUAUGGACCAAACAAAGUCUCGGUAUAGUGGUUCUAUCUCUUGUUGGAUCCAGAGGCCUCCCCCGUUCCCGUAGUC	UAACUU UAAAUA UAGCCU UAAAUU UAACUU UAACAA UGACAU UAGUAU
KR817112.1	Zaire ebolavirus isolate Ebola virus/H.sapiens-wt/LBR/2014/Makona-EM_074353, partial genome	Zaire ebolavirus	18958	UCCCGUGUGUUUUUCUUUCUUCUUAAAAAUCCUAGAAAACACACGCUUAUUGAUACUCCUUCUAAUUAUUAAAAGGAGAGUAACUU UAAAUA UAGCCU UAAAUU UAACUU UAACAA UGACAU UAGUAUGGACCAAACAAAGUCUCGGUAUAGUGGUUCUAUCUCUUGUUGGAUCCAGAGGCCUCCCCCGUUCCCGUAGUC	UAACUU UAAAUA UAGCCU UAAAUU UAACUU UAACAA UGACAU UAGUAU
KR817111.1	Zaire ebolavirus isolate Ebola virus/H.sapiens-wt/LBR/2014/Makona-EM_074352, partial genome	Zaire ebolavirus	18959	ACAUGUGUGUUUUUCUUUCUUCUUAAAAAUCCUAGAAAACACACGCUUAUUGAUACUCCUUCUAAUUAUUAAAAGGAGAGUAACUU UAAAUA UAGCCU UAAAUU UAACUU UAACAA UGACAU UAGUAUGGACCAAACAAAGUCUCGGUAUAGUGGUUCUAUCUCUUGUUGGAUCCAGAGGCCUCCCCCGUUCCCGUAGUC	UAACUU UAAAUA UAGCCU UAAAUU UAACUU UAACAA UGACAU UAGUAU
KR817110.1	Zaire ebolavirus isolate Ebola virus/H.sapiens-wt/LBR/2014/Makona-EM_074351, partial genome	Zaire ebolavirus	18959	UCCUGUGUGUUUUUCUUUCUUCUUAAAAAUCCUAGAAAACACACGCUUAUUGAUACUCCUUCUAAUUAUUAAAAGGAGAGUAACUU UAAAUA UAGCCU UAAAUU UAACUU UAACAA UGACAU UAGUAUGGACCAAACAAAGUCUCGGUAUAGUGGUUCUAUCUCUUGUUGGAUCCAGAGGCCUCCCCCGUUCCCGUAGUC	UAACUU UAAAUA UAGCCU UAAAUU UAACUU UAACAA UGACAU UAGUAU
KR817109.1	Zaire ebolavirus isolate Ebola virus/H.sapiens-wt/LBR/2014/Makona-EM_074350, partial genome	Zaire ebolavirus	18933	AAAUCCUAGAAAACACACGCUUAUUGAUACUCCUUCUAAUUAUUAAAAGGAGAGUAACUU UAAAUA UAGCCU UAAAUU UAACUU UAACAA UGACAU UAGUAUGGACCAAACAAAGUCUCGGUAUAGUGGUUCUAUCUCUUGUUGGAUCCAGAGGCCUCCCCCGUUCCCGUAGUCACACGAGUCAACUUUUAGGGAACAGU	UAACUU UAAAUA UAGCCU UAAAUU UAACUU UAACAA UGACAU UAGUAU
KR817108.1	Zaire ebolavirus isolate Ebola virus/H.sapiens-wt/LBR/2014/Makona-EM_074349, partial genome	Zaire ebolavirus	18959	CCCUGUGUGUUUUUCUUUCUUCUUAAAAAUCCUAGAAAACACACGCUUAUUGAUACUCCUUCUAAUUAUUAAAAGGAGAGUAACUU UAAAUA UAGCCU UAAAUU UAACUU UAACAA UGACAU UAGUAUGGACCAAACAAAGUCUCGGUAUAGUGGUUCUAUCUCUUGUUGGAUCCAGAGGCCUCCCCCGUUCCCGUAGUC	UAACUU UAAAUA UAGCCU UAAAUU UAACUU UAACAA UGACAU UAGUAU
KX009901.1	Zaire ebolavirus isolate Ebola virus/H.sapiens-wt/LBR/2014/Makona-CDC/NIH-710, partial genome	Zaire ebolavirus	18822	GCUUAUUGAUACUCCUUCUAAUUAUUAAAAGGAGAGUAACUU UAAAUA UAGCCU UAAAUU UAACUU UAACAA UGACAU UAGUAUGGACCAAACAAAGUCUCGGUAUAGUGGUUCUAUCUCUUGUUGGAUCCAGAGGCCUCCCCCGUUCCCGUAGUCACACGAGUCAACUUUUAGGGAACAGUUGUAGAUCCGGAAUAGUG	UAACUU UAAAUA UAGCCU UAAAUU UAACUU UAACAA UGACAU UAGUAU
KX009900.1	Zaire ebolavirus isolate Ebola virus/H.sapiens-wt/LBR/2014/Makona-CDC/NIH-708, partial genome	Zaire ebolavirus	18851	ACGCUUAUUGAUACUCCUUCUAAUUAUUAAAAGGAGAGUAACUU UAAAUA UAGCCU UAAAUU UAACUU UAACAA UGACAU UAGUAUGGACCAAACAAAGUCUCGGUAUAGUGGUUCUAUCUCUUGUUGGAUCCAGAGGCCUCCCCCGUUCCCGUAGUCACACGAGUCAACUUUUAGGGAACAGUUGUAGAUCCGGAAUAG	UAACUU UAAAUA UAGCCU UAAAUU UAACUU UAACAA UGACAU UAGUAU
KX009899.1	Zaire ebolavirus isolate Ebola virus/H.sapiens-wt/LBR/2014/Makona-CDC/NIH-686, partial genome	Zaire ebolavirus	18871	CUANAAAACACACGCUUAUUGAUACUCCUUCUAAUUAUUAAAAGGAGAGUAACUU UAAAUA UAGCCU UAAAUU UAACUU UAACAA UGACAU UAGUAUGGACCAAACAAAGUCUCGGUAUAGUGGUUCUAUCUCUUGUUGGAUCCAGAGGCCUCCCCCGUUCCCGUAGUCACACGAGUCAACUUUUAGGGAACAGUUGUAG	UAACUU UAAAUA UAGCCU UAAAUU UAACUU UAACAA UGACAU UAGUAU
KX009897.1	Zaire ebolavirus isolate Ebola virus/H.sapiens-wt/LBR/2014/Makona-CDC/NIH-603, partial genome	Zaire ebolavirus	18868	CACGCUUAUUGAUACUCCUUCUAAUUAUUAAAAGGAGAGUAACUU UAAAUA UAGCCU UAAAUU UAACUU UAACAA UGACAU UAGUAUGGACCAAACAAAGUCUCGGUAUAGUGGUUCUAUCUCUUGUUGGAUCCAGAGGCCUCCCCCGUUCCCGUAGUCACACGAGUCAACUUUUAGGGAACAGUUGUAGAUCCGGAAUA	UAACUU UAAAUA UAGCCU UAAAUU UAACUU UAACAA UGACAU UAGUAU
KX009896.1	Zaire ebolavirus isolate Ebola virus/H.sapiens-wt/LBR/2014/Makona-CDC/NIH-595, partial genome	Zaire ebolavirus	18842	CACUUAUUGAUACUCCUUCUAAUUAUUAAAAGGAGAGUAACUU UAAAUA UAGCCU UAAAUU UAACUU UAACAA UGACAU UAGUAUGGACCAAACAAAGUCUCGGUAUAGUGGUUCUAUCUCUUGUUGGAUCCAGAGGCCUCCCCCGUUCCCGUAGUCACACGAGUCAACUUUUAGGGAACAGUUGUAGAUCCGGAAUAGU	UAACUU UAAAUA UAGCCU UAAAUU UAACUU UAACAA UGACAU UAGUAU
KX009912.1	Zaire ebolavirus isolate Ebola virus/H.sapiens-wt/LBR/2014/Makona-CDC/NIH-3878, partial genome	Zaire ebolavirus	18763	CACGCUUAUUGAUACUCCUUCUAAUUAUUAAAAGGAGAGUAACUU UAAAUA UAGCCU UAAAUU UAACUU UAACAA UGACAU UAGUAUGGACCAAACAAAGUCUCGGUAUAGUGGUUCUAUCUCUUGUUGGAUCCAGAGGCCUCCCCCGUUCCCGUAGUCACACGAGUCAACUUUUAGGGAACAGUUGUAGAUCCGGAAUA	UAACUU UAAAUA UAGCCU UAAAUU UAACUU UAACAA UGACAU UAGUAU
KX009911.1	Zaire ebolavirus isolate Ebola virus/H.sapiens-wt/LBR/2014/Makona-CDC/NIH-3874, partial genome	Zaire ebolavirus	18871	AAAACACACGCUUAUUGAUACUCCUUCUAAUUAUUAAAAGGAGAGUAACUU UAAAUA UAGCCU UAAAUU UAACUU UAACAA UGACAU UAGUAUGGACCAAACAAAGUCUCGGUAUAGUGGUUCUAUCUCUUGUUGGAUCCAGAGGCCUCCCCCGUUCCCGUAGUCACACGAGUCAACUUUUAGGGAACAGUUGUAGAUCC	UAACUU UAAAUA UAGCCU UAAAUU UAACUU UAACAA UGACAU UAGUAU
KX009910.1	Zaire ebolavirus isolate Ebola virus/H.sapiens-wt/LBR/2014/Makona-CDC/NIH-3871, partial genome	Zaire ebolavirus	18850	AAAACACACGCUUAUUGAUACUCCUUCUAAUUAUUAAAAGGAGAGUAACUU UAAAUA UAGCCU UAAAUU UAACUU UAACAA UGACAU UAGUAUGGACCAAACAAAGUCUCGGUAUAGUGGUUCUAUCUCUUGUUGGAUCCAGAGGCCUCCCCCGUUCCCGUAGUCACACGAGUCAACUUUUAGGGAACAGUUGUAGAUCC	UAACUU UAAAUA UAGCCU UAAAUU UAACUU UAACAA UGACAU UAGUAU
KX009909.1	Zaire ebolavirus isolate Ebola virus/H.sapiens-wt/LBR/2014/Makona-CDC/NIH-3832, partial genome	Zaire ebolavirus	18853	ACACGCUUAUUGAUACUCCUUCUAAUUAUUAAAAGGAGAGUAACUU UAAAUA UAGCCU UAAAUU UAACUU UAACAA UGACAU UAGUAUGGACCAAACAAAGUCUCGGUAUAGUGGUUCUAUCUCUUGUUGGAUCCAGAGGCCUCCCCCGUUCCCGUAGUCACACGAGUCAACUUUUAGGGAACAGUUGUAGAUCCGGAAU	UAACUU UAAAUA UAGCCU UAAAUU UAACUU UAACAA UGACAU UAGUAU
KX009908.1	Zaire ebolavirus isolate Ebola virus/H.sapiens-wt/LBR/2014/Makona-CDC/NIH-3827, partial genome	Zaire ebolavirus	18805	CACGCUUAUUGAUACUCCUUCUAAUUAUUAAAAGGAGAGUAACUU UAAAUA UAGCCU UAAAUU UAACUU UAACAA UGACAU UAGUAUGGACCAAACAAAGUCUCGGUAUAGUGGUUCUAUCUCUUGUUGGAUCCAGAGGCCUCCCCCGUUCCCGUAGUCACACGAGUCAACUUUUAGGGAACAGUUGUAGAUCCGGAAUA	UAACUU UAAAUA UAGCCU UAAAUU UAACUU UAACAA UGACAU UAGUAU
KX009907.1	Zaire ebolavirus isolate Ebola virus/H.sapiens-wt/LBR/2014/Makona-CDC/NIH-3762, partial genome	Zaire ebolavirus	18852	CACGCUUAUUGAUACUCCUUCUAAUUAUUAAAAGGAGAGUAACUU UAAAUA UAGCCU UAAAUU UAACUU UAACAA UGACAU UAGUAUGGACCAAACAAAGUCUCGGUAUAGUGGUUCUAUCUCUUGUUGGAUCCAGAGGCCUCCCCCGUUCCCGUAGUCACACGAGUCAACUUUUAGGGAACAGUUGUAGAUCCGGAAUA	UAACUU UAAAUA UAGCCU UAAAUU UAACUU UAACAA UGACAU UAGUAU
KX009895.1	Zaire ebolavirus isolate Ebola virus/H.sapiens-wt/LBR/2014/Makona-CDC/NIH-272, partial genome	Zaire ebolavirus	18875	CNNNNUNNNNNNNNUNGAAAACACACGCUUAUUGAUACUCCUUCUAAUUAUUAAAAGGAGAGUAACUU UAAAUA UAGCCU UAAAUU UAACUU UAACAA UGACAU UAGUAUGGACCAAACAAAGUCUCGGUAUAGUGGUUCUAUCUCUUGUUGGAUCCAGAGGCCUCCCCCGUUCCCGUAGUCACACGAGUCAACUUUUAG	UAACUU UAAAUA UAGCCU UAAAUU UAACUU UAACAA UGACAU UAGUAU
KX009894.1	Zaire ebolavirus isolate Ebola virus/H.sapiens-wt/LBR/2014/Makona-CDC/NIH-261, partial genome	Zaire ebolavirus	18885	GAAAACACACGCUUAUUGAUACUCCUUCUAAUUAUUAAAAGGAGAGUAACUU UAAAUA UAGCCU UAAAUU UAACUU UAACAA UGACAU UAGUAUGGACCAAACAAAGUCUCGGUAUAGUGGUUCUAUCUCUUGUUGGAUCCAGAGGCCUCCCCCGUUCCCGUAGUCACACGAGUCAACUUUUAGGGAACAGUUGUAGAUC	UAACUU UAAAUA UAGCCU UAAAUU UAACUU UAACAA UGACAU UAGUAU
KX009893.1	Zaire ebolavirus isolate Ebola virus/H.sapiens-wt/LBR/2014/Makona-CDC/NIH-259, partial genome	Zaire ebolavirus	18863	CACGCUUAUUGAUACUCCUUCUAAUUAUUAAAAGGAGAGUAACUU UAAAUA UAGCCU UAAAUU UAACUU UAACAA UGACAU UAGUAUGGACCAAACAAAGUCUCGGUAUAGUGGUUCUAUCUCUUGUUGGAUCCAGAGGCCUCCCCCGUUCCCGUAGUCACACGAGUCAACUUUUAGGGAACAGUUGUAGAUCCGGAAUA	UAACUU UAAAUA UAGCCU UAAAUU UAACUU UAACAA UGACAU UAGUAU
KX009892.1	Zaire ebolavirus isolate Ebola virus/H.sapiens-wt/LBR/2014/Makona-CDC/NIH-257, partial genome	Zaire ebolavirus	18801	CUUAUUGAUACUCCUUCUAAUUAUUAAAAGGAGNGUAACUU UAAAUA UAGCCU UAAAUU UAACUU UAACAA UGACAU UAGUAUGGACCAAACAAAGUCUCGGUAUAGUGGUUCUAUCUCUUGUUGGAUCCAGAGGCCUCCCCCGUUCCCGUAGUCACACGAGUCAACUUUUAGGGAACAGUUGUAGAUCCGGAAUAGUGU	UAACUU UAAAUA UAGCCU UAAAUU UAACUU UAACAA UGACAU UAGUAU
KX009905.1	Zaire ebolavirus isolate Ebola virus/H.sapiens-wt/LBR/2014/Makona-CDC/NIH-2313, partial genome	Zaire ebolavirus	18807	CACGCUUAUUGAUACUCCUUCUAAUUAUUAAAAGGAGAGUAACUU UAAAUA UAGCCU UAAAUU UAACUU UAACAA UGACAU UAGUAUGGACCAAACAAAGUCUCGGUAUAGUGGUUCUAUCUCUUGUUGGAUCCAGAGGCCUCCCCCGUUCCCGUAGUCACACGAGUCAACUUUUAGGGAACAGUUGUAGAUCCGGAAUA	UAACUU UAAAUA UAGCCU UAAAUU UAACUU UAACAA UGACAU UAGUAU
KX009904.1	Zaire ebolavirus isolate Ebola virus/H.sapiens-wt/LBR/2014/Makona-CDC/NIH-2303, partial genome	Zaire ebolavirus	18852	CACGCUUAUUGAUACUCCUUCUAAUUAUUAAAAGGAGAGUAACUU UAAAUA UAGCCU UAAAUU UAACUU UAACAA UGACAU UAGUAUGGACCAAACAAAGUCUCGGUAUAGUGGUUCUAUCUCUUGUUGGAUCCAGAGGCCUCCCCCGUUCCCGUAGUCACACGAGUCAACUUUUAGGGAACAGUUGUAGAUCCGGAAUA	UAACUU UAAAUA UAGCCU UAAAUU UAACUU UAACAA UGACAU UAGUAU
KX009902.1	Zaire ebolavirus isolate Ebola virus/H.sapiens-wt/LBR/2014/Makona-CDC/NIH-1122, partial genome	Zaire ebolavirus	18849	AAACACACGCUUAUUGAUACUCCUUCUAAUUAUUAAAAGGAGAGUAACUU UAAAUA UAGCCU UAAAUU UAACUU UAACAA UGACAU UAGUAUGGACCAAACAAAGUCUCGGUAUAGUGGUUCUAUCUCUUGUUGGAUCCAGAGGCCUCCCCCGUUCCCGUAGUCACACGAGUCAACUUUUAGGGAACAGUUGUAGAUCCG	UAACUU UAAAUA UAGCCU UAAAUU UAACUU UAACAA UGACAU UAGUAU
MH470382.1	Zaire ebolavirus isolate Ebola virus/H.sapiens-wt/GIN/2015/Makona-Kindia887, partial genome	Zaire ebolavirus	18922	AAACACACGCUUAUUGAUACUCCUUCUAAUUAUUAAAAGGAGAGUAACUU UAAAUA UAGCCU UAAAUU UAACUU UAACAA UGACAU UAGUAUGGACCAAACAAAGUCUCGGUAUAGUGGUUCUAUCUCUUGUUGGAUCCAGAGGCCUCCCCCGUUCCCGUAGUCACACGAGUCAACUUUUAGGGAACAGUUGUAGAUCCG	UAACUU UAAAUA UAGCCU UAAAUU UAACUU UAACAA UGACAU UAGUAU
LT630596.1	Zaire ebolavirus isolate Ebola virus/H.sapiens-wt/GIN/2015/Makona-KG91, partial genome	Zaire ebolavirus	18251	UUGAUACUCCUUCUAAUUAUUAAGAGGAGAGUAACUU UAAAUA UAGCCU UAAAUU UAACUU UAACAA UGACAU UAGUAUGGACCAAACAAAGUCUCGGUAUAGUGGUUCUAUCUCUUGUUGGAUCCAGAGGCCUCCCCCGUUCCCGUAGUCACACGAGUCAACUUUUAGGGAACAGUUGUAGAUCCGGAAUAGUGUAGUG	UAACUU UAAAUA UAGCCU UAAAUU UAACUU UAACAA UGACAU UAGUAU
LT630595.1	Zaire ebolavirus isolate Ebola virus/H.sapiens-wt/GIN/2015/Makona-KG90, partial genome	Zaire ebolavirus	18251	UUGAUACUCCUUCUAAUUAUUAAGAGGAGAGUAACUU UAAAUA UAGCCU UAAAUU UAACUU UAACAA UGACAU UAGUAUGGACCAAACAAAGUCUCGGUAUAGUGGUUCUAUCUCUUGUUGGAUCCAGAGGCCUCCCCCGUUCCCGUAGUCACACGAGUCAACUUUUAGGGAACAGUUGUAGAUCCGGAAUAGUGUAGUG	UAACUU UAAAUA UAGCCU UAAAUU UAACUU UAACAA UGACAU UAGUAU
LT630594.1	Zaire ebolavirus isolate Ebola virus/H.sapiens-wt/GIN/2015/Makona-KG88, partial genome	Zaire ebolavirus	18251	UUGAUACUCCUUCUAAUUAUUAAGAGGAGAGUAACUU UAAAUA UAGCCU UAAAUU UAACUU UAACAA UGACAU UAGUAUGGACCAAACAAAGUCUCGGUAUAGUGGUUCUAUCUCUUGUUGGAUCCAGAGGCCUCCCCCGUUCCCGUAGUCACACGAGUCAACUUUUAGGGAACAGUUGUAGAUCCGGAAUAGUGUAGUG	UAACUU UAAAUA UAGCCU UAAAUU UAACUU UAACAA UGACAU UAGUAU
LT630593.1	Zaire ebolavirus isolate Ebola virus/H.sapiens-wt/GIN/2015/Makona-KG87, partial genome	Zaire ebolavirus	18251	UUGAUACUCCUUCUAAUUAUUAAGAGGAGAGUAACUU UAAAUA UAGCCU UAAAUU UAACUU UAACAA UGACAU UAGUAUGGACCAAACAAAGUCUCGGUAUAGUGGUUCUAUCUCUUGUUGGAUCCAGAGGCCUCCCCCGUUCCCGUAGUCACACGAGUCAACUUUUAGGGAACAGUUGUAGAUCCGGAAUAGUGUAGUG	UAACUU UAAAUA UAGCCU UAAAUU UAACUU UAACAA UGACAU UAGUAU
LT630592.1	Zaire ebolavirus isolate Ebola virus/H.sapiens-wt/GIN/2015/Makona-KG80, partial genome	Zaire ebolavirus	18251	UUGAUACUCCUUCUAAUUAUUAAGAGGAGAGUAACUU UAAAUA UAGCCU UAAAUU UAACUU UAACAA UGACAU UAGUAUGGACCAAACAAAGUCUCGGUAUAGUGGUUCUAUCUCUUGUUGGAUCCAGAGGCCUCCCCCGUUCCCGUAGUCACACGAGUCAACUUUUAGGGAACAGUUGUAGAUCCGGAAUAGUGUAGUG	UAACUU UAAAUA UAGCCU UAAAUU UAACUU UAACAA UGACAU UAGUAU
LT630591.1	Zaire ebolavirus isolate Ebola virus/H.sapiens-wt/GIN/2015/Makona-KG45, partial genome	Zaire ebolavirus	18251	UUGAUACUCCUUCUAAUUAUUAAGAGGAGAGUAACUU UAAAUA UAGCCU UAAAUU UAACUU UAACAA UGACAU UAGUAUGGACCAAACAAAGUCUCGGUAUAGUGGUUCUAUCUCUUGUUGGAUCCAGAGGCCUCCCCCGUUCCCGUAGUCACACGAGUCAACUUUUAGGGAACAGUUGUAGAUCCGGAAUAGUGUAGUG	UAACUU UAAAUA UAGCCU UAAAUU UAACUU UAACAA UGACAU UAGUAU
LT630590.1	Zaire ebolavirus isolate Ebola virus/H.sapiens-wt/GIN/2015/Makona-KG35, partial genome	Zaire ebolavirus	18251	UUGAUACUCCUUCUAAUUAUUAAGAGGAGAGUAACUU UAAAUA UAGCCU UAAAUU UAACUU UAACAA UGACAU UAGUAUGGACCAAACAAAGUCUCGGUAUAGUGGUUCUAUCUCUUGUUGGAUCCAGAGGCCUCCCCCGUUCCCGUAGUCACACGAGUCAACUUUUAGGGAACAGUUGUAGAUCCGGAAUAGUGUAGUG	UAACUU UAAAUA UAGCCU UAAAUU UAACUU UAACAA UGACAU UAGUAU
LT630589.1	Zaire ebolavirus isolate Ebola virus/H.sapiens-wt/GIN/2015/Makona-KG168, partial genome	Zaire ebolavirus	18251	UUGAUACUCCUUCUAAUUAUUAAGAGGAGAGUAACUU UAAAUA UAGCCU UAAAUU UAACUU UAACAA UGACAU UAGUAUGGACCAAACAAAGUCUCGGUAUAGUGGUUCUAUCUCUUGUUGGAUCCAGAGGCCUCCCCCGUUCCCGUAGUCACACGAGUCAACUUUUAGGGAACAGUUGUAGAUCCGGAAUAGUGUAGUG	UAACUU UAAAUA UAGCCU UAAAUU UAACUU UAACAA UGACAU UAGUAU
LT630588.1	Zaire ebolavirus isolate Ebola virus/H.sapiens-wt/GIN/2015/Makona-KG167, partial genome	Zaire ebolavirus	18251	UUGAUACUCCUUCUAAUUAUUAAGAGGAGAGUAACUU UAAAUA UAGCCU UAAAUU UAACUU UAACAA UGACAU UAGUAUGGACCAAACAAAGUCUCGGUAUAGUGGUUCUAUCUCUUGUUGGAUCCAGAGGCCUCCCCCGUUCCCGUAGUCACACGAGUCAACUUUUAGGGAACAGUUGUAGAUCCGGAAUAGUGUAGUG	UAACUU UAAAUA UAGCCU UAAAUU UAACUU UAACAA UGACAU UAGUAU
LT630587.1	Zaire ebolavirus isolate Ebola virus/H.sapiens-wt/GIN/2015/Makona-KG12, partial genome	Zaire ebolavirus	18251	UUGAUACUCCUUCUAAUUAUUAAGAGGAGAGUAACUU UAAAUA UAGCCU UAAAUU UAACUU UAACAA UGACAU UAGUAUGGACCAAACAAAGUCUCGGUAUAGUGGUUCUAUCUCUUGUUGGAUCCAGAGGCCUCCCCCGUUCCCGUAGUCACACGAGUCAACUUUUAGGGAACAGUUGUAGAUCCGGAAUAGUGUAGUG	UAACUU UAAAUA UAGCCU UAAAUU UAACUU UAACAA UGACAU UAGUAU
LT630540.1	Zaire ebolavirus isolate Ebola virus/H.sapiens-wt/GIN/2015/Makona-IPDPFHGINSP_GUI_2015_6899, partial genome	Zaire ebolavirus	18251	UUGAUACUCCUUCUAAUUAUUAAGAGGAGAGUAACUU UAAAUA UAGCCU UAAAUU UAACUU UAACAA UGACAU UAGUAUGGACCAAACAAAGUCUCGGUAUAGUGGUUCUAUCUCUUGUUGGAUCCAGAGGCCUCCCCCGUUCCCGUAGUCACACGAGUCAACUUUUAGGGAACAGUUGUAGAUCCGGAAUAGUGUAGUG	UAACUU UAAAUA UAGCCU UAAAUU UAACUU UAACAA UGACAU UAGUAU
LT630539.1	Zaire ebolavirus isolate Ebola virus/H.sapiens-wt/GIN/2015/Makona-IPDPFHGINSP_GUI_2015_5339, partial genome	Zaire ebolavirus	18251	UUGAUACUCCUUCUAAUUAUUAAGAGGAGAGUAACUU UAAAUA UAGCCU UAAAUU UAACUU UAACAA UGACAU UAGUAUGGACCAAACAAAGUCUCGGUAUAGUGGUUCUAUCUCUUGUUGGAUCCAGAGGCCUCCCCCGUUCCCGUAGUCACACGAGUCAACUUUUAGGGAACAGUUGUAGAUCCGGAAUAGUGUAGUG	UAACUU UAAAUA UAGCCU UAAAUU UAACUU UAACAA UGACAU UAGUAU
LT630538.1	Zaire ebolavirus isolate Ebola virus/H.sapiens-wt/GIN/2015/Makona-IPDPFHGINSP_GUI_2015_5117, partial genome	Zaire ebolavirus	18251	UUGAUACUCCUUCUAAUUAUUAAGAGGAGAGUAACUU UAAAUA UAGCCU UAAAUU UAACUU UAACAA UGACAU UAGUAUGGACCAAACAAAGUCUCGGUAUAGUGGUUCUAUCUCUUGUUGGAUCCAGAGGCCUCCCCCGUUCCCGUAGUCACACGAGUCAACUUUUAGGGAACAGUUGUAGAUCCGGAAUAGUGUAGUG	UAACUU UAAAUA UAGCCU UAAAUU UAACUU UAACAA UGACAU UAGUAU
LT630537.1	Zaire ebolavirus isolate Ebola virus/H.sapiens-wt/GIN/2015/Makona-IPDPFHGINSP_GUI_2015_4909, partial genome	Zaire ebolavirus	18251	UUGAUACUCCUUCUAAUUAUUAAGAGGAGAGUAACUU UAAAUA UAGCCU UAAAUU UAACUU UAACAA UGACAU UAGUAUGGACCAAACAAAGUCUCGGUAUAGUGGUUCUAUCUCUUGUUGGAUCCAGAGGCCUCCCCCGUUCCCGUAGUCACACGAGUCAACUUUUAGGGAACAGUUGUAGAUCCGGAAUAGUGUAGUG	UAACUU UAAAUA UAGCCU UAAAUU UAACUU UAACAA UGACAU UAGUAU
LT630536.1	Zaire ebolavirus isolate Ebola virus/H.sapiens-wt/GIN/2015/Makona-IPDPFHGINSP_GUI_2015_4786, partial genome	Zaire ebolavirus	18251	UUGAUACUCCUUCUAAUUAUUAAGAGGAGAGUAACUU UAAAUA UAGCCU UAAAUU UAACUU UAACAA UGACAU UAGUAUGGACCAAACAAAGUCUCGGUAUAGUGGUUCUAUCUCUUGUUGGAUCCAGAGGCCUCCCCCGUUCCCGUAGUCACACGAGUCAACUUUUAGGGAACAGUUGUAGAUCCGGAAUAGUGUAGUG	UAACUU UAAAUA UAGCCU UAAAUU UAACUU UAACAA UGACAU UAGUAU
LT630566.1	Zaire ebolavirus isolate Ebola virus/H.sapiens-wt/GIN/2015/Makona-GUI_CTS_2015_0052, partial genome	Zaire ebolavirus	18251	UUGAUACUCCUUCUAAUUAUUAAGAGGAGAGUAACUU UAAAUA UAGCCU UAAAUU UAACUU UAACAA UGACAU UAGUAUGGACCAAACAAAGUCUCGGUAUAGUGGUUCUAUCUCUUGUUGGAUCCAGAGGCCUCCCCCGUUCCCGUAGUCACACGAGUCAACUUUUAGGGAACAGUUGUAGAUCCGGAAUAGUGUAGUG	UAACUU UAAAUA UAGCCU UAAAUU UAACUU UAACAA UGACAU UAGUAU
LT630567.1	Zaire ebolavirus isolate Ebola virus/H.sapiens-wt/GIN/2015/Makona-GUI_CTS_2015_0051, partial genome	Zaire ebolavirus	18251	UUGAUACUCCUUCUAAUUAUUAAGAGGAGAGUAACUU UAAAUA UAGCCU UAAAUU UAACUU UAACAA UGACAU UAGUAUGGACCAAACAAAGUCUCGGUAUAGUGGUUCUAUCUCUUGUUGGAUCCAGAGGCCUCCCCCGUUCCCGUAGUCACACGAGUCAACUUUUAGGGAACAGUUGUAGAUCCGGAAUAGUGUAGUG	UAACUU UAAAUA UAGCCU UAAAUU UAACUU UAACAA UGACAU UAGUAU
LT630565.1	Zaire ebolavirus isolate Ebola virus/H.sapiens-wt/GIN/2015/Makona-GUI_CTS_2015_0050, partial genome	Zaire ebolavirus	18251	UUGAUACUCCUUCUAAUUAUUAAGAGGAGAGUAACUU UAAAUA UAGCCU UAAAUU UAACUU UAACAA UGACAU UAGUAUGGACCAAACAAAGUCUCGGUAUAGUGGUUCUAUCUCUUGUUGGAUCCAGAGGCCUCCCCCGUUCCCGUAGUCACACGAGUCAACUUUUAGGGAACAGUUGUAGAUCCGGAAUAGUGUAGUG	UAACUU UAAAUA UAGCCU UAAAUU UAACUU UAACAA UGACAU UAGUAU
LT630564.1	Zaire ebolavirus isolate Ebola virus/H.sapiens-wt/GIN/2015/Makona-EM-FORE_2015_1160, partial genome	Zaire ebolavirus	18251	UUGAUACUCCUUCUAAUUAUUAAGAGGAGAGUAACUU UAAAUA UAGCCU UAAAUU UAACUU UAACAA UGACAU UAGUAUGGACCAAACAAAGUCUCGGUAUAGUGGUUCUAUCUCUUGUUGGAUCCAGAGGCCUCCCCCGUUCCCGUAGUCACACGAGUCAACUUUUAGGGAACAGUUGUAGAUCCGGAAUAGUGUAGUG	UAACUU UAAAUA UAGCCU UAAAUU UAACUU UAACAA UGACAU UAGUAU
LT630582.1	Zaire ebolavirus isolate Ebola virus/H.sapiens-wt/GIN/2015/Makona-EM_FORE_2015_1415, partial genome	Zaire ebolavirus	17595	UUGAUACUCCUUCUAAUUAUUAAGAGGAGAGUAACUU UAAAUA UAGCCU UAAAUU UAACUU UAACAA UGACAU UAGUAUGGACCAAACAAAGUCUCGGUAUAGUGGUUCUAUCUCUUGUUGGAUCCAGAGGCCUCCCCCGUUCCCGUAGUCACACGAGUCAACUUUUAGGGAACAGUUGUAGAUCCGGAAUAGUGUAGUG	UAACUU UAAAUA UAGCCU UAAAUU UAACUU UAACAA UGACAU UAGUAU
LT630535.1	Zaire ebolavirus isolate Ebola virus/H.sapiens-wt/GIN/2015/Makona-EM_COY_2015_017574, partial genome	Zaire ebolavirus	18251	UUGAUACUCCUUCUAAUUAUUAAGAGGAGAGUAACUU UAAAUA UAGCCU UAAAUU UAACUU UAACAA UGACAU UAGUAUGGACCAAACAAAGUCUCGGUAUAGUGGUUCUAUCUCUUGUUGGAUCCAGAGGCCUCCCCCGUUCCCGUAGUCACACGAGUCAACUUUUAGGGAACAGUUGUAGAUCCGGAAUAGUGUAGUG	UAACUU UAAAUA UAGCCU UAAAUU UAACUU UAACAA UGACAU UAGUAU
LT630527.1	Zaire ebolavirus isolate Ebola virus/H.sapiens-wt/GIN/2015/Makona-EM_COY_2015_017091, partial genome	Zaire ebolavirus	18251	UUGAUACUCCUUCUAAUUAUUAAGAGGAGAGUAACUU UAAAUA UAGCCU UAAAUU UAACUU UAACAA UGACAU UAGUAUGGACCAAACAAAGUCUCGGUAUAGUGGUUCUAUCUCUUGUUGGAUCCAGAGGCCUCCCCCGUUCCCGUAGUCACACGAGUCAACUUUUAGGGAACAGUUGUAGAUCCGGAAUAGUGUAGUG	UAACUU UAAAUA UAGCCU UAAAUU UAACUU UAACAA UGACAU UAGUAU
LT630525.1	Zaire ebolavirus isolate Ebola virus/H.sapiens-wt/GIN/2015/Makona-EM_COY_2015_017021, partial genome	Zaire ebolavirus	18251	UUGAUACUCCUUCUAAUUAUUAAGAGGAGAGUAACUU UAAAUA UAGCCU UAAAUU UAACUU UAACAA UGACAU UAGUAUGGACCAAACAAAGUCUCGGUAUAGUGGUUCUAUCUCUUGUUGGAUCCAGAGGCCUCCCCCGUUCCCGUAGUCACACGAGUCAACUUUUAGGGAACAGUUGUAGAUCCGGAAUAGUGUAGUG	UAACUU UAAAUA UAGCCU UAAAUU UAACUU UAACAA UGACAU UAGUAU
LT630524.1	Zaire ebolavirus isolate Ebola virus/H.sapiens-wt/GIN/2015/Makona-EM_COY_2015_017018, partial genome	Zaire ebolavirus	18251	UUGAUACUCCUUCUAAUUAUUAAGAGGAGAGUAACUU UAAAUA UAGCCU UAAAUU UAACUU UAACAA UGACAU UAGUAUGGACCAAACAAAGUCUCGGUAUAGUGGUUCUAUCUCUUGUUGGAUCCAGAGGCCUCCCCCGUUCCCGUAGUCACACGAGUCAACUUUUAGGGAACAGUUGUAGAUCCGGAAUAGUGUAGUG	UAACUU UAAAUA UAGCCU UAAAUU UAACUU UAACAA UGACAU UAGUAU
LT630522.1	Zaire ebolavirus isolate Ebola virus/H.sapiens-wt/GIN/2015/Makona-EM_COY_2015_016743, partial genome	Zaire ebolavirus	18251	UUGAUACUCCUUCUAAUUAUUAAGAGGAGAGUAACUU UAAAUA UAGCCU UAAAUU UAACUU UAACAA UGACAU UAGUAUGGACCAAACAAAGUCUCGGUAUAGUGGUUCUAUCUCUUGUUGGAUCCAGAGGCCUCCCCCGUUCCCGUAGUCACACGAGUCAACUUUUAGGGAACAGUUGUAGAUCCGGAAUAGUGUAGUG	UAACUU UAAAUA UAGCCU UAAAUU UAACUU UAACAA UGACAU UAGUAU
LT630517.1	Zaire ebolavirus isolate Ebola virus/H.sapiens-wt/GIN/2015/Makona-EM_COY_2015_016483, partial genome	Zaire ebolavirus	18251	UUGAUACUCCUUCUAAUUAUUAAGAGGAGAGUAACUU UAAAUA UAGCCU UAAAUU UAACUU UAACAA UGACAU UAGUAUGGACCAAACAAAGUCUCGGUAUAGUGGUUCUAUCUCUUGUUGGAUCCAGAGGCCUCCCCCGUUCCCGUAGUCACACGAGUCAACUUUUAGGGAACAGUUGUAGAUCCGGAAUAGUGUAGUG	UAACUU UAAAUA UAGCCU UAAAUU UAACUU UAACAA UGACAU UAGUAU
LT630515.1	Zaire ebolavirus isolate Ebola virus/H.sapiens-wt/GIN/2015/Makona-EM_COY_2015_016449, partial genome	Zaire ebolavirus	18251	UUGAUACUCCUUCUAAUUAUUAAGAGGAGAGUAACUU UAAAUA UAGCCU UAAAUU UAACUU UAACAA UGACAU UAGUAUGGACCAAACAAAGUCUCGGUAUAGUGGUUCUAUCUCUUGUUGGAUCCAGAGGCCUCCCCCGUUCCCGUAGUCACACGAGUCAACUUUUAGGGAACAGUUGUAGAUCCGGAAUAGUGUAGUG	UAACUU UAAAUA UAGCCU UAAAUU UAACUU UAACAA UGACAU UAGUAU
LT630502.1	Zaire ebolavirus isolate Ebola virus/H.sapiens-wt/GIN/2015/Makona-EM_COY_2015_015802, partial genome	Zaire ebolavirus	18251	UUGAUACUCCUUCUAAUUAUUAAGAGGAGAGUAACUU UAAAUA UAGCCU UAAAUU UAACUU UAACAA UGACAU UAGUAUGGACCAAACAAAGUCUCGGUAUAGUGGUUCUAUCUCUUGUUGGAUCCAGAGGCCUCCCCCGUUCCCGUAGUCACACGAGUCAACUUUUAGGGAACAGUUGUAGAUCCGGAAUAGUGUAGUG	UAACUU UAAAUA UAGCCU UAAAUU UAACUU UAACAA UGACAU UAGUAU
LT630500.1	Zaire ebolavirus isolate Ebola virus/H.sapiens-wt/GIN/2015/Makona-EM_COY_2015_014261, partial genome	Zaire ebolavirus	18251	UUGAUACUCCUUCUAAUUAUUAAGAGGAGAGUAACUU UAAAUA UAGCCU UAAAUU UAACUU UAACAA UGACAU UAGUAUGGACCAAACAAAGUCUCGGUAUAGUGGUUCUAUCUCUUGUUGGAUCCAGAGGCCUCCCCCGUUCCCGUAGUCACACGAGUCAACUUUUAGGGAACAGUUGUAGAUCCGGAAUAGUGUAGUG	UAACUU UAAAUA UAGCCU UAAAUU UAACUU UAACAA UGACAU UAGUAU
LT630499.1	Zaire ebolavirus isolate Ebola virus/H.sapiens-wt/GIN/2015/Makona-EM_COY_2015_014102, partial genome	Zaire ebolavirus	18251	UUGAUACUCCUUCUAAUUAUUAAGAGGAGAGUAACUU UAAAUA UAGCCU UAAAUU UAACUU UAACAA UGACAU UAGUAUGGACCAAACAAAGUCUCGGUAUAGUGGUUCUAUCUCUUGUUGGAUCCAGAGGCCUCCCCCGUUCCCGUAGUCACACGAGUCAACUUUUAGGGAACAGUUGUAGAUCCGGAAUAGUGUAGUG	UAACUU UAAAUA UAGCCU UAAAUU UAACUU UAACAA UGACAU UAGUAU
LT630498.1	Zaire ebolavirus isolate Ebola virus/H.sapiens-wt/GIN/2015/Makona-EM_COY_2015_014100, partial genome	Zaire ebolavirus	18251	UUGAUACUCCUUCUAAUUAUUAAGAGGAGAGUAACUU UAAAUA UAGCCU UAAAUU UAACUU UAACAA UGACAU UAGUAUGGACCAAACAAAGUCUCGGUAUAGUGGUUCUAUCUCUUGUUGGAUCCAGAGGCCUCCCCCGUUCCCGUAGUCACACGAGUCAACUUUUAGGGAACAGUUGUAGAUCCGGAAUAGUGUAGUG	UAACUU UAAAUA UAGCCU UAAAUU UAACUU UAACAA UGACAU UAGUAU
LT630497.1	Zaire ebolavirus isolate Ebola virus/H.sapiens-wt/GIN/2015/Makona-EM_COY_2015_014098, partial genome	Zaire ebolavirus	18251	UUGAUACUCCUUCUAAUUAUUAAGAGGAGAGUAACUU UAAAUA UAGCCU UAAAUU UAACUU UAACAA UGACAU UAGUAUGGACCAAACAAAGUCUCGGUAUAGUGGUUCUAUCUCUUGUUGGAUCCAGAGGCCUCCCCCGUUCCCGUAGUCACACGAGUCAACUUUUAGGGAACAGUUGUAGAUCCGGAAUAGUGUAGUG	UAACUU UAAAUA UAGCCU UAAAUU UAACUU UAACAA UGACAU UAGUAU
LT630494.1	Zaire ebolavirus isolate Ebola virus/H.sapiens-wt/GIN/2015/Makona-EM_COY_2015_013857, partial genome	Zaire ebolavirus	18251	UUGAUACUCCUUCUAAUUAUUAAGAGGAGAGUAACUU UAAAUA UAGCCU UAAAUU UAACUU UAACAA UGACAU UAGUAUGGACCAAACAAAGUCUCGGUAUAGUGGUUCUAUCUCUUGUUGGAUCCAGAGGCCUCCCCCGUUCCCGUAGUCACACGAGUCAACUUUUAGGGAACAGUUGUAGAUCCGGAAUAGUGUAGUG	UAACUU UAAAUA UAGCCU UAAAUU UAACUU UAACAA UGACAU UAGUAU
LT630492.1	Zaire ebolavirus isolate Ebola virus/H.sapiens-wt/GIN/2015/Makona-EM_COY_2015_013731, partial genome	Zaire ebolavirus	17062	UUGAUACUCCUUCUAAUUAUUAAGAGGAGAGUAACUU UAAAUA UAGCCU UAAAUU UAACUU UAACAA UGACAU UAGUAUGGACCAAACAAAGUCUCGGUAUAGUGGUUCUAUCUCUUGUUGGAUCCAGAGGCCUCCCCCGUUCCCGUAGUCACACGAGUCAACUUUUAGGGAACAGUUGUAGAUCCGGAAUAGUGUAGUG	UAACUU UAAAUA UAGCCU UAAAUU UAACUU UAACAA UGACAU UAGUAU
LT630490.1	Zaire ebolavirus isolate Ebola virus/H.sapiens-wt/GIN/2015/Makona-EM_COY_2015_013576, partial genome	Zaire ebolavirus	18251	UUGAUACUCCUUCUAAUUAUUAAGAGGAGAGUAACUU UAAAUA UAGCCU UAAAUU UAACUU UAACAA UGACAU UAGUAUGGACCAAACAAAGUCUCGGUAUAGUGGUUCUAUCUCUUGUUGGAUCCAGAGGCCUCCCCCGUUCCCGUAGUCACACGAGUCAACUUUUAGGGAACAGUUGUAGAUCCGGAAUAGUGUAGUG	UAACUU UAAAUA UAGCCU UAAAUU UAACUU UAACAA UGACAU UAGUAU
KR817106.1	Zaire ebolavirus isolate Ebola virus/H.sapiens-wt/GIN/2015/Makona-EM_004589, partial genome	Zaire ebolavirus	18958	CCUGUGUGUUUUUCUUUCUUCUUAAAAAUCCUAGAAAACACACGCUUAUUGAUACUCCUUCUAAUUAUUAAAAGGAGAGUAACUU UAAAUA UAGCCU UAAAUU UAACUU UAACAA UGACAU UAGUAUGGACCAAACAAAGUUUCGGUAUAGUGGUUCUAUCUCUUGUUGGAUCCAGAGGCCUCCCCCGUUCCCGUAGUCA	UAACUU UAAAUA UAGCCU UAAAUU UAACUU UAACAA UGACAU UAGUAU
KR817105.1	Zaire ebolavirus isolate Ebola virus/H.sapiens-wt/GIN/2015/Makona-EM_004580, partial genome	Zaire ebolavirus	18957	CCUGUGUGUUUUUCUUUCUUCUUAAAAAUCCUAGAAAACACACGCUUAUUGAUACUCCUUCUAAUUAUUAAAAGGAGAGUAACUU UAAAUA UAGCCU UAAAUU UAACUU UAACAA UGACAU UAGUAUGGACCAAACAAAGUCUCGGUAUAGUGGUUCUAUCUCUUGUUGGAUCCAGAGGCCUCCCCCGUUCCCGUAGUCA	UAACUU UAAAUA UAGCCU UAAAUU UAACUU UAACAA UGACAU UAGUAU
KR817104.1	Zaire ebolavirus isolate Ebola virus/H.sapiens-wt/GIN/2015/Makona-EM_004563, partial genome	Zaire ebolavirus	18936	UAAAAAUCCUAGAAAACACACGCUUAUUGAUACUCCUUCUAAUUAUUAAAAGGAGAGUAACUU UAAAUA UAGCCU UAAAUU UAACUU UAACAA UGACAU UAGUAUGGACCAAACAAAGUCUCGGUAUAGUGGUUCUAUCUCUUGUUGGAUCCAGAGGCCUCCCCCGUUCCCGUAGUCACACGAGUCAACUUUUAGGGAAC	UAACUU UAAAUA UAGCCU UAAAUU UAACUU UAACAA UGACAU UAGUAU
KR817103.1	Zaire ebolavirus isolate Ebola virus/H.sapiens-wt/GIN/2015/Makona-EM_004555, partial genome	Zaire ebolavirus	18922	AAUCCUAGAAAACACACGCUUAUUGAUACUCCUUCUAAUUAUUAAAAGGAGAGUAACUU UAAAUA UAGCCU UAAAUU UAACUU UAACAA UGACAU UAGUAUGGACCAAACAAAGUCUCGGUAUAGUGGUUCUAUCUCUUGUUGGAUCCAGAGGCCUCCCCCGUUCCCGUAGUCACACGAGUCAACUUUUAGGGAACAGUU	UAACUU UAAAUA UAGCCU UAAAUU UAACUU UAACAA UGACAU UAGUAU
KR817102.1	Zaire ebolavirus isolate Ebola virus/H.sapiens-wt/GIN/2015/Makona-EM_004503, partial genome	Zaire ebolavirus	18958	GCCUGUGUGUUUUUCUUUCUUCUUAAAAAUCCUAGAAAACACACGCUUAUUGAUACUCCUUCUAAUUAUUAAAAGGAGAGUAACUU UAAAUA UAGCCU UAAAUU UAACUU UAACAA UGACAU UAGUAUGGACCAAACAAAGUCUCGGUAUAGUGGUUCUAUCUCUUGUUGGAUCCAGAGGCCUCCCCCGUUCCCGUAGUC	UAACUU UAAAUA UAGCCU UAAAUU UAACUU UAACAA UGACAU UAGUAU
KR817101.1	Zaire ebolavirus isolate Ebola virus/H.sapiens-wt/GIN/2015/Makona-EM_004494, partial genome	Zaire ebolavirus	18874	AAACACACGCUUAUUGAUACUCCUUCUAAUUAUUAAAAGGAGAGUAACUU UAAAUA UAGCCU UAAAUU UAACUU UAACAA UGACAU UAGUAUGGACCAAACAAAGUCUCGGUAUAGUGGUUCUAUCUCUUGUUGGAUCCAGAGGCCUCCCCCGUUCCCGUAGUCACACGAGUCAACUUUUAGGGAACAGUUGUAGAUCCG	UAACUU UAAAUA UAGCCU UAAAUU UAACUU UAACAA UGACAU UAGUAU
KR817100.1	Zaire ebolavirus isolate Ebola virus/H.sapiens-wt/GIN/2015/Makona-EM_004481, partial genome	Zaire ebolavirus	18933	AAAUCCUAGAAAACACACGCUUAUUGAUACUCCUUCUAAUUAUUAAAAGGAGAGUAACUU UAAAUA UAGCCU UAAAUU UAACUU UAACAA UGACAU UAGUAUGGACCAAACAAAGUCUCGGUAUAGUGGUUCUAUCUCUUGUUGGAUCCAGAGGCCUCCCCCGUUCCCGUAGUCACACGAGUCAACUUUUAGGGAACAGU	UAACUU UAAAUA UAGCCU UAAAUU UAACUU UAACAA UGACAU UAGUAU
KR817099.1	Zaire ebolavirus isolate Ebola virus/H.sapiens-wt/GIN/2015/Makona-EM_004438, partial genome	Zaire ebolavirus	18886	CCUAGAAAACACACGCUUAUUGAUACUCCUUCUAAUUAUUAAAAGGAGAGUAACUU UAAAUA UAGCCU UAAAUU UAACUU UAACAA UGACAU UAGUAUGGACCAAACAAAGUCUCGGUAUAGUGGUUCUAUCUCUUGUUGGAUCCAGAGGCCUCCCCCGUUCCCGUAGUCACACGAGUCAACUUUUAGGGAACAGUUGUA	UAACUU UAAAUA UAGCCU UAAAUU UAACUU UAACAA UGACAU UAGUAU
KR817098.1	Zaire ebolavirus isolate Ebola virus/H.sapiens-wt/GIN/2015/Makona-EM_004437, partial genome	Zaire ebolavirus	18959	GCCUGUGUGUUUUUCUUUCUUCUUAAAAAUCCUAGAAAACACACGCUUAUUGAUACUCCUUCUAAUUAUUAAAAGGAGAGUAACUU UAAAUA UAGCCU UAAAUU UAACUU UAACAA UGACAU UAGUAUGGACCAAACAAAGUCUCGGUAUAGUGGUUCUAUCUCUUGUUGGAUCCAGAGGCCUCCCCCGUUCCCGUAGUC	UAACUU UAAAUA UAGCCU UAAAUU UAACUU UAACAA UGACAU UAGUAU
KR817097.1	Zaire ebolavirus isolate Ebola virus/H.sapiens-wt/GIN/2015/Makona-EM_004422, partial genome	Zaire ebolavirus	18888	CCUAGAAAACACACGCUUAUUGAUACUCCUUCUAAUUAUUAAAAGGAGAGUAACUU UAAAUA UAGCCU UAAAUU UAACUU UAACAA UGACAU UAGUAUGGACCAAACAAAGUCUCGGUAUAGUGGUUCUAUCUCUUGUUGGAUCCAGAGGCCUCCCCCGUUCCCGUAGUCACACGAGUCAACUUUUAGGGAACAGUUGUA	UAACUU UAAAUA UAGCCU UAAAUU UAACUU UAACAA UGACAU UAGUAU
KR817096.1	Zaire ebolavirus isolate Ebola virus/H.sapiens-wt/GIN/2015/Makona-EM_004414, partial genome	Zaire ebolavirus	18957	CCUGUGUGUUUUUCUUUCUUCUUAAAAAUCCUAGAAAACACACGCUUAUUGAUACUCCUUCUAAUUAUUAAAAGGAGAGUAACUU UAAAUA UAGCCU UAAAUU UAACUU UAACAA UGACAU UAGUAUGGACCAAACAAAGUCUCGGUAUAGUGGUUCUAUCUCUUGUUGGAUCCAGAGGCCUCCCCCGUUCCCGUAGUCA	UAACUU UAAAUA UAGCCU UAAAUU UAACUU UAACAA UGACAU UAGUAU
LT630563.1	Zaire ebolavirus isolate Ebola virus/H.sapiens-wt/GIN/2015/Makona-CON12930, partial genome	Zaire ebolavirus	18251	UUGAUACUCCUUCUAAUUAUUAAGAGGAGAGUAACUU UAAAUA UAGCCU UAAAUU UAACUU UAACAA UGACAU UAGUAUGGACCAAACAAAGUCUCGGUAUAGUGGUUCUAUCUCUUGUUGGAUCCAGAGGCCUCCCCCGUUCCCGUAGUCACACGAGUCAACUUUUAGGGAACAGUUGUAGAUCCGGAAUAGUGUAGUG	UAACUU UAAAUA UAGCCU UAAAUU UAACUU UAACAA UGACAU UAGUAU
MH470373.1	Zaire ebolavirus isolate Ebola virus/H.sapiens-wt/GIN/2015/Makona-Boke1588, partial genome	Zaire ebolavirus	18920	AAACACACGCUUAUUGAUACUCCUUCUAAUUAUUAAGAGGAGAGUAACUU UAAAUA UAGCCU UAAAUU UAACUU UAACAA UGACAU UAGUAUGGACCAAACAAAGUCUCGGUAUAGUGGUUCUAUCUCUUGUUGGAUCCAGAGGCCUCCCCCGUUCCCGUAGUCACACGAGUCAACUUUUAGGGAACAGUUGUAGAUCCG	UAACUU UAAAUA UAGCCU UAAAUU UAACUU UAACAA UGACAU UAGUAU
MH470374.1	Zaire ebolavirus isolate Ebola virus/H.sapiens-wt/GIN/2015/Makona-Boke1587, partial genome	Zaire ebolavirus	18920	AAACACACGCUUAUUGAUACUCCUUCUAAUUAUUAAGAGGAGAGUAACUU UAAAUA UAGCCU UAAAUU UAACUU UAACAA UGACAU UAGUAUGGACCAAACAAAGUCUCGGUAUAGUGGUUCUAUCUCUUGUUGGAUCCAGAGGCCUCCCCCGUUCCCGUAGUCACACGAGUCAACUUUUAGGGAACAGUUGUAGAUCCG	UAACUU UAAAUA UAGCCU UAAAUU UAACUU UAACAA UGACAU UAGUAU
MH470376.1	Zaire ebolavirus isolate Ebola virus/H.sapiens-wt/GIN/2015/Makona-Boke1446, partial genome	Zaire ebolavirus	18920	AAACACACGCUUAUUGAUACUCCUUCUAAUUAUUAAGAGGAGAGUAACUU UAAAUA UAGCCU UAAAUU UAACUU UAACAA UGACAU UAGUAUGGACCAAACAAAGUCUCGGUAUAGUGGUUCUAUCUCUUGUUGGAUCCAGAGGCCUCCCCCGUUCCCGUAGUCACACGAGUCAACUUUUAGGGAACAGUUGUAGAUCCG	UAACUU UAAAUA UAGCCU UAAAUU UAACUU UAACAA UGACAU UAGUAU
MH470375.1	Zaire ebolavirus isolate Ebola virus/H.sapiens-wt/GIN/2015/Makona-Boke1444, partial genome	Zaire ebolavirus	18920	AAACACACGCUUAUUGAUACUCCUUCUAAUUAUUAAGAGGAGAGUAACUU UAAAUA UAGCCU UAAAUU UAACUU UAACAA UGACAU UAGUAUGGACCAAACAAAGUCUCGGUAUAGUGGUUCUAUCUCUUGUUGGAUCCAGAGGCCUCCCCCGUUCCCGUAGUCACACGAGUCAACUUUUAGGGAACAGUUGUAGAUCCG	UAACUU UAAAUA UAGCCU UAAAUU UAACUU UAACAA UGACAU UAGUAU
MH470377.1	Zaire ebolavirus isolate Ebola virus/H.sapiens-wt/GIN/2015/Makona-Boke1430, partial genome	Zaire ebolavirus	18921	AAACACACGCUUAUUGAUACUCCUUCUAAUUAUUAAGAGGAGAGUAACUU UAAAUA UAGCCU UAAAUU UAACUU UAACAA UGACAU UAGUAUGGACCAAACAAAGUCUCGGUAUAGUGGUUCUAUCUCUUGUUGGAUCCAGAGGCCUCCCCCGUUCCCGUAGUCACACGAGUCAACUUUUAGGGAACAGUUGUAGAUCCG	UAACUU UAAAUA UAGCCU UAAAUU UAACUU UAACAA UGACAU UAGUAU
MH470379.1	Zaire ebolavirus isolate Ebola virus/H.sapiens-wt/GIN/2015/Makona-Boke1422, partial genome	Zaire ebolavirus	18920	AAACACACGCUUAUUGAUACUCCUUCUAAUUAUUAAGAGGAGAGUAACUU UAAAUA UAGCCU UAAAUU UAACUU UAACAA UGACAU UAGUAUGGACCAAACAAAGUCUCGGUAUAGUGGUUCUAUCUCUUGUUGGAUCCAGAGGCCUCCCCCGUUCCCGUAGUCACACGAGUCAACUUUUAGGGAACAGUUGUAGAUCCG	UAACUU UAAAUA UAGCCU UAAAUU UAACUU UAACAA UGACAU UAGUAU
MH470378.1	Zaire ebolavirus isolate Ebola virus/H.sapiens-wt/GIN/2015/Makona-Boke1421, partial genome	Zaire ebolavirus	18921	AAACACACGCUUAUUGAUACUCCUUCUAAUUAUUAAGAGGAGAGUAACUU UAAAUA UAGCCU UAAAUU UAACUU UAACAA UGACAU UAGUAUGGACCAAACAAAGUCUCGGUAUAGUGGUUCUAUCUCUUGUUGGAUCCAGAGGCCUCCCCCGUUCCCGUAGUCACACGAGUCAACUUUUAGGGAACAGUUGUAGAUCCG	UAACUU UAAAUA UAGCCU UAAAUU UAACUU UAACAA UGACAU UAGUAU
KR534509.1	Zaire ebolavirus isolate Ebola virus/H.sapiens-wt/GIN/2014/Makona-Siguiri-517, partial genome	Zaire ebolavirus	18956	GCCUGUGUGUUUUUCUUUCUUCUUAAAAAUCCUAGAAAACACACGCUUAUUGAUACUCCUUCUAAUUAUUAAAAGGAGAGUAACUU UAAAUA UAGCCU UAAAUU UAACUU UAACAA UGACAU UAGUAUGGACCAAACAAAGUCUCGGUAUAGUGGUUCUAUCUCUUGUUGGAUCCAGAGGCCUCCCCCGUUCCCGUAGUC	UAACUU UAAAUA UAGCCU UAAAUU UAACUU UAACAA UGACAU UAGUAU
KR534567.1	Zaire ebolavirus isolate Ebola virus/H.sapiens-wt/GIN/2014/Makona-Nzeerekore-1622, partial genome	Zaire ebolavirus	18815	GAUACUCCUUCUAAUUAUUAAAAGGAGAGUAACUU UAAAUA UAGCCU UAAAUU UAACUU UAACAA UGACAU UAGUAUGGACCAAACAAAGUCUCGGUAUAGUGGUUCUAUCUCUUGUUGGAUCCAGAGGCCUCCCCCGUUCCCGUAGUCACACGAGUCAACUUUUAGGGAACAGUUGUAGAUCCGGAAUAGUGUAGUGUU	UAACUU UAAAUA UAGCCU UAAAUU UAACUU UAACAA UGACAU UAGUAU
KR534513.1	Zaire ebolavirus isolate Ebola virus/H.sapiens-wt/GIN/2014/Makona-Macenta-645, partial genome	Zaire ebolavirus	18958	GCCUGUGUGUUUUUCUUUCUUCUUAAAAAUCCUAGAAAACACACGCUUAUUGAUACUCCUUCUAAUUAUUAAAAGGAGAGUAACUU UAAAUA UAGCCU UAAAUU UAACUU UAACAA UGACAU UAGUAUGGACCAAACAAAGUCUCGGUAUAGUGGUUCUAUCUCUUGUUGGAUCCAGAGGCCUCCCCCGUUCCCGUAGUC	UAACUU UAAAUA UAGCCU UAAAUU UAACUU UAACAA UGACAU UAGUAU
KR534510.1	Zaire ebolavirus isolate Ebola virus/H.sapiens-wt/GIN/2014/Makona-Kouroussa-531, partial genome	Zaire ebolavirus	18957	GCCUGUGUGUUUUUCUUUCUUCUUAAAAAUCCUAGAAAACACACGCUUAUUGAUACUCCUUCUAAUUAUUAAAAGGAGAGUAACUU UAAAUA UAGCCU UAAAUU UAACUU UAACAA UGACAU UAGUAUGGACCAAACAAAGUCUCGGUAUAGUGGUUCUAUCUCUUGUUGGAUCCAGAGGCCUCCCCCGUUCCCGUAGUC	UAACUU UAAAUA UAGCCU UAAAUU UAACUU UAACAA UGACAU UAGUAU
KT633509.1	Zaire ebolavirus isolate Ebola virus/H.sapiens-wt/GIN/2014/Makona-Kindia-802, partial genome	Zaire ebolavirus	18882	AGAGUAACUU UAAAUA UAGCCU UAAAUU UAACUU UAACAA UGACAU UAGUAUGGACCAAACAAAGUCUCGGUAUAGUGGUUCUAUCUCUUGUUGGAUCCAGAGGCCUCCCCCGUUCCCGUAGUCACACGAGUCAACUUUUAGGGAACAGUUGUAGAUCCGGAAUAGUGUAGUGUUCAAGGCGGAAUUUGAGACGUCCCAC	UAACUU UAAAUA UAGCCU UAAAUU UAACUU UAACAA UGACAU UAGUAU
KR534569.1	Zaire ebolavirus isolate Ebola virus/H.sapiens-wt/GIN/2014/Makona-Kindia-1648, partial genome	Zaire ebolavirus	18958	GCCUGUGUGUUUUUCUUUCUUCUUAAAAAUCCUAGAAAACACACGCUUAUUGAUACUCCUUCUAAUUAUUAAGAGGAGAGUAACUU UAAAUA UAGCCU UAAAUU UAACUU UAACAA UGACAU UAGUAUGGACCAAACAAAGUCUCGGUAUAGUGGUUCUAUCUCUUGUUGGAUCCAGAGGCCUCCCCCGUUCCCGUAGUC	UAACUU UAAAUA UAGCCU UAAAUU UAACUU UAACAA UGACAU UAGUAU
KR534528.1	Zaire ebolavirus isolate Ebola virus/H.sapiens-wt/GIN/2014/Makona-Kindia-1047, partial genome	Zaire ebolavirus	18925	CUAGAAAACACACGCUUAUUGAUACUCCUUCUAAUUAUUAAGAGGAGAGUAACUU UAAAUA UAGCCU UAAAUU UAACUU UAACAA UGACAU UAGUAUGGACCAAACAAAGUCUCGGUAUAGUGGUUCUAUCUCUUGUUGGAUCCAGGGGCCUCCCCCGUUCCCGUAGUCACACGAGUCAACUUUUAGGGAACAGUUGUAG	UAACUU UAAAUA UAGCCU UAAAUU UAACUU UAACAA UGACAU UAGUAU
KR534548.1	Zaire ebolavirus isolate Ebola virus/H.sapiens-wt/GIN/2014/Makona-Kerouane-1331, partial genome	Zaire ebolavirus	18932	AAAAAUCCUAGAAAACACACGCUUAUUGAUACUCCUUCUAAUUAUUAAGAGGAGAGUAACUU UAAAUA UAGCCU UAAAUU UAACUU UAACAA UGACAU UAGUAUGGACCAAACAAAGUCUCGGUAUAGUGGUUCUAUCUCUUGUUGGAUCCAGAGGCCUCCCCCGUUCCCGUAGUCACACGAGUCAACUUUUAGGGAACA	UAACUU UAAAUA UAGCCU UAAAUU UAACUU UAACAA UGACAU UAGUAU
KR534512.1	Zaire ebolavirus isolate Ebola virus/H.sapiens-wt/GIN/2014/Makona-Gueckedou-633, partial genome	Zaire ebolavirus	18913	CGCUUAUUGAUACUCCUUCUAAUUAUUAAAAGGAGAGUAACUU UAAAUA UAGCCU UAAAUU UAACUU UAACAA UGACAU UAGUAUGGACCAAACAAAGUCUCGGUAUAGUGGUUCUAUCUCUUGUUGGAUCCAGAGGCCUCCCCCGUUCCCGUAGUCACACGAGUCAACUUUUAGGGAACAGUUGUAGAUCCGGAAUAGU	UAACUU UAAAUA UAGCCU UAAAUU UAACUU UAACAA UGACAU UAGUAU
KR534526.1	Zaire ebolavirus isolate Ebola virus/H.sapiens-wt/GIN/2014/Makona-Forecariah-989, partial genome	Zaire ebolavirus	18958	GCCUGUGUGUUUUUCUUUCUUCUUAAAAAUCCUAGAAAACACACGCUUAUUGAUACUCCUUCUAAUUAUUAAAAGGAGAGUAACUU UAAAUA UAGCCU UAAAUU UAACUU UAACAA UGACAU UAGUAUGGACCAAACAAAGUCUCGGUAUAGUGGUUCUAUCUCUUGUUGGAUCCAGAGGCCUCCCCCGUUCCCGUAGUC	UAACUU UAAAUA UAGCCU UAAAUU UAACUU UAACAA UGACAU UAGUAU
KR534566.1	Zaire ebolavirus isolate Ebola virus/H.sapiens-wt/GIN/2014/Makona-Forecariah-1571, partial genome	Zaire ebolavirus	18923	AGAAAACACACGCUUAUUGAUACUCCUUCUAAUUAUUAAAAGGAGAGUAACUU UAAAUA UAGCCU UAAAUU UAACUU UAACAA UGACAU UAGUAUGGACCAAACAAAGUCUCGGUAUAGUGGUUCUAUCUCUUGUUGGAUCCAGAGGCCUCCCCCGUUCCCGUAGUCACACGAGUCAACUUUUAGGGAACAGUUGUAGAU	UAACUU UAAAUA UAGCCU UAAAUU UAACUU UAACAA UGACAU UAGUAU
KR534565.1	Zaire ebolavirus isolate Ebola virus/H.sapiens-wt/GIN/2014/Makona-Forecariah-1568, partial genome	Zaire ebolavirus	18897	CUAAUUAUUAAAAGGAGAGUAACUU UAAAUA UAGCCU UAAAUU UAACUU UAACAA UGACAU UAGUAUGGACCAAACAAAGUCUCGGUAUAGUGGUUCUAUCUCUUGUUGGAUCCAGAGGCCUCCCCCGUUCCCGUAGUCACACGAGUCAACUUUUAGGGAACAGUUGUAGAUCCGGAAUAGUGUAGUGUUCAAGGCGGAA	UAACUU UAAAUA UAGCCU UAAAUU UAACUU UAACAA UGACAU UAGUAU
KR534564.1	Zaire ebolavirus isolate Ebola virus/H.sapiens-wt/GIN/2014/Makona-Forecariah-1567, partial genome	Zaire ebolavirus	18955	UGUGUGUUUUUCUUUCUUCUUAAAAAUCCUAGAAAACACACGCUUAUUGAUACUCCUUCUAAUUAUUAAAAGGAGAGUAACUU UAAAUA UAGCCU UAAAUU UAACUU UAACAA UGACAU UAGUAUGGACCAAACAAAGUCUCGGUAUAGUGGUUCUAUCUCUUGUUGGAUCCAGAGGCCUCCCCCGUUCCCGUAGUCACA	UAACUU UAAAUA UAGCCU UAAAUU UAACUU UAACAA UGACAU UAGUAU
KR534554.1	Zaire ebolavirus isolate Ebola virus/H.sapiens-wt/GIN/2014/Makona-Forecariah-1365, partial genome	Zaire ebolavirus	18953	UGUGUGUUUUUCUUUCUUCUUAAAAAUCCUAGAAAACACACGCUUAUUGAUACUCCUUCUAAUUAUUAAAAGGAGAGUAACUU UAAAUA UAGCCU UAAAUU UAACUU UAACAA UGACAU UAGUAUGGACCAAACAAAGUCUCGGUAUAGUGGUUCUAUCUCUUGUUGGAUCCAGAGGCCUCCCCCGUUCCCGUAGUCACA	UAACUU UAAAUA UAGCCU UAAAUU UAACUU UAACAA UGACAU UAGUAU
KR534531.1	Zaire ebolavirus isolate Ebola virus/H.sapiens-wt/GIN/2014/Makona-Forecariah-1069, partial genome	Zaire ebolavirus	18906	CUUAUUGAUACUCCUUCUAAUUAUUAAAAGGAGAGUAACUU UAAAUA UAGCCU UAAAUU UAACUU UAACAA UGACAU UAGUAUGGACCAAACAAAGUCUCGGUAUAGUGGUUCUAUCUCUUGUUGGAUCCAGAGGCCUCCCCCGUUCCCGUAGUCACACGAGUCAACUUUUAGGGAACAGUUGUAGAUCCGGAAUAGUGU	UAACUU UAAAUA UAGCCU UAAAUU UAACUU UAACAA UGACAU UAGUAU
KR817242.1	Zaire ebolavirus isolate Ebola virus/H.sapiens-wt/GIN/2014/Makona-EM_080253, partial genome	Zaire ebolavirus	18959	GCCUGUGUGUUUUUCUUUCUUCUUAAAAAUCCUAGAAAACACACGCUUAUUGAUACUCCUUCUAAUUAUUAAAAGGAGAGUAACUU UAAAUA UAGCCU UAAAUU UAACUU UAACAA UGACAU UAGUAUGGACCAAACAAAGUCUCGGUAUAGUGGUUCUAUCUCUUGUUGGAUCCAGAGGCCUCCCCCGUUCCCGUAGUC	UAACUU UAAAUA UAGCCU UAAAUU UAACUU UAACAA UGACAU UAGUAU
KR817237.1	Zaire ebolavirus isolate Ebola virus/H.sapiens-wt/GIN/2014/Makona-EM_080141, partial genome	Zaire ebolavirus	18911	AUAUCCUAGAAAACACACGCUUAUUGAUACUCCUUCUAAUUAUUAAAAGGAGAGUAACUU UAAAUA UAGCCU UAAAUU UAACUU UAACAA UGACAU UAGUAUGGACCAAACAAAGUCUCGGUAUAGUGGUUCUAUCUCUUGUUGGAUCCAGAGGCCUCCCCCGUUCCCGUAGUCACACGAGUCAACUUUUAGGGAACAGU	UAACUU UAAAUA UAGCCU UAAAUU UAACUU UAACAA UGACAU UAGUAU
KR817235.1	Zaire ebolavirus isolate Ebola virus/H.sapiens-wt/GIN/2014/Makona-EM_080076, partial genome	Zaire ebolavirus	18874	ACACACACGCUUAUUGAUACUCCUUCUAAUUAUUAAAAGGAGAGUAACUU UAAAUA UAGCCU UAAAUU UAACUU UAACAA UGACAU UAGUAUGGACCAAACAAAGUCUCGGUAUAGUGGUUCUAUCUCUUGUUGGAUCCAGAGGCCUCCCCCGUUCCCGUAGUCACACGAGUCAACUUUUAGGGAACAGUUGUAGAUCCG	UAACUU UAAAUA UAGCCU UAAAUU UAACUU UAACAA UGACAU UAGUAU
KR817230.1	Zaire ebolavirus isolate Ebola virus/H.sapiens-wt/GIN/2014/Makona-EM_080063, partial genome	Zaire ebolavirus	18885	CAGAAAACACACGCUUAUUGAUACUCCUUCUAAUUAUUAAAAGGAGAGUAACUU UAAAUA UAGCCU UAAAUU UAACUU UAACAA UGACAU UAGUAUGGACCAAACAAAGUCUCGGUAUAGUGGUUCUAUCUCUUGUUGGAUCCAGAGGCCUCCCCCGUUCCCGUAGUCACACGAGUCAACUUUUAGGGAACAGUUGUAGA	UAACUU UAAAUA UAGCCU UAAAUU UAACUU UAACAA UGACAU UAGUAU
KR817226.1	Zaire ebolavirus isolate Ebola virus/H.sapiens-wt/GIN/2014/Makona-EM_079915, partial genome	Zaire ebolavirus	18933	AAAUCCUAGAAAACACACGCUUAUUGAUACUCCUUCUAAUUAUUAAAAGGAGAGUAACUU UAAAUA UAGCCU UAAAUU UAACUU UAACAA UGACAU UAGUAUGGACCAAACAAAGUCUCGGUAUAGUGGUUCUAUCUCUUGUUGGAUCCAGAGGCCUCCCCCGUUCCCGUAGUCACACGAGUCAACUUUUAGGGAACAGU	UAACUU UAAAUA UAGCCU UAAAUU UAACUU UAACAA UGACAU UAGUAU
KR817225.1	Zaire ebolavirus isolate Ebola virus/H.sapiens-wt/GIN/2014/Makona-EM_079914, partial genome	Zaire ebolavirus	18959	GCCUGUGUGUUUUUCUUUCUUCUUAAAAAUCCUAGAAAACACACGCUUAUUGAUACUCCUUCUAAUUAUUAAAAGGAGAGUAACUU UAAAUA UAGCCU UAAAUU UAACUU UAACAA UGACAU UAGUAUGGACCAAACAAAGUCUCGGUAUAGUGGUUCUAUCUCUUGUUGGAUCCAGAGGCCUCCCCCGUUCCCGUAGUC	UAACUU UAAAUA UAGCCU UAAAUU UAACUU UAACAA UGACAU UAGUAU
KR817224.1	Zaire ebolavirus isolate Ebola virus/H.sapiens-wt/GIN/2014/Makona-EM_079913, partial genome	Zaire ebolavirus	18959	GCCCGUGUGUUUUUCUUUCUUCUUAAAAAUCCUAGAAAACACACGCUUAUUGAUACUCCUUCUAAUUAUUAAAAGGAGAGUAACUU UAAAUA UAGCCU UAAAUU UAACUU UAACAA UGACAU UAGUAUGGACCAAACAAAGUCUCGGUAUAGUGGUUCUAUCUCUUGUUGGAUCCAGAGGCCUCCCCCGUUCCCGUAGUC	UAACUU UAAAUA UAGCCU UAAAUU UAACUU UAACAA UGACAU UAGUAU
KR817223.1	Zaire ebolavirus isolate Ebola virus/H.sapiens-wt/GIN/2014/Makona-EM_079912, partial genome	Zaire ebolavirus	18959	CCCCGUGUGUUUUUCUUUCUUCUUAAAAAUCCUAGAAAACACACGCUUAUUGAUACUCCUUCUAAUUAUUAAAAGGAGAGUAACUU UAAAUA UAGCCU UAAAUU UAACUU UAACAA UGACAU UAGUAUGGACCAAACAAAGUCUCGGUAUAGUGGUUCUAUCUCUUGUUGGAUCCAGAGGCCUCCCCCGUUCCCGUAGUC	UAACUU UAAAUA UAGCCU UAAAUU UAACUU UAACAA UGACAU UAGUAU
KR817222.1	Zaire ebolavirus isolate Ebola virus/H.sapiens-wt/GIN/2014/Makona-EM_079911, partial genome	Zaire ebolavirus	18959	GUCCGUGUGUUUUUCUUUCUUCUUAAAAAUCCUAGAAAACACACGCUUAUUGAUACUCCUUCUAAUUAUUAAAAGGAGAGUAACUU UAAAUA UAGCCU UAAAUU UAACUU UAACAA UGACAU UAGUAUGGACCAAACAAAGUCUCGGUAUAGUGGUUCUAUCUCUUGUUGGAUCCAGAGGCCUCCCCCGUUCCCGUAGUC	UAACUU UAAAUA UAGCCU UAAAUU UAACUU UAACAA UGACAU UAGUAU
KR817221.1	Zaire ebolavirus isolate Ebola virus/H.sapiens-wt/GIN/2014/Makona-EM_079910, partial genome	Zaire ebolavirus	18959	CACAGUGUGUUUUUCUUUCUUCUUAAAAAUCCUAGAAAACACACGCUUAUUGAUACUCCUUCUAAUUAUUAAAAGGAGAGUAACUU UAAAUA UAGCCU UAAAUU UAACUU UAACAA UGACAU UAGUAUGGACCAAACAAAGUCUCGGUAUAGUGGUUCUAUCUCUUGUUGGAUCCAGAGGCCUCCCCCGUUCCCGUAGUC	UAACUU UAAAUA UAGCCU UAAAUU UAACUU UAACAA UGACAU UAGUAU
KR817220.1	Zaire ebolavirus isolate Ebola virus/H.sapiens-wt/GIN/2014/Makona-EM_079880, partial genome	Zaire ebolavirus	18933	AAAUCCUAGAAAACACACGCUUAUUGAUACUCCUUCUAAUUAUUAAAAGGAGAGUAACUU UAAAUA UAGCCU UAAAUU UAACUU UAACAA UGACAU UAGUAUGGACCAAACAAAGUCUCGGUAUAGUGGUUCUAUCUCUUGUUGGAUCCAGAGGCCUCCCCCGUUCCCGUAGUCACACGAGUCAACUUUUAGGGAACAGU	UAACUU UAAAUA UAGCCU UAAAUU UAACUU UAACAA UGACAU UAGUAU
KR817219.1	Zaire ebolavirus isolate Ebola virus/H.sapiens-wt/GIN/2014/Makona-EM_079876, partial genome	Zaire ebolavirus	18925	UUCCCCGUUUUUCUUUCUUCUUAAAAAUCCUAGAAAACACACGCUUAUUGAUACUCCUUCUAAUUAUUAAAAGGAGAGUAACUU UAAAUA UAGCCU UAAAUU UAACUU UAACAA UGACAU UAGUAUGGACCAAACAAAGUCUCGGUAUAGUGGUUCUAUCUCUUGUUGGAUCCAGAGGCCUCCCCCGUUCCCGUAGUCAC	UAACUU UAAAUA UAGCCU UAAAUU UAACUU UAACAA UGACAU UAGUAU
KR817218.1	Zaire ebolavirus isolate Ebola virus/H.sapiens-wt/GIN/2014/Makona-EM_079859, partial genome	Zaire ebolavirus	18959	GUGUGUGUGUUUUUCUUUCUUCUUAAAAAUCCUAGAAAACACACGCUUAUUGAUACUCCUUCUAAUUAUUAAAAGGAGAGUAACUU UAAAUA UAGCCU UAAAUU UAACUU UAACAA UGACAU UAGUAUGGACCAAACAAAGUCUCGGUAUAGUGGUUCUAUCUCUUGUUGGAUCCAGAGGCCUCCCCCGUUCCCGUAGUC	UAACUU UAAAUA UAGCCU UAAAUU UAACUU UAACAA UGACAU UAGUAU
KR817217.1	Zaire ebolavirus isolate Ebola virus/H.sapiens-wt/GIN/2014/Makona-EM_079815, partial genome	Zaire ebolavirus	18959	CACAGUGUGUUUUUCUUUCUUCUUAAAAAUCCUAGAAAACACACGCUUAUUGAUACUCCUUCUAAUUAUUAAAAGGAGAGUAACUU UAAAUA UAGCCU UAAAUU UAACUU UAACAA UGACAU UAGUAUGGACCAAACAAAGUCUCGGUAUAGUGGUUCUAUCUCUUGUUGGAUCCAGAGGCCUCCCCCGUUCCCGUAGUC	UAACUU UAAAUA UAGCCU UAAAUU UAACUU UAACAA UGACAU UAGUAU
KR817216.1	Zaire ebolavirus isolate Ebola virus/H.sapiens-wt/GIN/2014/Makona-EM_079775, partial genome	Zaire ebolavirus	18959	GUCUGUGUGUUUUUCUUUCUUCUUAAAAAUCCUAGAAAACACACGCUUAUUGAUACUCCUUCUAAUUAUUAAAAGGAGAGUAACUU UAAAUA UAGCCU UAAAUU UAACUU UAACAA UGACAU UAGUAUGGACCAAACAAAGUCUCGGUAUAGUGGUUCUAUCUCUUGUUGGAUCCAGAGGCCUCCCCCGUUCCCGUAGUC	UAACUU UAAAUA UAGCCU UAAAUU UAACUU UAACAA UGACAU UAGUAU
KR817215.1	Zaire ebolavirus isolate Ebola virus/H.sapiens-wt/GIN/2014/Makona-EM_079772, partial genome	Zaire ebolavirus	18959	CCCUGUGUGUUUUUCUUUCUUCUUAAAAAUCCUAGAAAACACACGCUUAUUGAUACUCCUUCUAAUUAUUAAAAGGAGAGUAACUU UAAAUA UAGCCU UAAAUU UAACUU UAACAA UGACAU UAGUAUGGACCAAACAAAGUCUCGGUAUAGUGGUUCUAUCUCUUGUUGGAUCCAGAGGCCUCCCCCGUUCCCGUAGUC	UAACUU UAAAUA UAGCCU UAAAUU UAACUU UAACAA UGACAU UAGUAU
KR817214.1	Zaire ebolavirus isolate Ebola virus/H.sapiens-wt/GIN/2014/Makona-EM_079753, partial genome	Zaire ebolavirus	18959	CCCCGUGUGUUUUUCUUUCUUCUUAAAAAUCCUAGAAAACACACGCUUAUUGAUACUCCUUCUAAUUAUUAAAAGGAGAGUAACUU UAAAUA UAGCCU UAAAUU UAACUU UAACAA UGACAU UAGUAUGGACCAAACAAAGUCUCGGUAUAGUGGUUCUAUCUCUUGUUGGAUCCAGAGGCCUCCCCCGUUCCCGUAGUC	UAACUU UAAAUA UAGCCU UAAAUU UAACUU UAACAA UGACAU UAGUAU
KR817213.1	Zaire ebolavirus isolate Ebola virus/H.sapiens-wt/GIN/2014/Makona-EM_079750, partial genome	Zaire ebolavirus	18959	CCCCGUGUGUUUUUCUUUCUUCUUAAAAAUCCUAGAAAACACACGCUUAUUGAUACUCCUUCUAAUUAUUAAAAGGAGAGUAACUU UAAAUA UAGCCU UAAAUU UAACUU UAACAA UGACAU UAGUAUGGACCAAACAAAGUCUCGGUAUAGUGGUUCUAUCUCUUGUUGGAUCCAGAGGCCUCCCCCGUUCCCGUAGUC	UAACUU UAAAUA UAGCCU UAAAUU UAACUU UAACAA UGACAU UAGUAU
KR817212.1	Zaire ebolavirus isolate Ebola virus/H.sapiens-wt/GIN/2014/Makona-EM_079749, partial genome	Zaire ebolavirus	18959	CACAGUGUGUUUUUCUUUCUUCUUAAAAAUCCUAGAAAACACACGCUUAUUGAUACUCCUUCUAAUUAUUAAAAGGAGAGUAACUU UAAAUA UAGCCU UAAAUU UAACUU UAACAA UGACAU UAGUAUGGACCAAACAAAGUCUCGGUAUAGUGGUUCUAUCUCUUGUUGGAUCCAGAGGCCUCCCCCGUUCCCGUAGUC	UAACUU UAAAUA UAGCCU UAAAUU UAACUU UAACAA UGACAU UAGUAU
KR817211.1	Zaire ebolavirus isolate Ebola virus/H.sapiens-wt/GIN/2014/Makona-EM_079731, partial genome	Zaire ebolavirus	18892	AAAACCUAGAAAACACACGCUUAUUGAUACUCCUUCUAAUUAUUAAAAGGAGAGUAACUU UAAAUA UAGCCU UAAAUU UAACUU UAACAA UGACAU UAGUAUGGACCAAACAAAGUCUCGGUAUAGUGGUUCUAUCUCUUGUUGGAUCCAGAGGCCUCCCCCGUUCCCGUAGUCACACGAGUCAACUUUUAGGGAACAGU	UAACUU UAAAUA UAGCCU UAAAUU UAACUU UAACAA UGACAU UAGUAU
KR817210.1	Zaire ebolavirus isolate Ebola virus/H.sapiens-wt/GIN/2014/Makona-EM_079702, partial genome	Zaire ebolavirus	18959	GAACGUGUGUUUUUCUUUCUUCUUAAAAGUCCUAGAAAACACACGCUUAUUGAUACUCCUUCUAAUUAUUAAAAGGAGAGUAACUU UAAAUA UAGCCU UAAAUU UAACUU UAACAA UGACAU UAGUAUGGACCAAACAAAGUCUCGGUAUAGUGGUUCUAUCUCUUGUUGGAUCCAGAGGCCUCCCCCGUUCCCGUAGUC	UAACUU UAAAUA UAGCCU UAAAUU UAACUU UAACAA UGACAU UAGUAU
KR817209.1	Zaire ebolavirus isolate Ebola virus/H.sapiens-wt/GIN/2014/Makona-EM_079685, partial genome	Zaire ebolavirus	18959	CCCAGUGUGUUUUUCUUUCUUCUUAAAAAUCCUAGAAAACACACGCUUAUUGAUACUCCUUCUAAUUAUUAAAAGGAGAGUAACUU UAAAUA UAGCCU UAAAUU UAACUU UAACAA UGACAU UAGUAUGGACCAAACAAAGUCUCGGUAUAGUGGUUCUAUCUCUUGUUGGAUCCAGAGGCCUCCCCCGUUCCCGUAGUC	UAACUU UAAAUA UAGCCU UAAAUU UAACUU UAACAA UGACAU UAGUAU
KR817208.1	Zaire ebolavirus isolate Ebola virus/H.sapiens-wt/GIN/2014/Makona-EM_079681, partial genome	Zaire ebolavirus	18933	AAUACCUAGAAAACACACGCUUAUUGAUACUCCUUCUAAUUAUUAAAAGGAGAGUAACUU UAAAUA UAGCCU UAAAUU UAACUU UAACAA UGACAU UAGUAUGGACCAAACAAAGUCUCGGUAUAGUGGUUCUAUCUCUUGUUGGAUCCAGAGGCCUCCCCCGUUCCCGUAGUCACACGAGUCAACUUUUAGGGAACAGU	UAACUU UAAAUA UAGCCU UAAAUU UAACUU UAACAA UGACAU UAGUAU
KR817207.1	Zaire ebolavirus isolate Ebola virus/H.sapiens-wt/GIN/2014/Makona-EM_079677, partial genome	Zaire ebolavirus	18959	GCCUGUGUGUUUUUCUUUCUUCUUAAAAAUCCUAGAAAACACACGCUUAUUGAUACUCCUUCUAAUUAUUAAAAGGAGAGUAACUU UAAAUA UAGCCU UAAAUU UAACUU UAACAA UGACAU UAGUAUGGACCAAACAAAGUCUCGGUAUAGUGGUUCUAUCUCUUGUUGGAUCCAGAGGCCUCCCCCGUUCCCGUAGUC	UAACUU UAAAUA UAGCCU UAAAUU UAACUU UAACAA UGACAU UAGUAU
KR817206.1	Zaire ebolavirus isolate Ebola virus/H.sapiens-wt/GIN/2014/Makona-EM_079659, partial genome	Zaire ebolavirus	18960	CCCCGUGUGUUUUUCUUUCUUCUUAAAAAUCCUAGAAAACACACGCUUAUUGAUACUCCUUCUAAUUAUUAAAAGGAGAGUAACUU UAAAUA UAGCCU UAAAUU UAACUU UAACAA UGACAU UAGUAUGGACCAAACAAAGUCUCGGUAUAGUGGUUCUAUCUCUUGUUGGAUCCAGAGGCCUCCCCCGUUCCCGUAGUC	UAACUU UAAAUA UAGCCU UAAAUU UAACUU UAACAA UGACAU UAGUAU
KR817205.1	Zaire ebolavirus isolate Ebola virus/H.sapiens-wt/GIN/2014/Makona-EM_079657, partial genome	Zaire ebolavirus	18959	CGUGUGUGUUUUUCUUUCUUCUUAAAAAUCCUAGAAAACACACGCUUAUUGAUACUCCUUCUAAUUAUUAAAAGGAGAGUAACUU UAAAUA UAGCCU UAAAUU UAACUU UAACAA UGACAU UAGUAUGGACCAAACAAAGUCUCGGUAUAGUGGUUCUAUCUCUUGUUGGAUCCAGAGGCCUCCCCCGUUCCCGUAGUCA	UAACUU UAAAUA UAGCCU UAAAUU UAACUU UAACAA UGACAU UAGUAU
KR817204.1	Zaire ebolavirus isolate Ebola virus/H.sapiens-wt/GIN/2014/Makona-EM_079630, partial genome	Zaire ebolavirus	18959	CCCUGUGUGUUUUUCUUUCUUCUUAAAAAUCCUAGAAAACACACGCUUAUUGAUACUCCUUCUAAUUAUUAAAAGGAGAGUAACUU UAAAUA UAGCCU UAAAUU UAACUU UAACAA UGACAU UAGUAUGGACCAAACAAAGUCUCGGUAUAGUGGUUCUAUCUCUUGUUGGAUCCAGAGGCCUCCCCCGUUCCCGUAGUC	UAACUU UAAAUA UAGCCU UAAAUU UAACUU UAACAA UGACAU UAGUAU
KR817203.1	Zaire ebolavirus isolate Ebola virus/H.sapiens-wt/GIN/2014/Makona-EM_079622, partial genome	Zaire ebolavirus	18932	AAUCCUAGAAAACACACGCUUAUUGAUACUCCUUCUAAUUAUUAAAAGGAGAGUAACUU UAAAUA UAGCCU UAAAUU UAACUU UAACAA UGACAU UAGUAUGGACCAAACAAAGUCUCGGUAUAGUGGUUCUAUCUCUUGUUGGAUCCAGAGGCCUCCCCCGUUCCCGUAGUCACACGAGUCAACUUUUAGGGAACAGUU	UAACUU UAAAUA UAGCCU UAAAUU UAACUU UAACAA UGACAU UAGUAU
KR817200.1	Zaire ebolavirus isolate Ebola virus/H.sapiens-wt/GIN/2014/Makona-EM_079549, partial genome	Zaire ebolavirus	18932	AAAUCCUAGAAAACACACGCUUAUUGAUACUCCUUCUAAUUAUUAAAAGGAGAGUAACUU UAAAUA UAGCCU UAAAUU UAACUU UAACAA UGACAU UAGUAUGGACCAAACAAAGUCUCGGUAUAGUGGUUCUAUCUCUUGUUGGAUCCAGAGGCCUCCCCCGUUCCCGUAGUCACACGAGUCAACUUUUAGGGAACAGU	UAACUU UAAAUA UAGCCU UAAAUU UAACUU UAACAA UGACAU UAGUAU
KR817199.1	Zaire ebolavirus isolate Ebola virus/H.sapiens-wt/GIN/2014/Makona-EM_079542, partial genome	Zaire ebolavirus	18958	CCUGUGUGUUUUUCUUUCUUCUUAAAAAUCCUAGAAAACACACGCUUAUUGAUACUCCUUCUAAUUAUUAAAAGGAGAGUAACUU UAAAUA UAGCCU UAAAUU UAACUU UAACAA UGACAU UAGUAUGGACCAAACAAAGUCUCGGUAUAGUGGUUCUAUCUCUUGUUGGAUCCAGAGGCCUCCCCCGUUCCCGUAGUCA	UAACUU UAAAUA UAGCCU UAAAUU UAACUU UAACAA UGACAU UAGUAU
KR817198.1	Zaire ebolavirus isolate Ebola virus/H.sapiens-wt/GIN/2014/Makona-EM_079517, partial genome	Zaire ebolavirus	18922	AAACACACGCUUAUUGAUACUCCUUCUAAUUAUUAAAAGGAGAGUAACUU UAAAUA UAGCCU UAAAUU UAACUU UAACAA UGACAU UAGUAUGGACCAAACAAAGUCUCGGUAUAGUGGUUCUAUCUCUUGUUGGAUCCAGAGGCCUCCCCCGUUCCCGUAGUCACACGAGUCAACCUUUAGGGAACAGUUGUAGAUCCG	UAACUU UAAAUA UAGCCU UAAAUU UAACUU UAACAA UGACAU UAGUAU
KR817196.1	Zaire ebolavirus isolate Ebola virus/H.sapiens-wt/GIN/2014/Makona-EM_079497, partial genome	Zaire ebolavirus	18959	GUCUACGUGUUUUUCUUUCUUCUUAAAAAUCCUAGAAAACACACGCUUAUUGAUACUCCUUCUAAUUAUUAAAAGGAGAGUAACUU UAAAUA UAGCCU UAAAUU UAACUU UAACAA UGACAU UAGUAUGGACCAAACAAAGUCUCGGUAUAGUGGUUCUAUCUCUUGUUGGAUCCAGAGGCCUCCCCCGUUCCCGUAGUC	UAACUU UAAAUA UAGCCU UAAAUU UAACUU UAACAA UGACAU UAGUAU
KR817195.1	Zaire ebolavirus isolate Ebola virus/H.sapiens-wt/GIN/2014/Makona-EM_079464, partial genome	Zaire ebolavirus	18923	AAACACACGCUUAUUGAUACUCCUUCUAAUUAUUAAAAGGAGAGUAACUU UAAAUA UAGCCU UAAAUU UAACUU UAACAA UGACAU UAGUAUGGACCAAACAAAGUCUCGGUAUAGUGGUUCUAUCUCUUGUUGGAUCCAGAGGCCUCCCCCGUUCCCGUAGUCACACGAGUCAACUUUUAGGGAACAGUUGUAGAUCCG	UAACUU UAAAUA UAGCCU UAAAUU UAACUU UAACAA UGACAU UAGUAU
KR817193.1	Zaire ebolavirus isolate Ebola virus/H.sapiens-wt/GIN/2014/Makona-EM_079444, partial genome	Zaire ebolavirus	18959	UCCUGUGUGUUUUUCUUUCUUCUUAAAAAUCCUAGAAAACACACGCUUAUUGAUACUCCUUCUAAUUAUUAAAAGGAGAGUAACUU UAAAUA UAGCCU UAAAUU UAACUU UAACAA UGACAU UAGUAUGGACCAAACAAAGUCUCGGUAUAGUGGUUCUAUCUCUUGUUGGAUCCAGAGGCCUCCCCCGUUCCCGUAGUC	UAACUU UAAAUA UAGCCU UAAAUU UAACUU UAACAA UGACAU UAGUAU
KR817192.1	Zaire ebolavirus isolate Ebola virus/H.sapiens-wt/GIN/2014/Makona-EM_079442, partial genome	Zaire ebolavirus	18959	ACCUGUGUGUUUUUCUUUCUUCUUAAAAAUCCUAGAAAACACACGCUUAUUGAUACUCCUUCUAAUUAUUAAAAGGAGAGUAACUU UAAAUA UAGCCU UAAAUU UAACUU UAACAA UGACAU UAGUAUGGACCAAACAAAGUCUCGGUAUAGUGGUUCUAUCUCUUGUUGGAUCCAGAGGCCUCCCCCGUUCCCGUAGUC	UAACUU UAAAUA UAGCCU UAAAUU UAACUU UAACAA UGACAU UAGUAU
KR817191.1	Zaire ebolavirus isolate Ebola virus/H.sapiens-wt/GIN/2014/Makona-EM_079434, partial genome	Zaire ebolavirus	18933	AAAUCCUAGAAAACACACGCUCAUUGAUACUCCUUCUAAUUAUUAAAAGGAGAGUAACUU UAAAUA UAGCCU UAAAUU UAACUU UAACAA UGACAU UAGUAUGGACCAAACAAAGUCUCGGUAUAGUGGUUCUAUCUCUUGUUGGAUCCAGAGGCCUCCCCCGUUCCCGUAGUCACACGAGUCAACUUUUAGGGAACAGU	UAACUU UAAAUA UAGCCU UAAAUU UAACUU UAACAA UGACAU UAGUAU
KR817190.1	Zaire ebolavirus isolate Ebola virus/H.sapiens-wt/GIN/2014/Makona-EM_079429, partial genome	Zaire ebolavirus	18938	CUUAAAAAUCCUAGAAAACACACGCUUAUUGAUACUCCUUCUAAUUAUUAAAAGGAGAGUAACUU UAAAUA UAGCCU UAAAUU UAACUU UAACAA UGACAU UAGUAUGGACCAAACAAAGUCUCGGUAUAGUGGUUCUAUCUCUUGUUGGAUCCAGAGGCCUCCCCCGUUCCCGUAGUCACACGAGUCAACUUUUAGGGA	UAACUU UAAAUA UAGCCU UAAAUU UAACUU UAACAA UGACAU UAGUAU
KR817189.1	Zaire ebolavirus isolate Ebola virus/H.sapiens-wt/GIN/2014/Makona-EM_079424, partial genome	Zaire ebolavirus	18934	AAAAUCCUAGAAAACACACGCUUAUUGAUACUCCUUCUAAUUAUUAAAAGGAGAGUAACUU UAAAUA UAGCCU UAAAUU UAACUU UAACAA UGACAU UAGUAUGGACCAAACAAAGUCUCGGUAUAGUGGUUCUAUCUCUUGUUGGAUCCAGAGGCCUCCCCCGUUCCCGUAGUCACACGAGUCAACUUUUAGGGAACAG	UAACUU UAAAUA UAGCCU UAAAUU UAACUU UAACAA UGACAU UAGUAU
KR817188.1	Zaire ebolavirus isolate Ebola virus/H.sapiens-wt/GIN/2014/Makona-EM_079423, partial genome	Zaire ebolavirus	18957	AUGAGUGUUUUUCUUUCUUCUUAAAAAUCCUAGAAAACACACGCUUAUUGAUACUCCUUCUAAUUAUUAAAAGGAGAGUAACUU UAAAUA UAGCCU UAAAUU UAACUU UAACAA UGACAU UAGUAUGGACCAAACAAAGUCUCGGUAUAGUGGUUCUAUCUCUUGUUGGAUCCAGAGGCCUCCCCCGUUCCCGUAGUCAC	UAACUU UAAAUA UAGCCU UAAAUU UAACUU UAACAA UGACAU UAGUAU
KR817187.1	Zaire ebolavirus isolate Ebola virus/H.sapiens-wt/GIN/2014/Makona-EM_079422, partial genome	Zaire ebolavirus	18959	UCCUGUGUGUUUUUCUUUCUUCUUAAAAAUCCUAGAAAACACACGCUUAUUGAUACUCCUUCUAAUUAUUAAAAGGAGAGUAACUU UAAAUA UAGCCU UAAAUU UAACUU UAACAA UGACAU UAGUAUGGACCAAACAAAGUCUCGGUAUAGUGGUUCUAUCUCUUGUUGGAUCCAGAGGCCUCCCCCGUUCCCGUAGUC	UAACUU UAAAUA UAGCCU UAAAUU UAACUU UAACAA UGACAU UAGUAU
KR817186.1	Zaire ebolavirus isolate Ebola virus/H.sapiens-wt/GIN/2014/Makona-EM_079421, partial genome	Zaire ebolavirus	18959	GUGUGUGUGUUUUUCUUUCUUCUUAAAAAUCCUAGAAAACACACGCUUAUUGAUACUCCUUCUAAUUAUUAAAAGGAGAGUAACUU UAAAUA UAGCCU UAAAUU UAACUU UAACAA UGACAU UAGUAUGGACCAAACAAAGUCUCGGUAUAGUGGUUCUAUCUCUUGUUGGAUCCAGAGGCCUCCCCCGUUCCCGUAGUC	UAACUU UAAAUA UAGCCU UAAAUU UAACUU UAACAA UGACAU UAGUAU
KR817185.1	Zaire ebolavirus isolate Ebola virus/H.sapiens-wt/GIN/2014/Makona-EM_079414, partial genome	Zaire ebolavirus	18899	AAAUCCUAGAAAACACACGCUUAUUGAUACUCCUUCUAAUUAUUAAAAGGAGAGUAACUU UAAAUA UAGCCU UAAAUU UAACUU UAACAA UGACAU UAGUAUGGACCAAACAAAGUCUCGGUAUAGUGGUUCUAUCUCUUGUUGGAUCCAGAGGCCUCCCCCGUUCCCGUAGUCACACGAGUCAACUUUUAGGGAACAGU	UAACUU UAAAUA UAGCCU UAAAUU UAACUU UAACAA UGACAU UAGUAU
KR817184.1	Zaire ebolavirus isolate Ebola virus/H.sapiens-wt/GIN/2014/Makona-EM_079413, partial genome	Zaire ebolavirus	18959	GCGUGUGUGUUUUUCUUUCUUCUUAAAAAUCCUAGAAAACACACGCUUAUUGAUACUCCUUCUAAUUAUUAAAAGGAGAGUAACUU UAAAUA UAGCCU UAAAUU UAACUU UAACAA UGACAU UAGUAUGGACCAAACAAAGUCUCGGUAUAGUGGUUCUAUCUCUUGUUGGAUCCAGAGGCCUCCCCCGUUCCCGUAGUC	UAACUU UAAAUA UAGCCU UAAAUU UAACUU UAACAA UGACAU UAGUAU
KR817183.1	Zaire ebolavirus isolate Ebola virus/H.sapiens-wt/GIN/2014/Makona-EM_079412, partial genome	Zaire ebolavirus	18959	GCCUGUGUGUUUUUCUUUCUUCUUAAAAAUCCUAGAAAACACACGCUUAUUGAUACUCCUUCUAAUUAUUAAAAGGAGAGUAACUU UAAAUA UAGCCU UAAAUU UAACUU UAACAA UGACAU UAGUAUGGACCAAACAAAGUCUCGGUAUAGUGGUUCUAUCUCUUGUUGGAUCCAGAGGCCUCCCCCGUUCCCGUAGUC	UAACUU UAAAUA UAGCCU UAAAUU UAACUU UAACAA UGACAU UAGUAU
KR817182.1	Zaire ebolavirus isolate Ebola virus/H.sapiens-wt/GIN/2014/Makona-EM_079410, partial genome	Zaire ebolavirus	18959	GACCGUCNGUUUUUCGUUGUUCUUAAAAAUCCUAGAAAACACACGCUUAUUGAUACUCCUUCUAAUUAUUAAAAGGAGAGUAACUU UAAAUA UAGCCU UAAAUU UAACUU UAACAA UGACAU UAGUAUGGACCAAACAAAGUCUCGGUAUAGUGGUUCUAUCUCUUGUUGGAUCCAGAGGCCUCCCCCGUUCCCGUAGUC	UAACUU UAAAUA UAGCCU UAAAUU UAACUU UAACAA UGACAU UAGUAU
KR817181.1	Zaire ebolavirus isolate Ebola virus/H.sapiens-wt/GIN/2014/Makona-EM_079408, partial genome	Zaire ebolavirus	18933	GAAUCCUAGAAAACACACGCUUAUUGAUACUCCUUCUAAUUAUUAAAAGGAGAGUAACUU UAAAUA UAGCCU UAAAUU UAACUU UAACAA UGACAU UAGUAUGGACCAAACAAAGUCUCGGUAUAGUGGUUCUAUCUCUUGUUGGAUCCAGAGGCCUCCCCCGUUCCCGUAGUCACACGAGUCAACUUUUAGGGAACAGU	UAACUU UAAAUA UAGCCU UAAAUU UAACUU UAACAA UGACAU UAGUAU
KR817180.1	Zaire ebolavirus isolate Ebola virus/H.sapiens-wt/GIN/2014/Makona-EM_079405, partial genome	Zaire ebolavirus	18932	GAAUCCUAGAAAACACACGCUUAUUGAUACUCCUUCUAAUUAUUAAAAGGAGAGUAACUU UAAAUA UAGCCU UAAAUU UAACUU UAACAA UGACAU UAGUAUGGACCAAACAAAGUCUCGGUAUAGUGGUUCUAUCUCUUGUUGGAUCCAGAGGCCUCCCCCGUUCCCGUAGUCACACGAGUCAACUUUUAGGGAACAGU	UAACUU UAAAUA UAGCCU UAAAUU UAACUU UAACAA UGACAU UAGUAU
KR817179.1	Zaire ebolavirus isolate Ebola virus/H.sapiens-wt/GIN/2014/Makona-EM_079404, partial genome	Zaire ebolavirus	18959	CACUGUGUGUUUUUCUUUCUUCUUAAAAAUCCUAGAAAACACACGCUUAUUGAUACUCCUUCUAAUUAUUAAAAGGAGAGUAACUU UAAAUA UAGCCU UAAAUU UAACUU UAACAA UGACAU UAGUAUGGACCAAACAAAGUCUCGGUAUAGUGGUUCUAUCUCUUGUUGGAUCCAGAGGCCUCCCCCGUUCCCGUAGUC	UAACUU UAAAUA UAGCCU UAAAUU UAACUU UAACAA UGACAU UAGUAU
KR817178.1	Zaire ebolavirus isolate Ebola virus/H.sapiens-wt/GIN/2014/Makona-EM_079388, partial genome	Zaire ebolavirus	18879	AAACGCACGCUUAUUGAUACUCCUUCUAAUUAUUAAAAGGAGAGUAACUU UAAAUA UAGCCU UAAAUU UAACUU UAACAA UGACAU UAGUAUGGACCAAACAAAGUCUCGGUAUAGUGGUUCUAUCUCUUGUUGGAUCCAGAGGCCUCCCCCGUUCCCGUAGUCACACGAGUCAACUUUUAGGGAACAGUUGUAGAUCCG	UAACUU UAAAUA UAGCCU UAAAUU UAACUU UAACAA UGACAU UAGUAU
KR817177.1	Zaire ebolavirus isolate Ebola virus/H.sapiens-wt/GIN/2014/Makona-EM_078779, partial genome	Zaire ebolavirus	18959	GCCUGUGUGUUUUUCUUUCUUCUUAAAAAUCCUAGAAAACACACGCUUAUUGAUACUCCUUCUAAUUAUUAAAAGGAGAGUAACUU UAAAUA UAGCCU UAAAUU UAACUU UAACAA UGACAU UAGUAUGGACCAAACAAAGUCUCGGUAUAGUGGUUCUAUCUCUUGUUGGAUCCAGAGGCCUCCCCCGUUCCCGUAGUC	UAACUU UAAAUA UAGCCU UAAAUU UAACUU UAACAA UGACAU UAGUAU
KR817176.1	Zaire ebolavirus isolate Ebola virus/H.sapiens-wt/GIN/2014/Makona-EM_078763, partial genome	Zaire ebolavirus	18909	CCUAGAAAACACACGCUUAUUGAUACUCCUUCUAAUUAUUAAAAGGAGAGUAACUU UAAAUA UAGCCU UAAAUU UAACUU UAACAA UGACAU UAGUAUGGACCAAACAAAGUCUCGGUAUAGUGGUUCUAUCUCUUGUUGGAUCCAGAGGCCUCCCCCGUUCCCGUAGUCACACGAGUCAACUUUUAGGGAACAGUUGUA	UAACUU UAAAUA UAGCCU UAAAUU UAACUU UAACAA UGACAU UAGUAU
KR817175.1	Zaire ebolavirus isolate Ebola virus/H.sapiens-wt/GIN/2014/Makona-EM_078722, partial genome	Zaire ebolavirus	18934	AAAAUCCUAGAAAACACACGCUUAUUGAUACUCCUUCUAAUUAUUAAAAGGAGAGUAACUU UAAAUA UAGCCU UAAAUU UAACUU UAACAA UGACAU UAGUAUGGACCAAACAAAGUCUCGGUAUAGUGGUUCUAUCUCUUGUUGGAUCCAGAGGCCUCCCCCGUUCCCGUAGUCACACGAGUCAACUUUUAGGGAACAG	UAACUU UAAAUA UAGCCU UAAAUU UAACUU UAACAA UGACAU UAGUAU
KR817174.1	Zaire ebolavirus isolate Ebola virus/H.sapiens-wt/GIN/2014/Makona-EM_078709, partial genome	Zaire ebolavirus	18932	AAUCCUAGAAAACACACGCUUAUUGAUACUCCUUCUAAUUAUUAAAAGGAGAGUAACUU UAAAUA UAGCCU UAAAUU UAACUU UAACAA UGACAU UAGUAUGGACCAAACAAAGUCUCGGUAUAGUGGUUCUAUCUCUUGUUGGAUCCAGAGGCCUCCCCCGUUCCCGUAGUCACACGAGUCAACUUUUAGGGAACAGUU	UAACUU UAAAUA UAGCCU UAAAUU UAACUU UAACAA UGACAU UAGUAU
KR817173.1	Zaire ebolavirus isolate Ebola virus/H.sapiens-wt/GIN/2014/Makona-EM_078706, partial genome	Zaire ebolavirus	18932	AAAUCCUAGAAAACACACGCUUAUUGAUACUCCUUCUAAUUAUUAAAAGGAGAGUAACUU UAAAUA UAGCCU UAAAUU UAACUU UAACAA UGACAU UAGUAUGGACCAAACAAAGUCUCGGUAUAGUGGUUCUAUCUCUUGUUGGAUCCAGAGGCCUCCCCCGUUCCCGUAGUCACACGAGUCAACUUUUAGGGAACAGU	UAACUU UAAAUA UAGCCU UAAAUU UAACUU UAACAA UGACAU UAGUAU
KR817172.1	Zaire ebolavirus isolate Ebola virus/H.sapiens-wt/GIN/2014/Makona-EM_078697, partial genome	Zaire ebolavirus	18957	CCUGUGUGUUUUUCUUUCUUCUUAAAAAUCCUAGAAAACACACGCUUAUUGAUACUCCUUCUAAUUAUUAAAAGGAGAGUAACUU UAAAUA UAGCCU UAAAUU UAACUU UAACAA UGACAU UAGUAUGGACCAAACAAAGUCUCGGUAUAGUGGUUCUAUCUCUUGUUGGAUCCAGAGGCCUCCCCCGUUCCCGUAGUCA	UAACUU UAAAUA UAGCCU UAAAUU UAACUU UAACAA UGACAU UAGUAU
KR817171.1	Zaire ebolavirus isolate Ebola virus/H.sapiens-wt/GIN/2014/Makona-EM_078694, partial genome	Zaire ebolavirus	18957	CCUGUGUGUUUUUCUUUCUUCUUAAAAAUCCUAGAAAACACACGCUUAUUGAUACUCCUUCUAAUUAUUAAAAGGAGAGUAACUU UAAAUA UAGCCU UAAAUU UAACUU UAACAA UGACAU UAGUAUGGACCAAACAAAGUCUCGGUAUAGUGGUUCUAUCUCUUGUUGGAUCCAGAGGCCUCCCCCGUUCCCGUAGUCA	UAACUU UAAAUA UAGCCU UAAAUU UAACUU UAACAA UGACAU UAGUAU
KR817170.1	Zaire ebolavirus isolate Ebola virus/H.sapiens-wt/GIN/2014/Makona-EM_078683, partial genome	Zaire ebolavirus	18925	AGAAAACACACGCUUAUUGAUACUCCUUCUAAUUAUUAAAAGGAGAGUAACUU UAAAUA UAGCCU UAAAUU UAACUU UAACAA UGACAU UAGUAUGGACCAAACAAAGUCUCGGUAUAGUGGUUCUAUCUCUUGUUGGAUCCAGAGGCCUCCCCCGUUCCCGUAGUCACACGAGUCAACUUUUAGGGAACAGUUGUAGAU	UAACUU UAAAUA UAGCCU UAAAUU UAACUU UAACAA UGACAU UAGUAU
KR817169.1	Zaire ebolavirus isolate Ebola virus/H.sapiens-wt/GIN/2014/Makona-EM_078670, partial genome	Zaire ebolavirus	18928	CCUAGAAAACACACGCUUAUUGAUACUCCUUCUAAUUAUUAAAAGGAGAGUAACUU UAAAUA UAGCCU UAAAUU UAACUU UAACAA UGACAU UAGUAUGGACCAAACAAAGUCUCGGUAUAGUGGUUCUAUCUCUUGUUGGAUCCAGAGGCCUCCCCCGUUCCCGUAGUCACACGAGUCAACUUUUAGGGAACAGUUGUA	UAACUU UAAAUA UAGCCU UAAAUU UAACUU UAACAA UGACAU UAGUAU
KR817168.1	Zaire ebolavirus isolate Ebola virus/H.sapiens-wt/GIN/2014/Makona-EM_078656, partial genome	Zaire ebolavirus	18886	AAAUCCUAGAAAACACACGCUUAUUGAUACUCCUUCUAAUUAUUAAAAGGAGAGUAACUU UAAAUA UAGCCU UAAAUU UAACUU UAACAA UGACAU UAGUAUGGACCAAACAAAGUCUCGGUAUAGUGGUUCUAUCUCUUGUUGGAUCCAGAGGCCUCCCCCGUUCCCGUAGUCACACGAGUCAACUUUUAGGGAACAGU	UAACUU UAAAUA UAGCCU UAAAUU UAACUU UAACAA UGACAU UAGUAU
KR817167.1	Zaire ebolavirus isolate Ebola virus/H.sapiens-wt/GIN/2014/Makona-EM_078654, partial genome	Zaire ebolavirus	18932	AAUCCUAGAAAACACACGCUUAUUGAUACUCCUUCUAAUUAUUAAAAGGAGAGUAACUU UAAAUA UAGCCU UAAAUU UAACUU UAACAA UGACAU UAGUAUGGACCAAACAAAGUCUCGGUAUAGUGGUUCUAUCUCUUGUUGGAUCCAGAGGCCUCCCCCGUUCCCGUAGUCACACGAGUCAACUUUUAGGGAACAGUU	UAACUU UAAAUA UAGCCU UAAAUU UAACUU UAACAA UGACAU UAGUAU
KR817166.1	Zaire ebolavirus isolate Ebola virus/H.sapiens-wt/GIN/2014/Makona-EM_078639, partial genome	Zaire ebolavirus	18932	AAAUCCUAGAAAACACACGCUUAUUGAUACUCCUUCUAAUUAUUAAAAGGAGAGUAACUU UAAAUA UAGCCU UAAAUU UAACUU UAACAA UGACAU UAGUAUGGACCAAACAAAGUCUCGGUAUAGUGGUUCUAUCUCUUGUUGGAUCCAGAGGCCUCCCCCGUUCCCGUAGUCACACGAGUCAACUUUUAGGGAACAGU	UAACUU UAAAUA UAGCCU UAAAUU UAACUU UAACAA UGACAU UAGUAU
KR817165.1	Zaire ebolavirus isolate Ebola virus/H.sapiens-wt/GIN/2014/Makona-EM_078638, partial genome	Zaire ebolavirus	18946	UCUUUCUUCUUAAAAAUCCUAGAAAACACACGCUUAUUGAUACUCCUUCUAAUUAUUAAAAGGAGAGUAACUU UAAAUA UAGCCU UAAAUU UAACUU UAACAA UGACAU UAGUAUGGACCAAACAAAGUCUCGGUAUAGUGGUUCUAUCUCUUGUUGGAUCCAGAGGCCUCCCCCGUUCCCGUAGUCACACGAGUCAACU	UAACUU UAAAUA UAGCCU UAAAUU UAACUU UAACAA UGACAU UAGUAU
KR817164.1	Zaire ebolavirus isolate Ebola virus/H.sapiens-wt/GIN/2014/Makona-EM_078608, partial genome	Zaire ebolavirus	18925	AAUCCUAGAAAACACACGCUUAUUGAUACUCCUUCUAAUUAUUAAAAGGAGAGUAACUU UAAAUA UAGCCU UAAAUU UAACUU UAACAA UGACAU UAGUAUGGACCAAACAAAGUCUCGGUAUAGUGGUUCUAUCUCUUGUUGGAUCCAGAGGCCUCCCCCGUUCCCGUAGUCACACGAGUCAACUUUUAGGGAACAGUU	UAACUU UAAAUA UAGCCU UAAAUU UAACUU UAACAA UGACAU UAGUAU
KR817163.1	Zaire ebolavirus isolate Ebola virus/H.sapiens-wt/GIN/2014/Makona-EM_078556, partial genome	Zaire ebolavirus	18881	AGAAAACACACGCUUAUUGAUACUCCUUCUAAUUAUUAAAAGGAGAGUAACUU UAAAUA UAGCCU UAAAUU UAACUU UAACAA UGACAU UAGUAUGGACCAAACAAAGUCUCGGUAUAGUGGUUCUAUCUCUUGUUGGAUCCAGAGGCCUCCCCCGUUCCCGUAGUCACACGAGUCAACUUUUAGGGAACAGUUGUAGAU	UAACUU UAAAUA UAGCCU UAAAUU UAACUU UAACAA UGACAU UAGUAU
KR817162.1	Zaire ebolavirus isolate Ebola virus/H.sapiens-wt/GIN/2014/Makona-EM_078555, partial genome	Zaire ebolavirus	18958	GCCUGUGUGUUUUUCUUUCUUCUUAAAAAUCCUAGAAAACACACGCUUAUUGAUACUCCUUCUAAUUAUUAAAAGGAGAGUAACUU UAAAUA UAGCCU UAAAUU UAACUU UAACAA UGACAU UAGUAUGGACCAAACAAAGUCUCGGUAUAGUGGUUCUAUCUCUUGUUGGAUCCAGAGGCCUCCCCCGUUCCCGUAGUC	UAACUU UAAAUA UAGCCU UAAAUU UAACUU UAACAA UGACAU UAGUAU
KR817161.1	Zaire ebolavirus isolate Ebola virus/H.sapiens-wt/GIN/2014/Makona-EM_078416, partial genome	Zaire ebolavirus	18892	AAAUCCUAGAAAACACACGCUUAUUGAUACUCCUUCUAAUUAUUAAAAGGAGAGUAACUU UAAAUA UAGCCU UAAAUU UAACUU UAACAA UGACAU UAGUAUGGACCAAACAAAGUCUCGGUAUAGUGGUUCUAUCUCUUGUUGGAUCCAGAGGCCUCCCCCGUUCCCGUAGUCACACGAGUCAACUUUUAGGGAACAGU	UAACUU UAAAUA UAGCCU UAAAUU UAACUU UAACAA UGACAU UAGUAU
KR817160.1	Zaire ebolavirus isolate Ebola virus/H.sapiens-wt/GIN/2014/Makona-EM_078415, partial genome	Zaire ebolavirus	18876	AAACACACGCUUAUUGAUACUCCUUCUAAUUAUUAAAAGGAGAGUAACUU UAAAUA UAGCCU UAAAUU UAACUU UAACAA UGACAU UAGUAUGGACCAAACAAAGUCUCGGUAUAGUGGUUCUAUCUCUUGUUGGAUCCAGAGGCCUCCCCCGUUCCCGUAGUCACACGAGUCAACUUUUAGGGAACAGUUGUAGAUCCG	UAACUU UAAAUA UAGCCU UAAAUU UAACUU UAACAA UGACAU UAGUAU
KR817159.1	Zaire ebolavirus isolate Ebola virus/H.sapiens-wt/GIN/2014/Makona-EM_076951, partial genome	Zaire ebolavirus	18878	AAACACACGCUUAUUGAUACUCCUUCUAAUUAUUAAAAGGAGAGUAACUU UAAAUA UAGCCU UAAAUU UAACUU UAACAA UGACAU UAGUAUGGACCAAACAAAGUCUCGGUAUAGUGGUUCUAUCUCUUGUUGGAUCCAGAGGCCUCCCCCGUUCCCGUAGUCACACGAGUCAACUUUUAGGGAACAGUUGUAGAUCCG	UAACUU UAAAUA UAGCCU UAAAUU UAACUU UAACAA UGACAU UAGUAU
KR817158.1	Zaire ebolavirus isolate Ebola virus/H.sapiens-wt/GIN/2014/Makona-EM_076949, partial genome	Zaire ebolavirus	18959	GCCUGUGUGUUUUUCUUUCUUCUUAAAAAUCCUAGAAAACACACGCUUAUUGAUACUCCUUCUAAUUAUUAAAAGGAGAGUAACUU UAAAUA UAGCCU UAAAUU UAACUU UAACAA UGACAU UAGUAUGGACCAAACAAAGUCUCGGUAUAGUGGUUCUAUCUCUUGUUGGAUCCAGAGGCCUCCCCCGUUCCCGUAGUC	UAACUU UAAAUA UAGCCU UAAAUU UAACUU UAACAA UGACAU UAGUAU
KR817157.1	Zaire ebolavirus isolate Ebola virus/H.sapiens-wt/GIN/2014/Makona-EM_076948, partial genome	Zaire ebolavirus	18938	UCUUAAAAAUCCUAGAAAACACACGCUUAUUGAUACUCCUUCUAAUUAUUAAAAGGAGAGUAACUU UAAAUA UAGCCU UAAAUU UAACUU UAACAA UGACAU UAGUAUGGACCAAACAAAGUCUCGGUAUAGUGGUUCUAUCUCUUGUUGGAUCCAGAGGCCUCCCCCGUUCCCGUAGUCACACGAGUCAACUUUUAGGG	UAACUU UAAAUA UAGCCU UAAAUU UAACUU UAACAA UGACAU UAGUAU
KR817156.1	Zaire ebolavirus isolate Ebola virus/H.sapiens-wt/GIN/2014/Makona-EM_076770, partial genome	Zaire ebolavirus	18872	AAACACACGCUUAUUGAUACUCCUUCUAAUUAUUAAAAGGAGAGUAACUU UAAAUA UAGCCU UAAAUU UAACUU UAACAA UGACAU UAGUAUGGACCAAACAAAGUCUCGGUAUAGUGGUUCUAUCUCUUGUUGGAUCCAGAGGCCUCCCCCGUUCCCGUAGUCACACGAGUCAACUUUUAGGGAACAGUUGUAGAUCCG	UAACUU UAAAUA UAGCCU UAAAUU UAACUU UAACAA UGACAU UAGUAU
KR817155.1	Zaire ebolavirus isolate Ebola virus/H.sapiens-wt/GIN/2014/Makona-EM_076769, partial genome	Zaire ebolavirus	18958	CCUGUGUGUUUUUCUUUCUUCUUAAAAAUCCUAGAAAACACACGCUUAUUGAUACUCCUUCUAAUUAUUAAAAGGAGAGUAACUU UAAAUA UAGCCU UAAAUU UAACUU UAACAA UGACAU UAGUAUGGACCAAACAAAGUCUCGGUAUAGUGGUUCUAUCUCUUGUUGGAUCCAGAGGCCUCCCCCGUUCCCGUAGUCA	UAACUU UAAAUA UAGCCU UAAAUU UAACUU UAACAA UGACAU UAGUAU
KR817154.1	Zaire ebolavirus isolate Ebola virus/H.sapiens-wt/GIN/2014/Makona-EM_076615, partial genome	Zaire ebolavirus	18850	AAACACACGCUUAUUGAUACUCCUUCUAAUUAUUAAAAGGAGAGUAACUU UAAAUA UAGCCU UAAAUU UAACUU UAACAA UGACAU UAGUAUGGACCAAACAAAGUCUCGGUAUAGUGGUUCUAUCUCUUGUUGGAUCCAGAGGCCUCCCCCGUUCCCGUAGUCACACGAGUCAACUUUUAGGGAACAGUUGUAGAUCCG	UAACUU UAAAUA UAGCCU UAAAUU UAACUU UAACAA UGACAU UAGUAU
KR817153.1	Zaire ebolavirus isolate Ebola virus/H.sapiens-wt/GIN/2014/Makona-EM_076610, partial genome	Zaire ebolavirus	18897	AUCCUAGAAAACACACGCUUAUUGAUACUCCUUCUAAUUAUUAAAAGGAGAGUAACUU UAAAUA UAGCCU UAAAUU UAACUU UAACAA UGACAU UAGUAUGGACCAAACAAAGUCUCGGUAUAGUGGUUCUAUCUCUUGUUGGAUCCAGAGGCCUCCCCCGUUCCCGUAGUCACACGAGUCAACUUUUAGGGAACAGUUG	UAACUU UAAAUA UAGCCU UAAAUU UAACUU UAACAA UGACAU UAGUAU
KR817152.1	Zaire ebolavirus isolate Ebola virus/H.sapiens-wt/GIN/2014/Makona-EM_076534, partial genome	Zaire ebolavirus	18918	UCCUAGAAAACACACGCUUAUUGAUACUCCUUCUAAUUAUUAAAAGGAGAGUAACUU UAAAUA UAGCCU UAAAUU UAACUU UAACAA UGACAU UAGUAUGGACCAAACAAAGUCUCGGUAUAGUGGUUCUAUCUCUUGUUGGAUCCAGAGGCCUCCCCCGUUCCCGUAGUCACACGAGUCAACUUUUAGGGAACAGUUGU	UAACUU UAAAUA UAGCCU UAAAUU UAACUU UAACAA UGACAU UAGUAU
KR817151.1	Zaire ebolavirus isolate Ebola virus/H.sapiens-wt/GIN/2014/Makona-EM_076533, partial genome	Zaire ebolavirus	18959	GCCUGUGUGUUUUUCUUUCUUCUUAAAAAUCCUAGAAAACACACGCUUAUUGAUACUCCUUCUAAUUAUUAAAAGGAGAGUAACUU UAAAUA UAGCCU UAAAUU UAACUU UAACAA UGACAU UAGUAUGGACCAAACAAAGUCUCGGUAUAGUGGUUCUAUCUCUUGUUGGAUCCAGAGGCCUCCCCCGUUCCCGUAGUC	UAACUU UAAAUA UAGCCU UAAAUU UAACUU UAACAA UGACAU UAGUAU
KR817150.1	Zaire ebolavirus isolate Ebola virus/H.sapiens-wt/GIN/2014/Makona-EM_076472, partial genome	Zaire ebolavirus	18945	UCUUUCUUCUUAAAAAUCCUAGAAAACACACGCUUAUUGAUACUCCUUCUAAUUAUUAAAAGGAGAGUAACUU UAAAUA UAGCCU UAAAUU UAACUU UAACAA UGACAU UAGUAUGGACCAAACAAAGUCUCGGUAUAGUGGUUCUAUCUCUUGUUGGAUCCAGAGGCCUCCCCCGUUCCCGUAGUCACACGAGUCAACU	UAACUU UAAAUA UAGCCU UAAAUU UAACUU UAACAA UGACAU UAGUAU
KR817149.1	Zaire ebolavirus isolate Ebola virus/H.sapiens-wt/GIN/2014/Makona-EM_076403, partial genome	Zaire ebolavirus	18918	AUCCUAGAAAACACACGCUUAUUGAUACUCCUUCUAAUUAUUAAAAGGAGAGUAACUU UAAAUA UAGCCU UAAAUU UAACUU UAACAA UGACAU UAGUAUGGACCAAACAAAGUCUCGGUAUAGUGGUUCUAUCUCUUGUUGGAUCCAGAGGCCUCCCCCGUUCCCGUAGUCACACGAGUCAACUUUUAGGGAACAGUUG	UAACUU UAAAUA UAGCCU UAAAUU UAACUU UAACAA UGACAU UAGUAU
KR817148.1	Zaire ebolavirus isolate Ebola virus/H.sapiens-wt/GIN/2014/Makona-EM_076383, partial genome	Zaire ebolavirus	18928	CCUAGAAAACACACGCUUAUUGAUACUCCUUCUAAUUAUUAAAAGGAGAGUAACUU UAAAUA UAGCCU UAAAUU UAACUU UAACAA UGACAU UAGUAUGGACCAAACAAAGUCUCGGUAUAGUGGUUCUAUCUCUUGUUGGAUCCAGAGGCCUCCCCCGUUCCCGUAGUCACACGAGUCAACUUUUAGGGAACAGUUGUA	UAACUU UAAAUA UAGCCU UAAAUU UAACUU UAACAA UGACAU UAGUAU
KR817147.1	Zaire ebolavirus isolate Ebola virus/H.sapiens-wt/GIN/2014/Makona-EM_076335, partial genome	Zaire ebolavirus	18888	AAACACACGCUUAUUGAUACUCCUUCUAAUUAUUAAAAGGAGAGUAACUU UAAAUA UAGCCU UAAAUU UAACUU UAACAA UGACAU UAGUAUGGACCAAACAAAGUCUCGGUAUAGUGGUUCUAUCUCUUGUUGGAUCCAGAGGCCUCCCCCGUUCCCGUAGUCACACGAGUCAACUUUUAGGGAACAGUUGUAGAUCCG	UAACUU UAAAUA UAGCCU UAAAUU UAACUU UAACAA UGACAU UAGUAU
KR817146.1	Zaire ebolavirus isolate Ebola virus/H.sapiens-wt/GIN/2014/Makona-EM_076334, partial genome	Zaire ebolavirus	18957	CCUGUGUGUUUUUCUUUCUUCUUAAAAAUCCUAGAAAACACACGCUUAUUGAUACUCCUUCUAAUUAUUAAAAGGAGAGUAACUU UAAAUA UAGCCU UAAAUU UAACUU UAACAA UGACAU UAGUAUGGACCAAACAAAGUCUCGGUAUAGUGGUUCUAUCUCUUGUUGGAUCCAGAGGCCUCCCCCGUUCCCGUAGUCA	UAACUU UAAAUA UAGCCU UAAAUU UAACUU UAACAA UGACAU UAGUAU
KR817145.1	Zaire ebolavirus isolate Ebola virus/H.sapiens-wt/GIN/2014/Makona-EM_076322, partial genome	Zaire ebolavirus	18882	AAACACACGCUUAUUGAUACUCCUUCUAAUUAUUAAAAGGAGAGUAACUU UAAAUA UAGCCU UAAAUU UAACUU UAACAA UGACAU UAGUAUGGACCAAACAAAGUCUCGGUAUAGUGGUUCUAUCUCUUGUUGGAUCCAGAGGCCUCCCCCGUUCCCGUAGUCACACGAGUCAACUUUUAGGGAACAGUUGUAGAUCCG	UAACUU UAAAUA UAGCCU UAAAUU UAACUU UAACAA UGACAU UAGUAU
KR817144.1	Zaire ebolavirus isolate Ebola virus/H.sapiens-wt/GIN/2014/Makona-EM_076217, partial genome	Zaire ebolavirus	18934	GGAAUCCUAGAAAACACACGCUUAUUGAUACUCCUUCUAAUUAUUAAAAGGAGAGUAACUU UAAAUA UAGCCU UAAAUU UAACUU UAACAA UGACAU UAGUAUGGACCAAACAAAGUCUCGGUAUAGUGGUUCUAUCUCUUGUUGGAUCCAGAGGCCUCCCCCGUUCCCGUAGUCACACGAGUCAACUUUUAGGGAACAG	UAACUU UAAAUA UAGCCU UAAAUU UAACUU UAACAA UGACAU UAGUAU
KR817143.1	Zaire ebolavirus isolate Ebola virus/H.sapiens-wt/GIN/2014/Makona-EM_076193, partial genome	Zaire ebolavirus	18924	AAAAUCCUAGAAAACACACGCUUAUUGAUACUCCUUCUAAUUAUUAAAAGGAGAGUAACUU UAAAUA UAGCCU UAAAUU UAACUU UAACAA UGACAU UAGUAUGGACCAAACAAAGUCUCGGUAUAGUGGUUCUAUCUCUUGUUGGAUCCAGAGGCCUCCCCCGUUCCCGUAGUCACACGAGUCAACUUUUAGGGAACAG	UAACUU UAAAUA UAGCCU UAAAUU UAACUU UAACAA UGACAU UAGUAU
KR817142.1	Zaire ebolavirus isolate Ebola virus/H.sapiens-wt/GIN/2014/Makona-EM_076192, partial genome	Zaire ebolavirus	18928	AAAAAUCCUAGAAAACACACGCUUAUUGAUACUCCUUCUAAUUAUUAAAAGGAGAGUAACUU UAAAUA UAGCCU UAAAUU UAACUU UAACAA UGACAU UAGUAUGGACCAAACAAAGUCUCGGUAUAGUGGUUCUAUCUCUUGUUGGAUCCAGAGGCCUCCCCCGUUCCCGUAGUCACACGAGUCAACUUUUAGGGAACA	UAACUU UAAAUA UAGCCU UAAAUU UAACUU UAACAA UGACAU UAGUAU
KR817141.1	Zaire ebolavirus isolate Ebola virus/H.sapiens-wt/GIN/2014/Makona-EM_076191, partial genome	Zaire ebolavirus	18932	GCAUCCUAGAAAACACACGCUUAUUGAUACUCCUUCUAAUUAUUAAAAGGAGAGUAACUU UAAAUA UAGCCU UAAAUU UAACUU UAACAA UGACAU UAGUAUGGACCAAACAAAGUCUCGGUAUAGUGGUUCUAUCUCUUGUUGGAUCCAGAGGCCUCCCCCGUUCCCGUAGUCACACGAGUCAACUUUUAGGGAACAGU	UAACUU UAAAUA UAGCCU UAAAUU UAACUU UAACAA UGACAU UAGUAU
KR817140.1	Zaire ebolavirus isolate Ebola virus/H.sapiens-wt/GIN/2014/Makona-EM_076138, partial genome	Zaire ebolavirus	18885	AAUCCGAGAAAACACACGCUUAUUGAUACUCCUUCUAAUUAUUAAAAGGAGAGUAACUU UAAAUA UAGCCU UAAAUU UAACUU UAACAA UGACAU UAGUAUGGACCAAACAAAGUCUCGGUAUAGUGGUUCUAUCUCUUGUUGGAUCCAGAGGCCUCCCCCGUUCCCGUAGUCACACGAGUCAACUUUUAGGGAACAGUU	UAACUU UAAAUA UAGCCU UAAAUU UAACUU UAACAA UGACAU UAGUAU
KR817139.1	Zaire ebolavirus isolate Ebola virus/H.sapiens-wt/GIN/2014/Makona-EM_075932, partial genome	Zaire ebolavirus	18891	AAUCCUAGAAAACACACGCUUAUUGAUACUCCUUCUAAUUAUUAAAAGGAGAGUAACUU UAAAUA UAGCCU UAAAUU UAACUU UAACAA UGACAU UAGUAUGGACCAAACAAAGUCUCGGUAUAGUGGUUCUAUCUCUUGUUGGAUCCAGAGGCCUCCCCCGUUCCCGUAGUCACACGAGUCAACUUUUAGGGAACAGUU	UAACUU UAAAUA UAGCCU UAAAUU UAACUU UAACAA UGACAU UAGUAU
KR817138.1	Zaire ebolavirus isolate Ebola virus/H.sapiens-wt/GIN/2014/Makona-EM_075931, partial genome	Zaire ebolavirus	18897	CCUAAAAAUCCUAGAAAACACACGCUUAUUGAUACUCCUUCUAAUUAUUAAAAGGAGAGUAACUU UAAAUA UAGCCU UAAAUU UAACUU UAACAA UGACAU UAGUAUGGACCAAACAAAGUCUCGGUAUAGUGGUUCUAUCUCUUGUUGGAUCCAGAGGCCUCCCCCGUUCCCGUAGUCACACGAGUCAACUUUUAGGGA	UAACUU UAAAUA UAGCCU UAAAUU UAACUU UAACAA UGACAU UAGUAU
KR817137.1	Zaire ebolavirus isolate Ebola virus/H.sapiens-wt/GIN/2014/Makona-EM_075930, partial genome	Zaire ebolavirus	18959	CCCUGUGUGUUUUUCUUUCUUCUUAAAAAUCCUAGAAAACACACGCUUAUUGAUACUCCUUCUAAUUAUUAAAAGGAGAGUAACUU UAAAUA UAGCCU UAAAUU UAACUU UAACAA UGACAU UAGUAUGGACCAAACAAAGUCUCGGUAUAGUGGUUCUAUCUCUUGUUGGAUCCAGAGGCCUCCCCCGUUCCCGUAGUC	UAACUU UAAAUA UAGCCU UAAAUU UAACUU UAACAA UGACAU UAGUAU
KR817136.1	Zaire ebolavirus isolate Ebola virus/H.sapiens-wt/GIN/2014/Makona-EM_075929, partial genome	Zaire ebolavirus	18956	UACCUGUUUUUCUUUCUUCUUAAAAAUCCUAGAAAACACACGCUUAUUGAUACUCCUUCUAAUUAUUAAAAGGAGAGUAACUU UAAAUA UAGCCU UAAAUU UAACUU UAACAA UGACAU UAGUAUGGACCAAACAAAGUCUCGGUAUAGUGGUUCUAUCUCUUGUUGGAUCCAGAGGCCUCCCCCGUUCCCGUAGUCACA	UAACUU UAAAUA UAGCCU UAAAUU UAACUU UAACAA UGACAU UAGUAU
KR817135.1	Zaire ebolavirus isolate Ebola virus/H.sapiens-wt/GIN/2014/Makona-EM_075928, partial genome	Zaire ebolavirus	18959	CCCUGUGUGUUUUUCUUUCUUCUUAAAAAUCCUAGAAAACACACGCUUAUUGAUACUCCUUCUAAUUAUUAAAAGGAGAGUAACUU UAAAUA UAGCCU UAAAUU UAACUU UAACAA UGACAU UAGUAUGGACCAAACAAAGUCUCGGUAUAGUGGUUCUAUCUCUUGUUGGAUCCAGAGGCCUCCCCCGUUCCCGUAGUC	UAACUU UAAAUA UAGCCU UAAAUU UAACUU UAACAA UGACAU UAGUAU
KR817134.1	Zaire ebolavirus isolate Ebola virus/H.sapiens-wt/GIN/2014/Makona-EM_075447, partial genome	Zaire ebolavirus	18937	GUCAAAAUCCUAGAAAACACACGCUUAUUGAUACUCCUUCUAAUUAUUAAAAGGAGAGUAACUU UAAAUA UAGCCU UAAAUU UAACUU UAACAA UGACAU UAGUAUGGACCAAACAAAGUCUCGGUAUAGUGGUUCUAUCUCUUGUUGGAUCCAGAGGCCUCCCCCGUUCCCGUAGUCACACGAGUCAACUUUUAGGGAA	UAACUU UAAAUA UAGCCU UAAAUU UAACUU UAACAA UGACAU UAGUAU
KR817133.1	Zaire ebolavirus isolate Ebola virus/H.sapiens-wt/GIN/2014/Makona-EM_075435, partial genome	Zaire ebolavirus	18935	AGAAAUCCUAGAAAACACACGCUUAUUGAUACUCCUUCUAAUUAUUAAAAGGAGAGUAACUU UAAAUA UAGCCU UAAAUU UAACUU UAACAA UGACAU UAGUAUGGACCAAACAAAGUCUCGGUAUAGUGGUUCUAUCUCUUGUUGGAUCCAGAGGCCUCCCCCGUUCCCGUAGUCACACGAGUCAACUUUUAGGGAACA	UAACUU UAAAUA UAGCCU UAAAUU UAACUU UAACAA UGACAU UAGUAU
KR817132.1	Zaire ebolavirus isolate Ebola virus/H.sapiens-wt/GIN/2014/Makona-EM_075373, partial genome	Zaire ebolavirus	18939	UCUUAAAAAUCCUAGAAAACACACGCUUAUUGAUACUCCUUCUAAUUAUUAAAAGGAGAGUAACUU UAAAUA UAGCCU UAAAUU UAACUU UAACAA UGACAU UAGUAUGGACCAAACAAAGUCUCGGUAUAGUGGUUCUAUCUCUUGUUGGAUCCAGAGGCCUCCCCCGUUCCCGUAGUCACACGAGUCAACUUUUAGGG	UAACUU UAAAUA UAGCCU UAAAUU UAACUU UAACAA UGACAU UAGUAU
KR817131.1	Zaire ebolavirus isolate Ebola virus/H.sapiens-wt/GIN/2014/Makona-EM_075368, partial genome	Zaire ebolavirus	18938	UUCUUUCUUCUUAAAAAUCCUAGAAAACACACGCUUAUUGAUACUCCUUCUAAUUAUUAAAAGGAGAGUAACUU UAAAUA UAGCCU UAAAUU UAACUU UAACAA UGACAU UAGUAUGGACCAAACAAAGUCUCGGUAUAGUGGUUCUAUCUCUUGUUGGAUCCAGAGGCCUCCCCCGUUCCCGUAGUCACACGAGUCAAC	UAACUU UAAAUA UAGCCU UAAAUU UAACUU UAACAA UGACAU UAGUAU
KR817130.1	Zaire ebolavirus isolate Ebola virus/H.sapiens-wt/GIN/2014/Makona-EM_075076, partial genome	Zaire ebolavirus	18959	UCCUGUGUGUUUUUCUUUCUUCUUAAAAAUCCUAGAAAACACACGCUUAUUGAUACUCCUUCUAAUUAUUAAAAGGAGAGUAACUU UAAAUA UAGCCU UAAAUU UAACUU UAACAA UGACAU UAGUAUGGACCAAACAAAGUCUCGGUAUAGUGGUUCUAUCUCUUGUUGGAUCCAGAGGCCUCCCCCGUUCCCGUAGUC	UAACUU UAAAUA UAGCCU UAAAUU UAACUU UAACAA UGACAU UAGUAU
KR817126.1	Zaire ebolavirus isolate Ebola virus/H.sapiens-wt/GIN/2014/Makona-EM_074785, partial genome	Zaire ebolavirus	18932	AAAUCCUAGAAAACACACGCUUAUUGAUACUCCUUCUAAUUAUUAAAAGGAGAGUAACUU UAAAUA UAGCCU UAAAUU UAACUU UAACAA UGACAU UAGUAUGGACCAAACAAAGUCUCGGUAUAGUGGUUCUAUCUCUUGUUGGAUCCAGAGGCCUCCCCCGUUCCCGUAGUCACACGAGUCAACUUUUAGGGAACAGU	UAACUU UAAAUA UAGCCU UAAAUU UAACUU UAACAA UGACAU UAGUAU
KR817124.1	Zaire ebolavirus isolate Ebola virus/H.sapiens-wt/GIN/2014/Makona-EM_074684, partial genome	Zaire ebolavirus	18935	AAAAAUCCUAGAAAACACACGCUUAUUGAUACUCCUUCUAAUUAUUAAAAGGAGAGUAACUU UAAAUA UAGCCU UAAAUU UAACUU UAACAA UGACAU UAGUAUGGACCAAACAAAGUCUCGGUAUAGUGGUUCUAUCUCUUGUUGGAUCCAGAGGCCUCCCCCGUUCCCGUAGUCACACGAGUCAACUUUUAGGGAACA	UAACUU UAAAUA UAGCCU UAAAUU UAACUU UAACAA UGACAU UAGUAU
KR817122.1	Zaire ebolavirus isolate Ebola virus/H.sapiens-wt/GIN/2014/Makona-EM_074531, partial genome	Zaire ebolavirus	18959	CUCUGUGUGUUUUUCUUUCUUCUUAAAAAUCCUAGAAAACACACGCUUAUUGAUACUCCUUCUAAUUAUUAAAAGGAGAGUAACUU UAAAUA UAGCCU UAAAUU UAACUU UAACAA UGACAU UAGUAUGGACCAAACAAAGUCUCGGUAUAGUGGUUCUAUCUCUUGUUGGAUCCAGAGGCCUCCCCCGUUCCCGUAGUC	UAACUU UAAAUA UAGCCU UAAAUU UAACUU UAACAA UGACAU UAGUAU
KR817121.1	Zaire ebolavirus isolate Ebola virus/H.sapiens-wt/GIN/2014/Makona-EM_074462, partial genome	Zaire ebolavirus	18959	GCCUGUGUGUUUUUCUUUCUUCUUAAAAAUCCUAGAAAACACACGCUUAUUGAUACUCCUUCUAAUUAUUAAAAGGAGAGUAACUU UAAAUA UAGCCU UAAAUU UAACUU UAACAA UGACAU UAGUAUGGACCAAACAAAGUCUCGGUAUAGUGGUUCUAUCUCUUGUUGGAUCCAGAGGCCUCCCCCGUUCCCGUAGUC	UAACUU UAAAUA UAGCCU UAAAUU UAACUU UAACAA UGACAU UAGUAU
KR817120.1	Zaire ebolavirus isolate Ebola virus/H.sapiens-wt/GIN/2014/Makona-EM_074461, partial genome	Zaire ebolavirus	18932	AAAUCCUAGAAAACACACGCUUAUUGAUACUCCUUCUAAUUAUUAAAAGGAGAGUAACUU UAAAUA UAGCCU UAAAUU UAACUU UAACAA UGACAU UAGUAUGGACCAAACAAAGUCUCGGUAUAGUGGUUCUAUCUCUUGUUGGAUCCAGAGGCCUCCCCCGUUCCCGUAGUCACACGAGUCAACUUUUAGGGAACAGU	UAACUU UAAAUA UAGCCU UAAAUU UAACUU UAACAA UGACAU UAGUAU
KR817119.1	Zaire ebolavirus isolate Ebola virus/H.sapiens-wt/GIN/2014/Makona-EM_074439, partial genome	Zaire ebolavirus	18931	AAUCCUAGAAAACACACGCUUAUUGAUACUCCUUCUAAUUAUUAAAAGGAGAGUAACUU UAAAUA UAGCCU UAAAUU UAACUU UAACAA UGACAU UAGUAUGGACCAAACAAAGUCUCGGUAUAGUGGUUCUAUCUCUUGUUGGAUCCAGAGGCCUCCCCCGUUCCCGUAGUCACACGAGUCAACUUUUAGGGAACAGUU	UAACUU UAAAUA UAGCCU UAAAUU UAACUU UAACAA UGACAU UAGUAU
KR817118.1	Zaire ebolavirus isolate Ebola virus/H.sapiens-wt/GIN/2014/Makona-EM_074438, partial genome	Zaire ebolavirus	18955	UGUGUGUUUUUCUUUCUUCUUAAAAAUCCUAGAAAACACACGCUUAUUGAUACUCCUUCUAAUUAUUAAAAGGAGAGUAACUU UAAAUA UAGCCU UAAAUU UAACUU UAACAA UGACAU UAGUAUGGACCAAACAAAGUCUCGGUAUAGUGGUUCUAUCUCUUGUUGGAUCCAGAGGCCUCCCCCGUUCCCGUAGUCACA	UAACUU UAAAUA UAGCCU UAAAUU UAACUU UAACAA UGACAU UAGUAU
KR817117.1	Zaire ebolavirus isolate Ebola virus/H.sapiens-wt/GIN/2014/Makona-EM_074437, partial genome	Zaire ebolavirus	18884	CCUAGAAAACACACGCUUAUUGAUACUCCUUCUAAUUAUUAAAAGGAGAGUAACUU UAAAUA UAGCCU UAAAUU UAACUU UAACAA UGACAU UAGUAUGGACCAAACAAAGUCUCGGUAUAGUGGUUCUAUCUCUUGUUGGAUCCAGAGGCCUCCCCCGUUCCCGUAGUCACACGAGUCAACUUUUAGGGAACAGUUGUA	UAACUU UAAAUA UAGCCU UAAAUU UAACUU UAACAA UGACAU UAGUAU
KR817116.1	Zaire ebolavirus isolate Ebola virus/H.sapiens-wt/GIN/2014/Makona-EM_074436, partial genome	Zaire ebolavirus	18932	AAAUCCUAGAAAACACACGCUUAUUGAUACUCCUUCUAAUUAUUAAAAGGAGAGUAACUU UAAAUA UAGCCU UAAAUU UAACUU UAACAA UGACAU UAGUAUGGACCAAACAAAGUCUCGGUAUAGUGGUUCUAUCUCUUGUUGGAUCCAGAGGCCUCCCCCGUUCCCGUAGUCACACGAGUCAACUUUUAGGGAACAGU	UAACUU UAAAUA UAGCCU UAAAUU UAACUU UAACAA UGACAU UAGUAU
KR817113.1	Zaire ebolavirus isolate Ebola virus/H.sapiens-wt/GIN/2014/Makona-EM_074354, partial genome	Zaire ebolavirus	18898	UCCUAGAAAACACACGCUUAUUGAUACUCCUUCUAAUUAUUAAAAGGAGAGUAACUU UAAAUA UAGCCU UAAAUU UAACUU UAACAA UGACAU UAGUAUGGACCAAACAAAGUCUCGGUAUAGUGGUUCUAUCUCUUGUUGGAUCCAGAGGCCUCCCCCGUUCCCGUAGUCACACGAGUCAACUUUUAGGGAACAGUUGU	UAACUU UAAAUA UAGCCU UAAAUU UAACUU UAACAA UGACAU UAGUAU
KR817107.1	Zaire ebolavirus isolate Ebola virus/H.sapiens-wt/GIN/2014/Makona-EM_074335, partial genome	Zaire ebolavirus	18959	GCCCGUGUGUUUUUCUUUCUUCUUAAAAAUCCUAGAAAACACACGCUUAUUGAUACUCCUUCUAAUUAUUAAAAGGAGAGUAACUU UAAAUA UAGCCU UAAAUU UAACUU UAACAA UGACAU UAGUAUGGACCAAACAAAGUCUCGGUAUAGUGGUUCUAUCUCUUGUUGGAUCCAGAGGCCUCCCCCGUUCCCGUAGUC	UAACUU UAAAUA UAGCCU UAAAUU UAACUU UAACAA UGACAU UAGUAU
KR817095.1	Zaire ebolavirus isolate Ebola virus/H.sapiens-wt/GIN/2014/Makona-EM_004290, partial genome	Zaire ebolavirus	18959	GCCUGUGUGUUUUUCUUUCUUCUUAAAAAUCCUAGAAAACACACGCUUAUUGAUACUCCUUCUAAUUAUUAAAAGGAGAGUAACUU UAAAUA UAGCCU UAAAUU UAACUU UAACAA UGACAU UAGUAUGGACCAAACAAAGUCUCGGUAUAGUGGUUCUAUCUCUUGUUGGAUCCAGAGGCCUCCCCCGUUCCCGUAGUC	UAACUU UAAAUA UAGCCU UAAAUU UAACUU UAACAA UGACAU UAGUAU
KR817094.1	Zaire ebolavirus isolate Ebola virus/H.sapiens-wt/GIN/2014/Makona-EM_004259, partial genome	Zaire ebolavirus	18932	AAAUCCUAGAAAACACACGCUUAUUGAUACUCCUUCUAAUUAUUAAAAGGAGAGUAACUU UAAAUA UAGCCU UAAAUU UAACUU UAACAA UGACAU UAGUAUGGACCAAACAAAGUCUCGGUAUAGUGGUUCUAUCUCUUGUUGGAUCCAGAGGCCUCCCCCGUUCCCGUAGUCACACGAGUCAACUUUUAGGGAACAGU	UAACUU UAAAUA UAGCCU UAAAUU UAACUU UAACAA UGACAU UAGUAU
KR817093.1	Zaire ebolavirus isolate Ebola virus/H.sapiens-wt/GIN/2014/Makona-EM_004201, partial genome	Zaire ebolavirus	18932	AAAUCCUAGAAAACACACGCUUAUUGAUACUCCUUCUAAUUAUUAAAAGGAGAGUAACUU UAAAUA UAGCCU UAAAUU UAACUU UAACAA UGACAU UAGUAUGGACCAAACAAAGUCUCGGUAUAGUGGUUCUAUCUCUUGUUGGAUCCAGAGGCCUCCCCCGUUCCCGUAGUCACACGAGUCAACUUUUAGGGAACAGU	UAACUU UAAAUA UAGCCU UAAAUU UAACUU UAACAA UGACAU UAGUAU
KR817092.1	Zaire ebolavirus isolate Ebola virus/H.sapiens-wt/GIN/2014/Makona-EM_004192, partial genome	Zaire ebolavirus	18922	AAACACACGCUUAUUGAUACUCCUUCUAAUUAUUAAAAGGAGAGUAACUU UAAAUA UAGCCU UAAAUU UAACUU UAACAA UGACAU UAGUAUGGACCAAACAAAGUCUCGGUAUAGUGGUUCUAUCUCUUGUUGGAUCCAGAGGCCUCCCCCGUUCCCGUAGUCACACGAGUCAACUUUUAGGGAACAGUUGUAGAUCCG	UAACUU UAAAUA UAGCCU UAAAUU UAACUU UAACAA UGACAU UAGUAU
KR817091.1	Zaire ebolavirus isolate Ebola virus/H.sapiens-wt/GIN/2014/Makona-EM_004085, partial genome	Zaire ebolavirus	18889	AAAUCCUAGAAAACACACGCUUAUUGAUACUCCUUCUAAUUAUUAAAAGGAGAGUAACUU UAAAUA UAGCCU UAAAUU UAACUU UAACAA UGACAU UAGUAUGGACCAAACAAAGUCUCGGUAUAGUGGUUCUAUCUCUUGUUGGAUCCAGAGGCCUCCCCCGUUCCCGUAGUCACACGAGUCAACUUUUAGGGAACAGU	UAACUU UAAAUA UAGCCU UAAAUU UAACUU UAACAA UGACAU UAGUAU
KR817090.1	Zaire ebolavirus isolate Ebola virus/H.sapiens-wt/GIN/2014/Makona-EM_004059, partial genome	Zaire ebolavirus	18885	AAUCCAAGAAAACACACGCUUAUUGAUACUCCUUCUAAUUAUUAAAAGGAGAGUAACUU UAAAUA UAGCCU UAAAUU UAACUU UAACAA UGACAU UAGUAUGGACCAAACAAAGUCUCGGUAUAGUGGUUCUAUCUCUUGUUGGAUCCAGAGGCCUCCCCCGUUCCCGUAGUCACACGAGUCAACUUUUAGGGAACAGUU	UAACUU UAAAUA UAGCCU UAAAUU UAACUU UAACAA UGACAU UAGUAU
KR817089.1	Zaire ebolavirus isolate Ebola virus/H.sapiens-wt/GIN/2014/Makona-EM_001102, partial genome	Zaire ebolavirus	18959	CCCUGUGUGUUUUUCUUUCUUCUUAAAAAUCCUAGAAAACACACGCUUAUUGAUACUCCUUCUAAUUAUUAAAAGGAGAGUAACUU UAAAUA UAGCCU UAAAUU UAACUU UAACAA UGACAU UAGUAUGGACCAAACAAAGUCUCGGUAUAGUGGUUCUAUCUCUUGUUGGAUCCAGAGGCCUCCCCCGUUCCCGUAGUC	UAACUU UAAAUA UAGCCU UAAAUU UAACUU UAACAA UGACAU UAGUAU
KR817088.1	Zaire ebolavirus isolate Ebola virus/H.sapiens-wt/GIN/2014/Makona-EM_001101, partial genome	Zaire ebolavirus	18959	ACCUGUGUGUUUUUCUUUCUUCUUAAAAAUCCUAGAAAACACACGCUUAUUGAUACUCCUUCUAAUUAUUAAAAGGAGAGUAACUU UAAAUA UAGCCU UAAAUU UAACUU UAACAA UGACAU UAGUAUGGACCAAACAAAGUCUCGGUAUAGUGGUUCUAUCUCUUGUUGGAUCCAGAGGCCUCCCCCGUUCCCGUAGUC	UAACUU UAAAUA UAGCCU UAAAUU UAACUU UAACAA UGACAU UAGUAU
KR817087.1	Zaire ebolavirus isolate Ebola virus/H.sapiens-wt/GIN/2014/Makona-EM_000983, partial genome	Zaire ebolavirus	18958	CCUGUGUGUUUUUCUUUCUUCUUAAAAAUCCUAGAAAACACACGCUUAUUGAUACUCCUUCUAAUUAUUAAAAGGAGAGUAACUU UAAAUA UAGCCU UAAAUU UAACUU UAACAA UGACAU UAGUAUGGACCAAACAAAGUCUCGGUAUAGUGGUUCUAUCUCUUGUUGGAUCCAGAGGCCUCCCCCGUUCCCGUAGUCA	UAACUU UAAAUA UAGCCU UAAAUU UAACUU UAACAA UGACAU UAGUAU
KR817086.1	Zaire ebolavirus isolate Ebola virus/H.sapiens-wt/GIN/2014/Makona-EM_000982, partial genome	Zaire ebolavirus	18959	UUCUGUGUGUUUUUCUUUCUUCUUAAAAAUCCUAGAAAACACACGCUUAUUGAUACUCCUUCUAAUUAUUAAAAGGAGAGUAACUU UAAAUA UAGCCU UAAAUU UAACUU UAACAA UGACAU UAGUAUGGACCAAACAAAGUCUCGGUAUAGUGGUUCUAUCUCUUGUUGGAUCCAGAGGCCUCCCCCGUUCCCGUAGUC	UAACUU UAAAUA UAGCCU UAAAUU UAACUU UAACAA UGACAU UAGUAU
KR817085.1	Zaire ebolavirus isolate Ebola virus/H.sapiens-wt/GIN/2014/Makona-EM_000968, partial genome	Zaire ebolavirus	18959	CACAGUGUGUUUUUCUUUCUUCUUAAAAAUCCUAGAAAACACACGCUUAUUGAUACUCCUUCUAAUUAUUAAAAGGAGAGUAACUU UAAAUA UAGCCU UAAAUU UAACUU UAACAA UGACAU UAGUAUGGACCAAACAAAGUCUCGGUAUAGUGGUUCUAUCUCUUGUUGGAUCCAGAGGCCUCCCCCGUUCCCGUAGUC	UAACUU UAAAUA UAGCCU UAAAUU UAACUU UAACAA UGACAU UAGUAU
KR817084.1	Zaire ebolavirus isolate Ebola virus/H.sapiens-wt/GIN/2014/Makona-EM_000958, partial genome	Zaire ebolavirus	18960	CCCAGUGUGUUUUUCUUUCUUCUUAAAAAUCCUAGAAAACACACGCUUAUUGAUACUCCUUCUAAUUAUUAAAAGGAGAGUAACUU UAAAUA UAGCCU UAAAUU UAACUU UAACAA UGACAU UAGUAUGGACCAAACAAAGUCUCGGUAUAGUGGUUCUAUCUCUUGUUGGAUCCAGAGGCCUCCCCCGUUCCCGUAGUC	UAACUU UAAAUA UAGCCU UAAAUU UAACUU UAACAA UGACAU UAGUAU
KR817083.1	Zaire ebolavirus isolate Ebola virus/H.sapiens-wt/GIN/2014/Makona-EM_000934, partial genome	Zaire ebolavirus	18931	ACCCUAGAAAACACACGCUUAUUGAUACUCCUUCUAAUUAUUAAAAGGAGAGUAACUU UAAAUA UAGCCU UAAAUU UAACUU UAACAA UGACAU UAGUAUGGACCAAACAAAGUCUCGGUAUAGUGGUUCUAUCUCUUGUUGGAUCCAGAGGCCUCCCCCGUUCCCGUAGUCACACGAGUCAACUUUUAGGGAACAGUUG	UAACUU UAAAUA UAGCCU UAAAUU UAACUU UAACAA UGACAU UAGUAU
KR817082.1	Zaire ebolavirus isolate Ebola virus/H.sapiens-wt/GIN/2014/Makona-EM_000925, partial genome	Zaire ebolavirus	18959	GUCUGUGUGUUUUUCUUUCUUCUUAAAAAUCCUAGAAAACACACGCUUAUUGAUACUCCUUCUAAUUAUUAAAAGGAGAGUAACUU UAAAUA UAGCCU UAAAUU UAACUU UAACAA UGACAU UAGUAUGGACCAAACAAAGUCUCGGUAUAGUGGUUCUAUCUCUUGUUGGAUCCAGAGGCCUCCCCCGUUCCCGUAGUC	UAACUU UAAAUA UAGCCU UAAAUU UAACUU UAACAA UGACAU UAGUAU
KR817081.1	Zaire ebolavirus isolate Ebola virus/H.sapiens-wt/GIN/2014/Makona-EM_000921, partial genome	Zaire ebolavirus	18959	GAGGGUGUGUUUUUCUUUCUUCUUAAAAAUCCUAGAAAACACACGCUUAUUGAUACUCCUUCUAAUUAUUAAAAGGAGAGUAACUU UAAAUA UAGCCU UAAAUU UAACUU UAACAA UGACAU UAGUAUGGACCAAACAAAGUCUCGGUAUAGUGGUUCUAUCUCUUGUUGGAUCCAGAGGCCUCCCCCGUUCCCGUAGUC	UAACUU UAAAUA UAGCCU UAAAUU UAACUU UAACAA UGACAU UAGUAU
KR817080.1	Zaire ebolavirus isolate Ebola virus/H.sapiens-wt/GIN/2014/Makona-EM_000707, partial genome	Zaire ebolavirus	18957	CCUGUGUGUUUUUCUUUCUUCUUAAAAAUCCUAGAAAACACACGCUUAUUGAUACUCCUUCUAAUUAUUAAAAGGAGAGUAACUU UAAAUA UAGCCU UAAAUU UAACUU UAACAA UGACAU UAGUAUGGACCAAACAAAGUCUCGGUAUAGUGGUUCUAUCUCUUGUUGGAUCCAGAGGCCUCCCCCGUUCCCGUAGUCA	UAACUU UAAAUA UAGCCU UAAAUU UAACUU UAACAA UGACAU UAGUAU
KR817079.1	Zaire ebolavirus isolate Ebola virus/H.sapiens-wt/GIN/2014/Makona-EM_000706, partial genome	Zaire ebolavirus	18934	AAAAUCCUAGAAAACACACGCUUAUUGAUACUCCUUCUAAUUAUUAAAAGGAGAGUAACUU UAAAUA UAGCCU UAAAUU UAACUU UAACAA UGACAU UAGUAUGGACCAAACAAAGUCUCGGUAUAGUGGUUCUAUCUCUUGUUGGAUCCAGAGGCCUCCCCCGUUCCCGUAGUCACACGAGUCAACUUUUAGGGAACAG	UAACUU UAAAUA UAGCCU UAAAUU UAACUU UAACAA UGACAU UAGUAU
KR817078.1	Zaire ebolavirus isolate Ebola virus/H.sapiens-wt/GIN/2014/Makona-EM_000502, partial genome	Zaire ebolavirus	18959	GCCUGUGUGUUUUUCUUUCUUCUUAAAAAUCCUAGAAAACACACGCUUAUUGAUACUCCUUCUAAUUAUUAAAAGGAGAGUAACUU UAAAUA UAGCCU UAAAUU UAACUU UAACAA UGACAU UAGUAUGGACCAAACAAAGUCUCGGUAUAGUGGUUCUAUCUCUUGUUGGAUCCAGAGGCCUCCCCCGUUCCCGUAGUC	UAACUU UAAAUA UAGCCU UAAAUU UAACUU UAACAA UGACAU UAGUAU
KR817077.1	Zaire ebolavirus isolate Ebola virus/H.sapiens-wt/GIN/2014/Makona-EM_000501, partial genome	Zaire ebolavirus	18957	CCUGUGUGUUUUUCUUUCUUCUUAAAAAUCCUAGAAAACACACGCUUAUUGAUACUCCUUCUAAUUAUUAAAAGGAGAGUAACUU UAAAUA UAGCCU UAAAUU UAACUU UAACAA UGACAU UAGUAUGGACCAAACAAAGUCUCGGUAUAGUGGUUCUAUCUCUUGUUGGAUCCAGAGGCCUCCCCCGUUCCCGUAGUCA	UAACUU UAAAUA UAGCCU UAAAUU UAACUU UAACAA UGACAU UAGUAU
KR817076.1	Zaire ebolavirus isolate Ebola virus/H.sapiens-wt/GIN/2014/Makona-EM_000500, partial genome	Zaire ebolavirus	18878	AAACACACGCUUAUUGAUACUCCUUCUAAUUAUUAAAAGGAGAGUAACUU UAAAUA UAGCCU UAAAUU UAACUU UAACAA UGACAU UAGUAUGGACCAAACAAAGUCUCGGUAUAGUGGUUCUAUCUCUUGUUGGAUCCAGAGGCCUCCCCCGUUCCCGUAGUCACACGAGUCAACUUUUAGGGAACAGUUGUAGAUCCG	UAACUU UAAAUA UAGCCU UAAAUU UAACUU UAACAA UGACAU UAGUAU
KR817075.1	Zaire ebolavirus isolate Ebola virus/H.sapiens-wt/GIN/2014/Makona-EM_000457, partial genome	Zaire ebolavirus	18957	CCUGUGUGUUUUUCUUUCUCCUUAAAAAUCCUAGAAAACACACGCUUAUUGAUACUCCUUCUAAUUAUUAAAAGGAGAGUAACUU UAAAUA UAGCCU UAAAUU UAACUU UAACAA UGACAU UAGUAUGGACCAAACAAAGUCUCGGUAUAGUGGUUCUAUCUCUUGUUGGAUCCAGAGGCCUCCCCCGUUCCCGUAGUCA	UAACUU UAAAUA UAGCCU UAAAUU UAACUU UAACAA UGACAU UAGUAU
KR817074.1	Zaire ebolavirus isolate Ebola virus/H.sapiens-wt/GIN/2014/Makona-EM_000321, partial genome	Zaire ebolavirus	18922	AAACACACGCUUAUUGAUACUCCUUCUAAUUAUUAAAAGGAGAGUAACUU UAAAUA UAGCCU UAAAUU UAACUU UAACAA UGACAU UAGUAUGGACCAAACAAAGUCUCGGUAUAGUGGUUCUAUCUCUUGUUGGAUCCAGAGGCCUCCCCCGUUCCCGUAGUCACACGAGUCAACUUUUAGGGAACAGUUGUAGAUCCG	UAACUU UAAAUA UAGCCU UAAAUU UAACUU UAACAA UGACAU UAGUAU
KR817073.1	Zaire ebolavirus isolate Ebola virus/H.sapiens-wt/GIN/2014/Makona-EM_000219, partial genome	Zaire ebolavirus	18919	UCUUAAAAAUCCUAGAAAACACACGCUUAUUGAUACUCCUUCUAAUUAUUAAAAGGAGAGUAACUU UAAAUA UAGCCU UAAAUU UAACUU UAACAA UGACAU UAGUAUGGACCAAACAAAGUCUCGGUAUAGUGGUUCUAUCUCUUGUUGGAUCCAGAGGCCUCCCCCGUUCCCGUAGUCACACGAGUCAACUUUUAGGG	UAACUU UAAAUA UAGCCU UAAAUU UAACUU UAACAA UGACAU UAGUAU
KR817072.1	Zaire ebolavirus isolate Ebola virus/H.sapiens-wt/GIN/2014/Makona-EM_000218, partial genome	Zaire ebolavirus	18947	UUUCUUUCUUCUUAAAAAUCCUAGAAAACACACGCUUAUUGAUACUCCUUCUAAUUAUUAAAAGGAGAGUAACUU UAAAUA UAGCCU UAAAUU UAACUU UAACAA UGACAU UAGUAUGGACCAAACAAAGUCUCGGUAUAGUGGUUCUAUCUCUUGUUGGAUCCAGAGGCCUCCCCCGUUCCCGUAGUCACACGAGUCAA	UAACUU UAAAUA UAGCCU UAAAUU UAACUU UAACAA UGACAU UAGUAU
KR817071.1	Zaire ebolavirus isolate Ebola virus/H.sapiens-wt/GIN/2014/Makona-EM_000128, partial genome	Zaire ebolavirus	18959	UCCCGUGUGUUUUUCUUUCUUCUUAAAAAUCCUAGAAAACACACGCUUAUUGAUACUCCUUCUAAUUAUUAAAAGGAGAGUAACUU UAAAUA UAGCCU UAAAUU UAACUU UAACAA UGACAU UAGUAUGGACCAAACAAAGUCUCGGUAUAGUGGUUCUAUCUCUUGUUGGAUCCAGAGGCCUCCCCCGUUCCCGUAGUC	UAACUU UAAAUA UAGCCU UAAAUU UAACUU UAACAA UGACAU UAGUAU
KR817070.1	Zaire ebolavirus isolate Ebola virus/H.sapiens-wt/GIN/2014/Makona-EM_000127, partial genome	Zaire ebolavirus	18959	CCCUGUGUGUUUUUCUUUCUUCUUAAAAAUCCUAGAAAACACACGCUUAUUGAUACUCCUUCUAAUUAUUAAAAGGAGAGUAACUU UAAAUA UAGCCU UAAAUU UAACUU UAACAA UGACAU UAGUAUGGACCAAACAAAGUCUCGGUAUAGUGGUUCUAUCUCUUGUUGGAUCCAGAGGCCUCCCCCGUUCCCGUAGUC	UAACUU UAAAUA UAGCCU UAAAUU UAACUU UAACAA UGACAU UAGUAU
KR817069.1	Zaire ebolavirus isolate Ebola virus/H.sapiens-wt/GIN/2014/Makona-EM_000028, partial genome	Zaire ebolavirus	18939	CCCUGUGUGUUUUUCUUUCUUCUUAAAAAUCCUAGAAAACACACGCUUAUUGAUACUCCUUCUAAUUAUUAAAAGGAGAGUAACUU UAAAUA UAGCCU UAAAUU UAACUU UAACAA UGACAU UAGUAUGGACCAAACAAAGUCUCGGUAUAGUGGUUCUAUCUCUUGUUGGAUCCAGAGGCCUCCCCCGUUCCCGUAGUC	UAACUU UAAAUA UAGCCU UAAAUU UAACUU UAACAA UGACAU UAGUAU
KR817068.1	Zaire ebolavirus isolate Ebola virus/H.sapiens-wt/GIN/2014/Makona-EM_000027, partial genome	Zaire ebolavirus	18959	GCACGUGUGUUUUUCUUUCUUCUUAAAAAUCCUAGAAAACACACGCUUAUUGAUACUCCUUCUAAUUAUUAAAAGGAGAGUAACUU UAAAUA UAGCCU UAAAUU UAACUU UAACAA UGACAU UAGUAUGGACCAAACAAAGUCUCGGUAUAGUGGUUCUAUCUCUUGUUGGAUCCAGAGGCCUCCCCCGUUCCCGUAGUC	UAACUU UAAAUA UAGCCU UAAAUU UAACUU UAACAA UGACAU UAGUAU
KR817067.1	Zaire ebolavirus isolate Ebola virus/H.sapiens-wt/GIN/2014/Makona-EM_000015, partial genome	Zaire ebolavirus	18958	CCAGUGUGUUUUUCUUUCUUCUUAAAAAUCCUAGAAAACACACGCUUAUUGAUACUCCUUCUAAUUAUUAAAAGGAGAGUAACUU UAAAUA UAGCCU UAAAUU UAACUU UAACAA UGACAU UAGUAUGGACCAAACAAAGUCUCGGUAUAGUGGUUCUAUCUCUUGUUGGAUCCAGAGGCCUCCCCCGUUCCCGUAGUCA	UAACUU UAAAUA UAGCCU UAAAUU UAACUU UAACAA UGACAU UAGUAU
KR534523.1	Zaire ebolavirus isolate Ebola virus/H.sapiens-wt/GIN/2014/Makona-Dubreka-789, partial genome	Zaire ebolavirus	18839	CUUAUUGAUACUCCUUCUAAUUAUUAAAAGGAGAGUAACUU UAAAUA UAGCCU UAAAUU UAACUU UAACAA UGACAU UAGUAUGGACCAAACAAAGUCUCGGUAUAGUGGUUCUAUCUCUUGUUGGAUCCAGAGGCCUCCCCCGUUCCCGUAGUCACACGAGUCAACUUUUAGGGAACAGUUGUAGAUCCGGAAUAGUGU	UAACUU UAAAUA UAGCCU UAAAUU UAACUU UAACAA UGACAU UAGUAU
KR534540.1	Zaire ebolavirus isolate Ebola virus/H.sapiens-wt/GIN/2014/Makona-Dalaba-1211, partial genome	Zaire ebolavirus	18923	AGAAAACACACGCUUAUUGAUACUCCUUCUAAUUAUUAAAAGGAGAGUAACUU UAAAUA UAGCCU UAAAUU UAACUU UAACAA UGACAU UAGUAUGGACCAAACAAAGUCUCGGUAUAGUGGUUCUAUCUCUUGUUGGAUCCAGAGGCCUCCCCCGUUCCCGUAGUCACACGAGUCAACUUUUAGGGAACAGUUGUAGAU	UAACUU UAAAUA UAGCCU UAAAUU UAACUU UAACAA UGACAU UAGUAU
KR534534.1	Zaire ebolavirus isolate Ebola virus/H.sapiens-wt/GIN/2014/Makona-Dalaba-1116, partial genome	Zaire ebolavirus	18958	GCCUGUGUGUUUUUCUUUCUUCUUAAAAAUCCUAGAAAACACACGCUUAUUGAUACUCCUUCUAAUUAUUAAAAGGAGAGUAACUU UAAAUA UAGCCU UAAAUU UAACUU UAACAA UGACAU UAGUAUGGACCAAACAAAGUCUCGGUAUAGUGGUUCUAUCUCUUGUUGGAUCCAGAGGCCUCCCCCGUUCCCGUAGUC	UAACUU UAAAUA UAGCCU UAAAUU UAACUU UAACAA UGACAU UAGUAU
KR534524.1	Zaire ebolavirus isolate Ebola virus/H.sapiens-wt/GIN/2014/Makona-Coyah-955, partial genome	Zaire ebolavirus	18958	GCCUGUGUGUUUUUCUUUCUUCUUAAAAAUCCUAGAAAACACACGCUUAUUGAUACUCCUUCUAAUUAUUAAAAGGAGAGUAACUU UAAAUA UAGCCU UAAAUU UAACUU UAACAA UGACAU UAGUAUGGACCAAACAAAGUCUCGGUAUAGUGGUUCUAUCUCUUGUUGGAUCCAGAGGCCUCCCCCGUUCCCGUAGUC	UAACUU UAAAUA UAGCCU UAAAUU UAACUU UAACAA UGACAU UAGUAU
KR534574.1	Zaire ebolavirus isolate Ebola virus/H.sapiens-wt/GIN/2014/Makona-Coyah-1690, partial genome	Zaire ebolavirus	18906	UGAUACUCCUUCUAAUUAUUAAGAGGAGAGUAACUU UAAAUA UAGCCU UAAAUU UAACUU UAACAA UGACAU UAGUAUGGACCAAACAAAGUCUCGGUAUAGUGGUUCUAUCUCUUGUUGGAUCCAGAGGCCUCCCCCGUUCCCGUAGUCACACGAGUCAACUUUUAGGGAACAGUUGUAGAUCCGGAAUAGUGUAGUGU	UAACUU UAAAUA UAGCCU UAAAUU UAACUU UAACAA UGACAU UAGUAU
KR534573.1	Zaire ebolavirus isolate Ebola virus/H.sapiens-wt/GIN/2014/Makona-Coyah-1689, partial genome	Zaire ebolavirus	18930	AAUCCUAGAAAACACACGCUUAUUGAUACUCCUUCUAAUUAUUAAGAGGAGAGUAACUU UAAAUA UAGCCU UAAAUU UAACUU UAACAA UGACAU UAGUAUGGACCAAACAAAGUCUCGGUAUAGUGGUUCUAUCUCUUGUUGGAUCCAGAGGCCUCCCCCGUUCCCGUAGUCACACGAGUCAACUUUUAGGGAACAGUU	UAACUU UAAAUA UAGCCU UAAAUU UAACUU UAACAA UGACAU UAGUAU
KR534572.1	Zaire ebolavirus isolate Ebola virus/H.sapiens-wt/GIN/2014/Makona-Coyah-1686, partial genome	Zaire ebolavirus	18958	GCCUGUGUGUUUUUCUUUCUUCUUAAAAAUCCUAGAAAACACACGCUUAUUGAUACUCCUUCUAAUUAUUAAGAGGAGAGUAACUU UAAAUA UAGCCU UAAAUU UAACUU UAACAA UGACAU UAGUAUGGACCAAACAAAGUCUCGGUAUAGUGGUUCUAUCUCUUGUUGGAUCCAGAGGCCUCCCCCGUUCCCGUAGUC	UAACUU UAAAUA UAGCCU UAAAUU UAACUU UAACAA UGACAU UAGUAU
KR534571.1	Zaire ebolavirus isolate Ebola virus/H.sapiens-wt/GIN/2014/Makona-Coyah-1652, partial genome	Zaire ebolavirus	18957	GCCUGUGUGUUUUUCUUUCUUCUUAAAAAUCCUAGAAAACACACGCUUAUUGAUACUCCUUCUAAUUAUUAAGAGGAGAGUAACUU UAAAUA UAGCCU UAAAUU UAACUU UAACAA UGACAU UAGUAUGGACCAAACAAAGUCUCGGUAUAGUGGUUCUAUCUCUUGUUGGAUCCAGAGGCCUCCCCCGUUCCCGUAGUC	UAACUU UAAAUA UAGCCU UAAAUU UAACUU UAACAA UGACAU UAGUAU
KR534558.1	Zaire ebolavirus isolate Ebola virus/H.sapiens-wt/GIN/2014/Makona-Coyah-1436, partial genome	Zaire ebolavirus	18900	GAUACUCCUUCUAAUUAUUAAAAGGAGAGUAACUU UAAAUA UAGCCU UAAAUU UAACUU UAACAA UGACAU UAGUAUGGACCAAACAAAGUCUCGGUAUAGUGGUUCUAUCUCUUGUUGGAUCCAGAGGCCUCCCCCGUUCCCGUAGUCACACGAGUCAACUUUUAGGGAACAGUUGUAGAUCCGGAAUAGUGUAGUGUU	UAACUU UAAAUA UAGCCU UAAAUU UAACUU UAACAA UGACAU UAGUAU
KR534557.1	Zaire ebolavirus isolate Ebola virus/H.sapiens-wt/GIN/2014/Makona-Coyah-1394, partial genome	Zaire ebolavirus	18910	CGCUUAUUGAUACUCCUUCUAAUUAUUAAAAGGAGAGUAACUU UAAAUA UAGCCU UAAAUU UAACUU UAACAA UGACAU UAGUAUGGACCAAACAAAGUCUCGGUAUAGUGGUUCUAUCUCUUGUUGGAUCCAGAGGCCUCCCCCGUUCCCGUAGUCACACGAGUCAACUUUUAGGGAACAGUUGUAGAUCCGGAAUAGU	UAACUU UAAAUA UAGCCU UAAAUU UAACUU UAACAA UGACAU UAGUAU
KR534556.1	Zaire ebolavirus isolate Ebola virus/H.sapiens-wt/GIN/2014/Makona-Coyah-1374, partial genome	Zaire ebolavirus	18950	GUUUUUCUUUCUUCUUAAAAAUCCUAGAAAACACACGCUUAUUGAUACUCCUUCUAAUUAUUAAGAGGAGAGUAACUU UAAAUA UAGCCU UAAAUU UAACUU UAACAA UGACAU UAGUAUGGACCAAACAAAGUCUCGGUAUAGUGGUUCUAUCUCUUGUUGGAUCCAGAGGCCUCCCCCGUUCCCGUAGUCACACGAGU	UAACUU UAAAUA UAGCCU UAAAUU UAACUU UAACAA UGACAU UAGUAU
KR534553.1	Zaire ebolavirus isolate Ebola virus/H.sapiens-wt/GIN/2014/Makona-Coyah-1355, partial genome	Zaire ebolavirus	18907	GAUACUCCUUCUAAUUAUUAAAAGGAGAGUAACUU UAAAUA UAGCCU UAAAUU UAACUU UAACAA UGACAU UAGUAUGGACCAAACAAAGUCUCGGUAUAGUGGUUCUAUCUCUUGUUGGAUCCAGAGGCCUCCCCCGUUCCCGUAGUCACACGAGUCAACUUUUAGGGAACAGUUGUAGAUCCGGAAUAGUGUAGUGUU	UAACUU UAAAUA UAGCCU UAAAUU UAACUU UAACAA UGACAU UAGUAU
KR534549.1	Zaire ebolavirus isolate Ebola virus/H.sapiens-wt/GIN/2014/Makona-Coyah-1333, partial genome	Zaire ebolavirus	18917	CACACGCUUAUUGAUACUCCUUCUAAUUAUUAAGAGGAGAGUAACUU UAAAUA UAGCCU UAAAUU UAACUU UAACAA UGACAU UAGUAUGGACCAAACAAAGUCUCGGUAUAGUGGUUCUAUCUCUUGUUGGAUCCAGAGGCCUCCCCCGUUCCCGUAGUCACACGAGUCAACUUUUAGGGAACAGUUGUAGAUCCGGAA	UAACUU UAAAUA UAGCCU UAAAUU UAACUU UAACAA UGACAU UAGUAU
KR534591.1	Zaire ebolavirus isolate Ebola virus/H.sapiens-wt/GIN/2014/Makona-Coyah-1327, partial genome	Zaire ebolavirus	18954	GCCUGUGUGUUUUUCUUUCUUCUUAAAAAUCCUAGAAAACACACGCUUAUUGAUACUCCUUCUAAUUAUUAAGAGGAGAGUAACUU UAAAUA UAGCCU UAAAUU UAACUU UAACAA UGACAU UAGUAUGGACCAAACAAAGUCUCGGUAUAGUGGUUCUAUCUCUUGUUGGAUCCAGAGGCCUCCCCCGUUCCCGUAGUC	UAACUU UAAAUA UAGCCU UAAAUU UAACUU UAACAA UGACAU UAGUAU
KR534590.1	Zaire ebolavirus isolate Ebola virus/H.sapiens-wt/GIN/2014/Makona-Coyah-1320, partial genome	Zaire ebolavirus	18932	AAAAAUCCUAGAAAACACACGCUUAUUGAUACUCCUUCUAAUUAUUAAGAGGAGAGUAACUU UAAAUA UAGCCU UAAAUU UAACUU UAACAA UGACAU UAGUAUGGACCAAACAAAGUCUCGGUAUAGUGGUUCUAUCUCUUGUUGGAUCCAGAGGCCUCCCCCGUUCCCGUAGUCACACGAGUCAACUUUUAGGGAACA	UAACUU UAAAUA UAGCCU UAAAUU UAACUU UAACAA UGACAU UAGUAU
KR534546.1	Zaire ebolavirus isolate Ebola virus/H.sapiens-wt/GIN/2014/Makona-Coyah-1316, partial genome	Zaire ebolavirus	18956	GCCUGUGUGUUUUUCUUUCUUCUUAAAAAUCCUAGAAAACACACGCUUAUUGAUACUCCUUCUAAUUAUUAAGAGGAGAGUAACUU UAAAUA UAGCCU UAAAUU UAACUU UAACAA UGACAU UAGUAUGGACCAAACAAAGUCUCGGUAUAGUGGUUCUAUCUCUUGUUGGAUCCAGAGGCCUCCCCCGUUCCCGUAGUC	UAACUU UAAAUA UAGCCU UAAAUU UAACUU UAACAA UGACAU UAGUAU
KR534589.1	Zaire ebolavirus isolate Ebola virus/H.sapiens-wt/GIN/2014/Makona-Coyah-1279, partial genome	Zaire ebolavirus	18835	AAGGAGAGUAACUU UAAAUA UAGCCU UAAAUU UAACUU UAACAA UGACAU UAGUAUGGACCAAACAAAGUCUCGGUAUAGUGGUUCUAUCUCUUGUUGGAUCCAGAGGCCUCUCCCGUUCCCGUAGUCACACGAGUCAACUUUUAGGGAACAGUUGUAGAUCCGGAAUAGUGUAGUGUUCAAGGCGGAAUUUGAGACGUC	UAACUU UAAAUA UAGCCU UAAAUU UAACUU UAACAA UGACAU UAGUAU
KR534544.1	Zaire ebolavirus isolate Ebola virus/H.sapiens-wt/GIN/2014/Makona-Coyah-1278, partial genome	Zaire ebolavirus	18907	GCUUAUUGAUACUCCUUCUAAUUAUUAAGAGGAGAGUAACUU UAAAUA UAGCCU UAAAUU UAACUU UAACAA UGACAU UAGUAUGGACCAAACAAAGUCUCGGUAUAGUGGUUCUAUCUCUUGUUGGAUCCAGAGGCCUCCCCCGUUCCCGUAGUCACACGAGUCAACUUUUAGGGAACAGUUGUAGAUCCGGAAUAGUG	UAACUU UAAAUA UAGCCU UAAAUU UAACUU UAACAA UGACAU UAGUAU
KR534543.1	Zaire ebolavirus isolate Ebola virus/H.sapiens-wt/GIN/2014/Makona-Coyah-1277, partial genome	Zaire ebolavirus	18958	GCCUGUGUGUUUUUCUUUCUUCUUAAAAAUCCUAGAAAACACACGCUUAUUGAUACUCCUUCUAAUUAUUAAGAGGAGAGUAACUU UAAAUA UAGCCU UAAAUU UAACUU UAACAA UGACAU UAGUAUGGACCAAACAAAGUCUCGGUAUAGUGGUUCUAUCUCUUGUUGGAUCCAGAGGCCUCCCCCGUUCCCGUAGUC	UAACUU UAAAUA UAGCCU UAAAUU UAACUU UAACAA UGACAU UAGUAU
KR534530.1	Zaire ebolavirus isolate Ebola virus/H.sapiens-wt/GIN/2014/Makona-Coyah-1063, partial genome	Zaire ebolavirus	18956	GCCUGUGUGUUUUUCUUUCUUCUUAAAAAUCCUAGAAAACACACGCUUAUUGAUACUCCUUCUAAUUAUUAAAAGGAGAGUAACUU UAAAUA UAGCCU UAAAUU UAACUU UAACAA UGACAU UAGUAUGGACCAAACAAAGUCUCGGUAUAGUGGUUCUAUCUCUUGUUGGAUCCAGAGGCCUCCCCCGUUCCCGUAGUC	UAACUU UAAAUA UAGCCU UAAAUU UAACUU UAACAA UGACAU UAGUAU
KR534525.1	Zaire ebolavirus isolate Ebola virus/H.sapiens-wt/GIN/2014/Makona-Conakry-976, partial genome	Zaire ebolavirus	18927	UCCUAGAAAACACACGCUUAUUGAUACUCCUUCUAAUUAUUAAAAGGAGAGUAACUU UAAAUA UAGCCU UAAAUU UAACUU UAACAA UGACAU UAGUAUGGACCAAACAAAGUCUCGGUAUAGUGGUUCUAUCUCUUGUUGGAUCCAGAGGCCUCCCCCGUUCCCGUAGUCACACGAGUCAACUUUUAGGGAACAGUUGU	UAACUU UAAAUA UAGCCU UAAAUU UAACUU UAACAA UGACAU UAGUAU
KR534522.1	Zaire ebolavirus isolate Ebola virus/H.sapiens-wt/GIN/2014/Makona-Conakry-787, partial genome	Zaire ebolavirus	18952	GUGUGUUUUUCUUUCUUCUUAAAAAUCCUAGAAAACACACGCUUAUUGAUACUCCUUCUAAUUAUUAAAAGGAGAGUAACUU UAAAUA UAGCCU UAAAUU UAACUU UAACAA UGACAU UAGUAUGGACCAAACAAAGUCUCGGUAUAGUGGUUCUAUCUCUUGUUGGAUCCAGAGGCCUCCCCCGUUCCCGUAGUCACAC	UAACUU UAAAUA UAGCCU UAAAUU UAACUU UAACAA UGACAU UAGUAU
KR534521.1	Zaire ebolavirus isolate Ebola virus/H.sapiens-wt/GIN/2014/Makona-Conakry-786, partial genome	Zaire ebolavirus	18954	GUGUGUUUUUCUUUCUUCUUAAAAAUCCUAGAAAACACACGCUUAUUGAUACUCCUUCUAAUUAUUAAAAGGAGAGUAACUU UAAAUA UAGCCU UAAAUU UAACUU UAACAA UGACAU UAGUAUGGACCAAACAAAGUCUCGGUAUAGUGGUUCUAUCUCUUGUUGGAUCCAGAGGCCUCCCCCGUUCCCGUAGUCACAC	UAACUU UAAAUA UAGCCU UAAAUU UAACUU UAACAA UGACAU UAGUAU
KR534588.1	Zaire ebolavirus isolate Ebola virus/H.sapiens-wt/GIN/2014/Makona-Conakry-768, partial genome	Zaire ebolavirus	18931	AAAAUCCUAGAAAACACACGCUUAUUGAUACUCCUUCUAAUUAUUAAAAGGAGAGUAACUU UAAAUA UAGCCU UAAAUU UAACUU UAACAA UGACAU UAGUAUGGACCAAACAAAGUCUCGGUAUAGUGGUUCUAUCUCUUGUUGGAUCCAGAGGCCUCCCCCGUUCCCGUAGUCACACGAGUCAACUUUUAGGGAACAG	UAACUU UAAAUA UAGCCU UAAAUU UAACUU UAACAA UGACAU UAGUAU
KR534587.1	Zaire ebolavirus isolate Ebola virus/H.sapiens-wt/GIN/2014/Makona-Conakry-742, partial genome	Zaire ebolavirus	18887	AAAAUCCUAGAAAACACACGCUUAUUGAUACUCCUUCUAAUUAUUAAAAGGAGAGUAACUU UAAAUA UAGCCU UAAAUU UAACUU UAACAA UGACAU UAGUAUGGACCAAACAAAGUCUCGGUAUAGUGGUUCUAUCUCUUGUUGGAUCCAGAGGCCUCCCCCGUUCCCGUAGUCACACGAGUCAACUUUUAGGGAACAG	UAACUU UAAAUA UAGCCU UAAAUU UAACUU UAACAA UGACAU UAGUAU
KR534520.1	Zaire ebolavirus isolate Ebola virus/H.sapiens-wt/GIN/2014/Makona-Conakry-740, partial genome	Zaire ebolavirus	18954	UGUGUGUUUUUCUUUCUUCUUAAAAAUCCUAGAAAACACACGCUUAUUGAUACUCCUUCUAAUUAUUAAAAGGAGAGUAACUU UAAAUA UAGCCU UAAAUU UAACUU UAACAA UGACAU UAGUAUGGACCAAACAAAGUCUCGGUAUAGUGGUUCUAUCUCUUGUUGGAUCCAGAGGCCUCCCCCGUUCCCGUAGUCACA	UAACUU UAAAUA UAGCCU UAAAUU UAACUU UAACAA UGACAU UAGUAU
KR534519.1	Zaire ebolavirus isolate Ebola virus/H.sapiens-wt/GIN/2014/Makona-Conakry-701, partial genome	Zaire ebolavirus	18912	CACGCUUAUUGAUACUCCUUCUAAUUAUUAAAAGGAGAGUAACUU UAAAUA UAGCCU UAAAUU UAACUU UAACAA UGACAU UAGUAUGGACCAAACAAAGUCUCGGUAUAGUGGUUCUAUCUCUUGUUGGAUCCAGAGGCCUCCCCCGUUCCCGUAGUCACACGAGUCAACUUUUAGGGAACAGUUGUAGAUCCGGAAUA	UAACUU UAAAUA UAGCCU UAAAUU UAACUU UAACAA UGACAU UAGUAU
KR534518.1	Zaire ebolavirus isolate Ebola virus/H.sapiens-wt/GIN/2014/Makona-Conakry-691, partial genome	Zaire ebolavirus	18958	GCCUGUGUGUUUUUCUUUCUUCUUAAAAAUCCUAGAAAACACACGCUUAUUGAUACUCCUUCUAAUUAUUAAAAGGAGAGUAACUU UAAAUA UAGCCU UAAAUU UAACUU UAACAA UGACAU UAGUAUGGACCAAACAAAGUCUCGGUAUAGUGGUUCUAUCUCUUGUUGGAUCCAGAGGCCUCCCCCGUUCCCGUAGUC	UAACUU UAAAUA UAGCCU UAAAUU UAACUU UAACAA UGACAU UAGUAU
KR534517.1	Zaire ebolavirus isolate Ebola virus/H.sapiens-wt/GIN/2014/Makona-Conakry-684, partial genome	Zaire ebolavirus	18956	GCCUGUGUGUUUUUCUUUCUUCUUAAAAAUCCUAGAAAACACACGCUUAUUGAUACUCCUUCUAAUUAUUAAAAGGAGAGUAACUU UAAAUA UAGCCU UAAAUU UAACUU UAACAA UGACAU UAGUAUGGACCAAACAAAGUCUCGGUAUAGUGGUUCUAUCUCUUGUUGGAUCCAGAGGCCUCCCCCGUUCCCGUAGUC	UAACUU UAAAUA UAGCCU UAAAUU UAACUU UAACAA UGACAU UAGUAU
KR534516.1	Zaire ebolavirus isolate Ebola virus/H.sapiens-wt/GIN/2014/Makona-Conakry-678, partial genome	Zaire ebolavirus	18958	GCCUGUGUGUUUUUCUUUCUUCUUAAAAAUCCUAGAAAACACACGCUUAUUGAUACUCCUUCUAAUUAUUAAAAGGAGAGUAACUU UAAAUA UAGCCU UAAAUU UAACUU UAACAA UGACAU UAGUAUGGACCAAACAAAGUCUCGGUAUAGUGGUUCUAUCUCUUGUUGGAUCCAGAGGCCUCCCCCGUUCCCGUAGUC	UAACUU UAAAUA UAGCCU UAAAUU UAACUU UAACAA UGACAU UAGUAU
KR534515.1	Zaire ebolavirus isolate Ebola virus/H.sapiens-wt/GIN/2014/Makona-Conakry-657, partial genome	Zaire ebolavirus	18957	GCCUGUGUGUUUUUCUUUCUUCUUAAAAAUCCUAGAAAACACACGCUUAUUGAUACUCCUUCUAAUUAUUAAAAGGAGAGUAACUU UAAAUA UAGCCU UAAAUU UAACUU UAACAA UGACAU UAGUAUGGACCAAACAAAGUCUCGGUAUAGUGGUUCUAUCUCUUGUUGGAUCCAGAGGCCUCCCCCGUUCCCGUAGUC	UAACUU UAAAUA UAGCCU UAAAUU UAACUU UAACAA UGACAU UAGUAU
KR534514.1	Zaire ebolavirus isolate Ebola virus/H.sapiens-wt/GIN/2014/Makona-Conakry-653, partial genome	Zaire ebolavirus	18954	UGUGUGUUUUUCUUUCUUCUUAAAAAUCCUAGAAAACACACGCUUAUUGAUACUCCUUCUAAUUAUUAAAAGGAGAGUAACUU UAAAUA UAGCCU UAAAUU UAACUU UAACAA UGACAU UAGUAUGGACCAAACAAAGUCUCGGUAUAGUGGUUCUAUCUCUUGUUGGAUCCAGAGGCCUCCCCCGUUCCCGUAGUCACA	UAACUU UAAAUA UAGCCU UAAAUU UAACUU UAACAA UGACAU UAGUAU
KR534511.1	Zaire ebolavirus isolate Ebola virus/H.sapiens-wt/GIN/2014/Makona-Conakry-573, partial genome	Zaire ebolavirus	18926	UAGAAAACACACGCUUAUUGAUACUCCUUCUAAUUAUUAAAAGGAGAGUAACUU UAAAUA UAGCCU UAAAUU UAACUU UAACAA UGACAU UAGUAUGGACCAAACAAAGUCUCGGUAUAGUGGUUCUAUCUCUUGUUGGAUCCAGAGGCCUCCCCCGUUCCCGUAGUCACACGAGUCAACUUUUAGGGAACAGUUGUAGA	UAACUU UAAAUA UAGCCU UAAAUU UAACUU UAACAA UGACAU UAGUAU
KR534508.1	Zaire ebolavirus isolate Ebola virus/H.sapiens-wt/GIN/2014/Makona-Conakry-509, partial genome	Zaire ebolavirus	18952	GUGUGUUUUUCUUUCUUCUUAAAAAUCCUAGAAAACACACGCUUAUUGAUACUCCUUCUAAUUAUUAAAAGGAGAGUAACUU UAAAUA UAGCCU UAAAUU UAACUU UAACAA UGACAU UAGUAUGGACCAAACAAAGUCUCGGUAUAGUGGUUCUAUCUCUUGUUGGAUCCAGAGGCCUCCCCCGUUCCCGUAGUCACAC	UAACUU UAAAUA UAGCCU UAAAUU UAACUU UAACAA UGACAU UAGUAU
KR534586.1	Zaire ebolavirus isolate Ebola virus/H.sapiens-wt/GIN/2014/Makona-Conakry-507, partial genome	Zaire ebolavirus	18888	AAAAUCCUAGAAAACACACGCUUAUUGAUACUCCUUCUAAUUAUUAAAAGGAGAGUAACUU UAAAUA UAGCCU UAAAUU UAACUU UAACAA UGACAU UAGUAUGGACCAAACAAAGUCUCGGUAUAGUGGUUCUAUCUCUUGUUGGAUCCAGAGGCCUCCCCCGUUCCCGUAGUCACACGAGUCAACUUUUAGGGAACAG	UAACUU UAAAUA UAGCCU UAAAUU UAACUU UAACAA UGACAU UAGUAU
KR534507.1	Zaire ebolavirus isolate Ebola virus/H.sapiens-wt/GIN/2014/Makona-Conakry-505, partial genome	Zaire ebolavirus	18909	CUUAUUGAUACUCCUUCUAAUUAUUAAAAGGAGAGUAACUU UAAAUA UAGCCU UAAAUU UAACUU UAACAA UGACAU UAGUAUGGACCAAACAAAGUCUCGGUAUAGUGGUUCUAUCUCUUGUUGGAUCCAGAGGCCUCCCCCGUUCCCGUAGUCACACGAGUCAACUUUUAGGGAACAGUUGUAGAUCCGGAAUAGUGU	UAACUU UAAAUA UAGCCU UAAAUU UAACUU UAACAA UGACAU UAGUAU
KR534570.1	Zaire ebolavirus isolate Ebola virus/H.sapiens-wt/GIN/2014/Makona-Conakry-1651, partial genome	Zaire ebolavirus	18952	GUGUGUUUUUCUUUCUUCUUAAAAAUCCUAGAAAACACACGCUUAUUGAUACUCCUUCUAAUUAUUAAAAGGAGAGUAACUU UAAAUA UAGCCU UAAAUU UAACUU UAACAA UGACAU UAGUAUGGACCAAACAAAGUCUCGGUAUAGUGGUUCUAUCUCUUGUUGGAUCCAGAGGCCUCCCCCGUUCCCGUAGUCACAC	UAACUU UAAAUA UAGCCU UAAAUU UAACUU UAACAA UGACAU UAGUAU
KR534563.1	Zaire ebolavirus isolate Ebola virus/H.sapiens-wt/GIN/2014/Makona-Conakry-1561, partial genome	Zaire ebolavirus	18868	AUACUCCUUCUAAUUAUUAAAAGGAGAGUAACUU UAAAUA UAGCCU UAAAUU UAACUU UAACAA UGACAU UAGUAUGGACCAAACAAAGUCUCGGUAUAGUGGUUCUAUCUCUUGUUGGAUCCAGAGGCCUCCCCCGUUCCCGUAGUCACACGAGUCAACUUUUAGGGAACAGUUGUAGAUCCGGAAUAGUGUAGUGUUC	UAACUU UAAAUA UAGCCU UAAAUU UAACUU UAACAA UGACAU UAGUAU
KR534562.1	Zaire ebolavirus isolate Ebola virus/H.sapiens-wt/GIN/2014/Makona-Conakry-1551, partial genome	Zaire ebolavirus	18902	CACGCUUAUUGAUACUCCUUCUAAUUAUUAAGAGGAGAGUAACUU UAAAUA UAGCCU UAAAUU UAACUU UAACAA UGACAU UAGUAUGGACCAAACAAAGUCUCGGUAUAGUGGUUCUAUCUCUUGUUGGAUCCAGAGGCCUCCCCCGUUCCCGUAGUCACACGAGUCAACUUUUAGGGAACAGUUGUAGAUCCGGAAUA	UAACUU UAAAUA UAGCCU UAAAUU UAACUU UAACAA UGACAU UAGUAU
KR534575.1	Zaire ebolavirus isolate Ebola virus/H.sapiens-wt/GIN/2014/Makona-Conakry-1481, partial genome	Zaire ebolavirus	18935	UAAAAAUCCUAGAAAACACACGCUUAUUGAUACUCCUUCUAAUUAUUAAAAGGAGAGUAACUU UAAAUA UAGCCU UAAAUU UAACUU UAACAA UGACAU UAGUAUGGACCAAACAAAGUCUCGGUAUAGUGGUUCUAUCUCUUGUUGGAUCCAGAGGCCUCCCCCGUUCCCGUAGUCACACGAGUCAACUUUUAGGGAAC	UAACUU UAAAUA UAGCCU UAAAUU UAACUU UAACAA UGACAU UAGUAU
KR534561.1	Zaire ebolavirus isolate Ebola virus/H.sapiens-wt/GIN/2014/Makona-Conakry-1480, partial genome	Zaire ebolavirus	18857	AGAAAACACACGCUUAUUGAUACUCCUUCUAAUUAUUAAAAGGAGAGUAACUU UAAAUA UAGCCU UAAAUU UAACUU UAACAA UGACAU UAGUAUGGACCAAACAAAGUCUCGGUAUAGUGGUUCUAUCUCUUGUUGGAUCCAGAGGCCUCCCCCGUUCCCGUAGUCACACGAGUCAACUUUUAGGGAACAGUUGUAGAU	UAACUU UAAAUA UAGCCU UAAAUU UAACUU UAACAA UGACAU UAGUAU
[truncated: 1,556 more rows]

## Sheet: Ebolavirus (without ZEBOV)
Supplementary Table 2: Sequences of Ebolavirus (without ZEBOV) PE2
Accession number	Name	Virus	Genome length	3' genomic sequence	PE2 sequence
[truncated: 211 more rows]

## Sheet: Marburgvirus
Supplementary Table 2: Sequences of Marburgvirus PE2
[truncated: 99 more rows]

## Sheet: Other viruses
Supplementary Table 2: Sequences of other filoviruses PE2
[truncated: 23 more rows]
